# Supplementary material for: Co-expression of cancer driver genes: IDH-wildtype glioblastoma-derived tumorspheres
Source: J Transl Med. 2020 Dec 14;18:482. doi: 10.1186/s12967-020-02647-8 (PMC7734785; doi:10.1186/s12967-020-02647-8)
Supplement: Supplementary file 12 — Additional file 12. The list of differentially expressed genes by TP53 mutation status. Data calculated by the Reactome database. [file 12967_2020_2647_MOESM12_ESM.xlsx]

## Sheet: List of DEGs
Additional File 2. The enrichment score of Reactome from the high expressing genes in each group
Group	Label	Data origin	TP53 Mutation	TMZ Tx	Description
Fig. 4b	DEG1	GBM TSs	WT	no	Fig. 4b TS TP53 WT
	DEG2	GBM TSs	Mutant	no	Fig. 4b TS TP53 Mutant
Fig. 6a	DEG3	GSC11 and TS13-64	TS13-64 as TP53 Mutant, GSC11 as WT	TMZ	Fig. 6a TMZ Tx Elevated pathways
	DEG4	GSC11 and TS13-64	TS13-64 as TP53 Mutant, GSC11 as WT	Control	Fig. 6a Control TSs

## Sheet: D1-Fig. 4b TS TP53 WT
Pathway identifier	Pathway name	#Entities found	#Entities total	Entities ratio	Entities pValue	Entities FDR	#Reactions found	#Reactions total	Reactions ratio	Species identifier	Species name	Submitted entities found	Mapped entities	Found reaction identifiers
R-HSA-4570464	SUMOylation of RNA binding proteins	5	51	0.00347577	7.79727e-05	0.0473479	2	4	0.000308594	9606	Homo sapiens	NUP205;PCGF2;HNRNPC;NUP58		R-HSA-4570499;R-HSA-4570493
R-HSA-168273	Influenza Viral RNA Transcription and Replication	8	176	0.0119948	0.000129952	0.0473479	4	14	0.00108008	9606	Homo sapiens	NUP205;RPS16;RPS19;RPS4Y1;UBA52;NUP58;RPL19		R-HSA-192627;R-HSA-192704;R-HSA-192841;R-HSA-192925
R-HSA-168255	Influenza Infection	8	200	0.0136305	0.000306075	0.0473479	7	59	0.00455177	9606	Homo sapiens	NUP205;RPS16;RPS19;RPS4Y1;UBA52;NUP58;RPL19		R-HSA-192627;R-HSA-192704;R-HSA-168880;R-HSA-168337;R-HSA-1176059;R-HSA-192841;R-HSA-192925
R-HSA-69563	p53-Dependent G1 DNA Damage Response	5	70	0.00477067	0.00033478	0.0473479	10	22	0.00169727	9606	Homo sapiens	PSMB5;CDKN1B;MDM4;UBA52		R-HSA-5633460;R-HSA-6804741;R-HSA-6804724;R-HSA-349426;R-HSA-6804879;R-HSA-264444;R-HSA-349455;R-HSA-69562;R-HSA-187934;R-HSA-264458
R-HSA-69580	p53-Dependent G1/S DNA damage checkpoint	5	70	0.00477067	0.00033478	0.0473479	10	22	0.00169727	9606	Homo sapiens	PSMB5;CDKN1B;MDM4;UBA52		R-HSA-5633460;R-HSA-6804741;R-HSA-6804724;R-HSA-349426;R-HSA-6804879;R-HSA-264444;R-HSA-349455;R-HSA-69562;R-HSA-187934;R-HSA-264458
R-HSA-69615	G1/S DNA Damage Checkpoints	5	72	0.00490697	0.000380339	0.0473479	12	26	0.00200586	9606	Homo sapiens	PSMB5;CDKN1B;MDM4;UBA52		R-HSA-69600;R-HSA-5633460;R-HSA-6804741;R-HSA-6804724;R-HSA-349426;R-HSA-6804879;R-HSA-264444;R-HSA-349455;R-HSA-69562;R-HSA-187934;R-HSA-264458;R-HSA-69598
R-HSA-8948751	Regulation of PTEN stability and activity	5	74	0.00504328	0.000430435	0.0473479	8	13	0.00100293	9606	Homo sapiens	PSMB5;TNKS2;AKT2;UBA52		R-HSA-6807206;R-HSA-8851011;R-HSA-8850992;R-HSA-8948832;R-HSA-8948800;R-HSA-6807134;R-HSA-8948757;R-HSA-8948775
R-HSA-6807070	PTEN Regulation	7	171	0.0116541	0.000639179	0.0613611	14	56	0.00432032	9606	Homo sapiens	PSMB5;TNKS2;AKT2;LAMTOR4;UBA52;GATAD2B		R-HSA-8944104;R-HSA-6807206;R-HSA-8944457;R-HSA-8851011;R-HSA-6807106;R-HSA-8948832;R-HSA-8948800;R-HSA-6807118;R-HSA-8943780;R-HSA-8944454;R-HSA-8948775;R-HSA-8850992;R-HSA-6807134;R-HSA-8948757
R-HSA-9010553	Regulation of expression of SLITs and ROBOs	7	183	0.0124719	0.000946605	0.0693258	5	20	0.00154297	9606	Homo sapiens	PSMB5;RPS16;RPS19;RPS4Y1;UBA52;RPL19		R-HSA-9014652;R-HSA-9011313;R-HSA-8986083;R-HSA-9014610;R-HSA-9011300
R-HSA-6791226	Major pathway of rRNA processing in the nucleolus and cytosol	7	189	0.0128808	0.00113878	0.0693258	4	7	0.00054004	9606	Homo sapiens	RPS16;RPS19;ISG20L2;DDX21;RPS4Y1;UBA52;RPL19		R-HSA-6791223;R-HSA-6791221;R-HSA-6791219;R-HSA-6791218
R-HSA-74160	Gene expression (Transcription)	28	1851	0.12615	0.00129696	0.0693258	116	996	0.07684	9606	Homo sapiens	ZNF254;ZNF133;ZNF253;NUP205;ZNF791;CDKN1B;ZNF184;ZNF195;PRMT1;PCGF2;DDX21;MED15;GATAD2B;PSMB5;CDK6;AKT2;POLR1D;MKRN3;MDM4;ZNF678;LAMTOR4;ZNF664;UBA52;NUP58		R-HSA-2186785;R-HSA-8937097;R-HSA-3215152;R-HSA-3222072;R-HSA-349455;R-HSA-73739;R-HSA-6805620;R-HSA-112149;R-HSA-9009308;R-HSA-112150;R-HSA-112153;R-HSA-3215144;R-HSA-112152;R-HSA-76056;R-HSA-112155;R-HSA-73757;R-HSA-187934;R-HSA-76060;R-HSA-112156;R-HSA-73758;R-HSA-8936616;R-HSA-5689972;R-HSA-5250930;R-HSA-113442;R-HSA-8936621;R-HSA-113446;R-HSA-870437;R-HSA-113705;R-HSA-73769;R-HSA-113449;R-HS…
R-HSA-156902	Peptide chain elongation	5	97	0.00661078	0.00143056	0.0693258	4	5	0.000385743	9606	Homo sapiens	RPS16;RPS19;RPS4Y1;UBA52;RPL19		R-HSA-156915;R-HSA-156912;R-HSA-156923;R-HSA-156907
R-HSA-4641257	Degradation of AXIN	4	57	0.00388469	0.00143169	0.0693258	7	8	0.000617189	9606	Homo sapiens	PSMB5;TNKS2;UBA52		R-HSA-3640862;R-HSA-3640861;R-HSA-3640844;R-HSA-3640874;R-HSA-3640858;R-HSA-4641256;R-HSA-4641129
R-HSA-1257604	PIP3 activates AKT signaling	9	316	0.0215362	0.00144901	0.0693258	34	86	0.00663478	9606	Homo sapiens	PSMB5;CDKN1B;TNKS2;AKT2;PIP5K1A;LAMTOR4;UBA52;GATAD2B		R-HSA-199299;R-HSA-6807206;R-HSA-199298;R-HSA-8944457;R-HSA-199425;R-HSA-8851011;R-HSA-198599;R-HSA-198347;R-HSA-8948800;R-HSA-200143;R-HSA-8944454;R-HSA-199443;R-HSA-198611;R-HSA-198609;R-HSA-198613;R-HSA-198298;R-HSA-199839;R-HSA-8948757;R-HSA-198621;R-HSA-198371;R-HSA-8944104;R-HSA-2317314;R-HSA-6807106;R-HSA-8948832;R-HSA-6807118;R-HSA-1676082;R-HSA-8943780;R-HSA-8948775;R-HSA-198640;R-HSA-19…
R-HSA-69541	Stabilization of p53	4	59	0.00402099	0.00162254	0.0693258	8	15	0.00115723	9606	Homo sapiens	PSMB5;MDM4;UBA52		R-HSA-5633460;R-HSA-6804741;R-HSA-6804724;R-HSA-349426;R-HSA-6804879;R-HSA-264444;R-HSA-349455;R-HSA-264458
R-HSA-975956	Nonsense Mediated Decay (NMD) independent of the Exon Junction Complex (EJC)	5	101	0.00688339	0.00170524	0.0693258	1	1	7.71486e-05	9606	Homo sapiens	RPS16;RPS19;RPS4Y1;UBA52;RPL19		R-HSA-927789
R-HSA-162909	Host Interactions of HIV factors	6	150	0.0102229	0.00175255	0.0693258	9	54	0.00416602	9606	Homo sapiens	NUP205;PSMB5;UBA52;NUP58		R-HSA-165043;R-HSA-180710;R-HSA-165047;R-HSA-180597;R-HSA-180603;R-HSA-180622;R-HSA-180540;R-HSA-180732;R-HSA-180573
R-HSA-156842	Eukaryotic Translation Elongation	5	102	0.00695154	0.00177956	0.0693258	4	9	0.000694337	9606	Homo sapiens	RPS16;RPS19;RPS4Y1;UBA52;RPL19		R-HSA-156915;R-HSA-156912;R-HSA-156923;R-HSA-156907
R-HSA-8868773	rRNA processing in the nucleus and cytosol	7	207	0.0141075	0.00190387	0.0693258	4	15	0.00115723	9606	Homo sapiens	RPS16;RPS19;ISG20L2;DDX21;RPS4Y1;UBA52;RPL19		R-HSA-6791223;R-HSA-6791221;R-HSA-6791219;R-HSA-6791218
R-HSA-4551638	SUMOylation of chromatin organization proteins	4	62	0.00422545	0.00194097	0.0693258	4	15	0.00115723	9606	Homo sapiens	NUP205;PCGF2;NUP58		R-HSA-4551655;R-HSA-4615987;R-HSA-4615872;R-HSA-4551727
R-HSA-2262752	Cellular responses to stress	14	691	0.0470933	0.00202957	0.0693258	26	227	0.0175127	9606	Homo sapiens	NUP205;PSMB5;CDKN1B;RPS16;CDK6;RPS19;MDM4;RPS4Y1;LAMTOR4;UBA52;NUP58;RPL19		R-HSA-182594;R-HSA-3788724;R-HSA-9645598;R-HSA-9640195;R-HSA-9646468;R-HSA-3788705;R-HSA-5252041;R-HSA-9633742;R-HSA-187934;R-HSA-3788708;R-HSA-1234163;R-HSA-6804998;R-HSA-9633008;R-HSA-6804996;R-HSA-9639286;R-HSA-6804879;R-HSA-1234175;R-HSA-1234172;R-HSA-9640167;R-HSA-9640168;R-HSA-9645608;R-HSA-69562;R-HSA-9640175;R-HSA-1234159;R-HSA-9634669;R-HSA-9633005
R-HSA-72689	Formation of a pool of free 40S subunits	5	106	0.00722415	0.00210078	0.0693258	2	2	0.000154297	9606	Homo sapiens	RPS16;RPS19;RPS4Y1;UBA52;RPL19		R-HSA-72673;R-HSA-72676
R-HSA-72764	Eukaryotic Translation Termination	5	106	0.00722415	0.00210078	0.0693258	3	5	0.000385743	9606	Homo sapiens	RPS16;RPS19;RPS4Y1;UBA52;RPL19		R-HSA-141671;R-HSA-141691;R-HSA-141673
R-HSA-8953854	Metabolism of RNA	15	782	0.0532952	0.00237492	0.0748929	36	187	0.0144268	9606	Homo sapiens	NUP205;ISG20L2;DDX21;NSUN6;RPS4Y1;RPS16;PSMB5;RPS19;SNRNP70;HNRNPC;UBA52;NUP58;RPL19		R-HSA-72130;R-HSA-159046;R-HSA-159050;R-HSA-72139;R-HSA-927813;R-HSA-111439;R-HSA-72143;R-HSA-6791223;R-HSA-927836;R-HSA-6791221;R-HSA-450580;R-HSA-77587;R-HSA-191825;R-HSA-158481;R-HSA-191830;R-HSA-6791219;R-HSA-6791218;R-HSA-8932765;R-HSA-927832;R-HSA-158484;R-HSA-75097;R-HSA-75096;R-HSA-75098;R-HSA-77594;R-HSA-6783483;R-HSA-927889;R-HSA-72160;R-HSA-927789;R-HSA-450466;R-HSA-72103;R-HSA-72107;R…
R-HSA-8953897	Cellular responses to external stimuli	14	709	0.04832	0.00256346	0.0748929	26	258	0.0199043	9606	Homo sapiens	NUP205;PSMB5;CDKN1B;RPS16;CDK6;RPS19;MDM4;RPS4Y1;LAMTOR4;UBA52;NUP58;RPL19		R-HSA-182594;R-HSA-3788724;R-HSA-9645598;R-HSA-9640195;R-HSA-9646468;R-HSA-3788705;R-HSA-5252041;R-HSA-9633742;R-HSA-187934;R-HSA-3788708;R-HSA-1234163;R-HSA-6804998;R-HSA-9633008;R-HSA-6804996;R-HSA-9639286;R-HSA-6804879;R-HSA-1234175;R-HSA-1234172;R-HSA-9640167;R-HSA-9640168;R-HSA-9645608;R-HSA-69562;R-HSA-9640175;R-HSA-1234159;R-HSA-9634669;R-HSA-9633005
R-HSA-9615933	Postmitotic nuclear pore complex (NPC) reformation	3	32	0.00218088	0.00258251	0.0748929	2	10	0.000771486	9606	Homo sapiens	NUP205;NUP58		R-HSA-9634219;R-HSA-9634169
R-HSA-2408557	Selenocysteine synthesis	5	113	0.00770122	0.00276189	0.076947	2	7	0.00054004	9606	Homo sapiens	RPS16;RPS19;RPS4Y1;UBA52;RPL19		R-HSA-2408529;R-HSA-5333615
R-HSA-192823	Viral mRNA Translation	5	114	0.00776937	0.00286733	0.076947	2	2	0.000154297	9606	Homo sapiens	RPS16;RPS19;RPS4Y1;UBA52;RPL19		R-HSA-192704;R-HSA-192841
R-HSA-9633012	Response of EIF2AK4 (GCN2) to amino acid deficiency	5	115	0.00783752	0.00297566	0.076947	4	16	0.00123438	9606	Homo sapiens	RPS16;RPS19;RPS4Y1;UBA52;RPL19		R-HSA-9633008;R-HSA-9633742;R-HSA-9634669;R-HSA-9633005
R-HSA-1799339	SRP-dependent cotranslational protein targeting to membrane	5	119	0.00811013	0.0034387	0.076947	5	5	0.000385743	9606	Homo sapiens	RPS16;RPS19;RPS4Y1;UBA52;RPL19		R-HSA-1799326;R-HSA-1799330;R-HSA-1799329;R-HSA-1799335;R-HSA-1799332
R-HSA-1640170	Cell Cycle	14	734	0.0500239	0.00349326	0.076947	71	449	0.0346397	9606	Homo sapiens	BABAM1;NUP205;PSMB5;CDKN1B;CDK6;TUBGCP2;AKT2;RUVBL2;MKRN3;MDM4;UBA52;NUP58		R-HSA-69891;R-HSA-187520;R-HSA-8852354;R-HSA-8942607;R-HSA-75016;R-HSA-164616;R-HSA-349455;R-HSA-2990880;R-HSA-264458;R-HSA-187916;R-HSA-2990882;R-HSA-174227;R-HSA-6804724;R-HSA-69015;R-HSA-1363331;R-HSA-69016;R-HSA-380316;R-HSA-8848414;R-HSA-174104;R-HSA-174105;R-HSA-8854044;R-HSA-187934;R-HSA-188191;R-HSA-8854041;R-HSA-3000335;R-HSA-187552;R-HSA-8854051;R-HSA-9018017;R-HSA-9686969;R-HSA-174255;…
R-HSA-72706	GTP hydrolysis and joining of the 60S ribosomal subunit	5	120	0.00817829	0.00356212	0.076947	3	3	0.000231446	9606	Homo sapiens	RPS16;RPS19;RPS4Y1;UBA52;RPL19		R-HSA-72672;R-HSA-72619;R-HSA-72671
R-HSA-156827	L13a-mediated translational silencing of Ceruloplasmin expression	5	120	0.00817829	0.00356212	0.076947	2	3	0.000231446	9606	Homo sapiens	RPS16;RPS19;RPS4Y1;UBA52;RPL19		R-HSA-156823;R-HSA-156826
R-HSA-5619107	Defective TPR may confer susceptibility towards thyroid papillary carcinoma (TPC)	3	36	0.00245349	0.00358903	0.076947	1	1	7.71486e-05	9606	Homo sapiens	NUP205;NUP58		R-HSA-5661474
R-HSA-9006925	Intracellular signaling by second messengers	9	363	0.0247393	0.00364439	0.076947	34	114	0.00879494	9606	Homo sapiens	PSMB5;CDKN1B;TNKS2;AKT2;PIP5K1A;LAMTOR4;UBA52;GATAD2B		R-HSA-199299;R-HSA-6807206;R-HSA-199298;R-HSA-8944457;R-HSA-199425;R-HSA-8851011;R-HSA-198599;R-HSA-198347;R-HSA-8948800;R-HSA-200143;R-HSA-8944454;R-HSA-199443;R-HSA-198611;R-HSA-198609;R-HSA-198613;R-HSA-198298;R-HSA-199839;R-HSA-8948757;R-HSA-198621;R-HSA-198371;R-HSA-8944104;R-HSA-2317314;R-HSA-6807106;R-HSA-8948832;R-HSA-6807118;R-HSA-1676082;R-HSA-8943780;R-HSA-8948775;R-HSA-198640;R-HSA-19…
R-HSA-376176	Signaling by ROBO receptors	7	235	0.0160158	0.00382369	0.076947	5	60	0.00462892	9606	Homo sapiens	PSMB5;RPS16;RPS19;RPS4Y1;UBA52;RPL19		R-HSA-9014652;R-HSA-9011313;R-HSA-8986083;R-HSA-9014610;R-HSA-9011300
R-HSA-927802	Nonsense-Mediated Decay (NMD)	5	124	0.0084509	0.00408776	0.076947	5	6	0.000462892	9606	Homo sapiens	RPS16;RPS19;RPS4Y1;UBA52;RPL19		R-HSA-927836;R-HSA-927789;R-HSA-927832;R-HSA-927813;R-HSA-927889
R-HSA-975957	Nonsense Mediated Decay (NMD) enhanced by the Exon Junction Complex (EJC)	5	124	0.0084509	0.00408776	0.076947	4	5	0.000385743	9606	Homo sapiens	RPS16;RPS19;RPS4Y1;UBA52;RPL19		R-HSA-927836;R-HSA-927832;R-HSA-927813;R-HSA-927889
R-HSA-159227	Transport of the SLBP independent Mature mRNA	3	39	0.00265794	0.00448107	0.076947	3	3	0.000231446	9606	Homo sapiens	NUP205;NUP58		R-HSA-158481;R-HSA-158484;R-HSA-111439
R-HSA-4085377	SUMOylation of SUMOylation proteins	3	39	0.00265794	0.00448107	0.076947	2	5	0.000385743	9606	Homo sapiens	NUP205;NUP58		R-HSA-4551649;R-HSA-4551679
R-HSA-8851680	Butyrophilin (BTN) family interactions	2	12	0.000817829	0.00469914	0.076947	1	8	0.000617189	9606	Homo sapiens	BTF3		R-HSA-8851038
R-HSA-72312	rRNA processing	7	245	0.0166973	0.00478232	0.076947	4	21	0.00162012	9606	Homo sapiens	RPS16;RPS19;ISG20L2;DDX21;RPS4Y1;UBA52;RPL19		R-HSA-6791223;R-HSA-6791221;R-HSA-6791219;R-HSA-6791218
R-HSA-159230	Transport of the SLBP Dependant Mature mRNA	3	40	0.0027261	0.00480555	0.076947	3	3	0.000231446	9606	Homo sapiens	NUP205;NUP58		R-HSA-77587;R-HSA-159046;R-HSA-159050
R-HSA-170822	Regulation of Glucokinase by Glucokinase Regulatory Protein	3	40	0.0027261	0.00480555	0.076947	1	5	0.000385743	9606	Homo sapiens	NUP205;NUP58		R-HSA-170796
R-HSA-212436	Generic Transcription Pathway	23	1554	0.105909	0.00492707	0.076947	82	824	0.0635704	9606	Homo sapiens	ZNF254;ZNF133;ZNF253;ZNF791;CDKN1B;ZNF195;ZNF184;PRMT1;PCGF2;MED15;GATAD2B;PSMB5;CDK6;AKT2;MKRN3;MDM4;ZNF678;LAMTOR4;ZNF664;UBA52		R-HSA-2186785;R-HSA-199299;R-HSA-8937097;R-HSA-3215152;R-HSA-212352;R-HSA-8956684;R-HSA-3222072;R-HSA-5632732;R-HSA-349455;R-HSA-3215295;R-HSA-8939801;R-HSA-6804724;R-HSA-6805620;R-HSA-9009308;R-HSA-3215144;R-HSA-8936979;R-HSA-187934;R-HSA-8936616;R-HSA-5689972;R-HSA-8936621;R-HSA-870437;R-HSA-8936481;R-HSA-6804942;R-HSA-9617848;R-HSA-8936995;R-HSA-2186767;R-HSA-8937016;R-HSA-8939706;R-HSA-893996…
R-HSA-72613	Eukaryotic Translation Initiation	5	130	0.00885981	0.00497705	0.076947	12	21	0.00162012	9606	Homo sapiens	RPS16;RPS19;RPS4Y1;UBA52;RPL19		R-HSA-72673;R-HSA-72672;R-HSA-72691;R-HSA-72676;R-HSA-156823;R-HSA-72697;R-HSA-156826;R-HSA-72619;R-HSA-156808;R-HSA-157849;R-HSA-72621;R-HSA-72671
R-HSA-72737	Cap-dependent Translation Initiation	5	130	0.00885981	0.00497705	0.076947	10	18	0.00138867	9606	Homo sapiens	RPS16;RPS19;RPS4Y1;UBA52;RPL19		R-HSA-72673;R-HSA-72672;R-HSA-72691;R-HSA-72676;R-HSA-72697;R-HSA-72619;R-HSA-156808;R-HSA-157849;R-HSA-72621;R-HSA-72671
R-HSA-3108214	SUMOylation of DNA damage response and repair proteins	4	81	0.00552034	0.00500882	0.076947	5	24	0.00185157	9606	Homo sapiens	NUP205;PCGF2;NUP58		R-HSA-3000348;R-HSA-3000399;R-HSA-5228508;R-HSA-3000411;R-HSA-4570463
R-HSA-180746	Nuclear import of Rev protein	3	41	0.00279425	0.00514387	0.076947	2	7	0.00054004	9606	Homo sapiens	NUP205;NUP58		R-HSA-180710;R-HSA-180732
R-HSA-109581	Apoptosis	6	189	0.0128808	0.005397	0.076947	6	141	0.010878	9606	Homo sapiens	PSMB5;AKT2;MKRN3;DNM1L;UBA52		R-HSA-211715;R-HSA-139906;R-HSA-211734;R-HSA-198347;R-HSA-351948;R-HSA-139899
R-HSA-1169408	ISG15 antiviral mechanism	4	83	0.00565665	0.0054523	0.076947	2	16	0.00123438	9606	Homo sapiens	NUP205;UBA52;NUP58		R-HSA-1169307;R-HSA-1176059
R-HSA-3301854	Nuclear Pore Complex (NPC) Disassembly	3	42	0.0028624	0.00549621	0.076947	2	2	0.000154297	9606	Homo sapiens	NUP205;NUP58		R-HSA-2990880;R-HSA-2990882
R-HSA-2559585	Oncogene Induced Senescence	3	42	0.0028624	0.00549621	0.076947	4	19	0.00146582	9606	Homo sapiens	CDK6;MDM4;UBA52		R-HSA-182594;R-HSA-6804998;R-HSA-6804996;R-HSA-6804879
R-HSA-6804757	Regulation of TP53 Degradation	3	43	0.00293055	0.00586272	0.0775353	16	30	0.00231446	9606	Homo sapiens	AKT2;MDM4;UBA52		R-HSA-5633460;R-HSA-6804998;R-HSA-5689972;R-HSA-6804741;R-HSA-6804996;R-HSA-198599;R-HSA-6804879;R-HSA-6804942;R-HSA-3222072;R-HSA-349455;R-HSA-3215295;R-HSA-6804724;R-HSA-349426;R-HSA-6805022;R-HSA-6804441;R-HSA-3215310
R-HSA-3232142	SUMOylation of ubiquitinylation proteins	3	43	0.00293055	0.00586272	0.0775353	1	3	0.000231446	9606	Homo sapiens	NUP205;NUP58		R-HSA-5228523
R-HSA-180910	Vpr-mediated nuclear import of PICs	3	44	0.00299871	0.00624353	0.0775353	1	2	0.000154297	9606	Homo sapiens	NUP205;NUP58		R-HSA-180622
R-HSA-165054	Rev-mediated nuclear export of HIV RNA	3	44	0.00299871	0.00624353	0.0775353	2	10	0.000771486	9606	Homo sapiens	NUP205;NUP58		R-HSA-165043;R-HSA-165047
R-HSA-9614399	Regulation of localization of FOXO transcription factors	2	14	0.000954133	0.00632669	0.0775353	2	5	0.000385743	9606	Homo sapiens	AKT2;MKRN3		R-HSA-199299;R-HSA-9614562
R-HSA-5357801	Programmed Cell Death	6	197	0.013426	0.00656022	0.0775353	7	154	0.0118809	9606	Homo sapiens	PSMB5;AKT2;MKRN3;DNM1L;UBA52		R-HSA-211715;R-HSA-139906;R-HSA-211734;R-HSA-5675470;R-HSA-198347;R-HSA-351948;R-HSA-139899
R-HSA-69202	Cyclin E associated events during G1/S transition	4	88	0.00599741	0.00667406	0.0775353	9	20	0.00154297	9606	Homo sapiens	PSMB5;CDKN1B;AKT2;UBA52		R-HSA-187506;R-HSA-187552;R-HSA-187520;R-HSA-8848436;R-HSA-187574;R-HSA-187575;R-HSA-198613;R-HSA-8848414;R-HSA-69562
R-HSA-159231	Transport of Mature mRNA Derived from an Intronless Transcript	3	46	0.00313501	0.00704866	0.0775353	3	3	0.000231446	9606	Homo sapiens	NUP205;NUP58		R-HSA-158441;R-HSA-77594;R-HSA-158447
R-HSA-6806003	Regulation of TP53 Expression and Degradation	3	46	0.00313501	0.00704866	0.0775353	16	35	0.0027002	9606	Homo sapiens	AKT2;MDM4;UBA52		R-HSA-5633460;R-HSA-6804998;R-HSA-5689972;R-HSA-6804741;R-HSA-6804996;R-HSA-198599;R-HSA-6804879;R-HSA-6804942;R-HSA-3222072;R-HSA-349455;R-HSA-3215295;R-HSA-6804724;R-HSA-349426;R-HSA-6805022;R-HSA-6804441;R-HSA-3215310
R-HSA-177243	Interactions of Rev with host cellular proteins	3	46	0.00313501	0.00704866	0.0775353	4	16	0.00123438	9606	Homo sapiens	NUP205;NUP58		R-HSA-165043;R-HSA-180710;R-HSA-165047;R-HSA-180732
R-HSA-168276	NS1 Mediated Effects on Host Pathways	3	46	0.00313501	0.00704866	0.0775353	1	6	0.000462892	9606	Homo sapiens	NUP205;NUP58		R-HSA-1176059
R-HSA-69656	Cyclin A:Cdk2-associated events at S phase entry	4	90	0.00613371	0.00720961	0.0793057	10	19	0.00146582	9606	Homo sapiens	PSMB5;CDKN1B;AKT2;UBA52		R-HSA-187506;R-HSA-187552;R-HSA-187520;R-HSA-8848436;R-HSA-187574;R-HSA-187575;R-HSA-198613;R-HSA-8848414;R-HSA-187934;R-HSA-187916
R-HSA-159234	Transport of Mature mRNAs Derived from Intronless Transcripts	3	47	0.00320316	0.00747324	0.0798904	9	9	0.000694337	9606	Homo sapiens	NUP205;NUP58		R-HSA-77587;R-HSA-158481;R-HSA-159046;R-HSA-158484;R-HSA-159050;R-HSA-158441;R-HSA-77594;R-HSA-158447;R-HSA-111439
R-HSA-176033	Interactions of Vpr with host cellular proteins	3	47	0.00320316	0.00747324	0.0798904	1	4	0.000308594	9606	Homo sapiens	NUP205;NUP58		R-HSA-180622
R-HSA-110313	Translesion synthesis by Y family DNA polymerases bypasses lesions on DNA template	3	48	0.00327131	0.00791265	0.0798904	26	28	0.00216016	9606	Homo sapiens	REV3L;UBA52		R-HSA-5655892;R-HSA-5656148;R-HSA-5653780;R-HSA-5656158;R-HSA-5655965;R-HSA-5653786;R-HSA-5655835;R-HSA-5655193;R-HSA-5653766;R-HSA-5655170;R-HSA-5653838;R-HSA-5654989;R-HSA-5653770;R-HSA-5654986;R-HSA-5654985;R-HSA-5652151;R-HSA-110307;R-HSA-110308;R-HSA-110311;R-HSA-5653756;R-HSA-5653754;R-HSA-110317;R-HSA-110316;R-HSA-110319;R-HSA-110322;R-HSA-5656105
R-HSA-168271	Transport of Ribonucleoproteins into the Host Nucleus	3	48	0.00327131	0.00791265	0.0798904	1	4	0.000308594	9606	Homo sapiens	NUP205;NUP58		R-HSA-168337
R-HSA-198323	AKT phosphorylates targets in the cytosol	2	16	0.00109044	0.00817394	0.0798904	9	9	0.000694337	9606	Homo sapiens	CDKN1B;AKT2		R-HSA-198611;R-HSA-198371;R-HSA-198609;R-HSA-198599;R-HSA-198613;R-HSA-198347;R-HSA-200143;R-HSA-8948757;R-HSA-198621
R-HSA-1358803	Downregulation of ERBB2:ERBB3 signaling	2	16	0.00109044	0.00817394	0.0798904	6	8	0.000617189	9606	Homo sapiens	AKT2;UBA52		R-HSA-1358789;R-HSA-1358790;R-HSA-1358791;R-HSA-1358797;R-HSA-1358792;R-HSA-1358795
R-HSA-209543	p75NTR recruits signalling complexes	2	16	0.00109044	0.00817394	0.0798904	2	9	0.000694337	9606	Homo sapiens	PRKCI;UBA52		R-HSA-193684;R-HSA-209566
R-HSA-1169410	Antiviral mechanism by IFN-stimulated genes	4	94	0.00640632	0.00836422	0.0798904	2	31	0.00239161	9606	Homo sapiens	NUP205;UBA52;NUP58		R-HSA-1169307;R-HSA-1176059
R-HSA-211733	Regulation of activated PAK-2p34 by proteasome mediated degradation	3	50	0.00340762	0.00883644	0.0798904	2	2	0.000154297	9606	Homo sapiens	PSMB5;UBA52		R-HSA-211715;R-HSA-211734
R-HSA-4615885	SUMOylation of DNA replication proteins	3	50	0.00340762	0.00883644	0.0798904	2	8	0.000617189	9606	Homo sapiens	NUP205;NUP58		R-HSA-5228525;R-HSA-4655355
R-HSA-9661069	Defective binding of RB1 mutants to E2F1,(E2F2, E2F3)	2	17	0.00115859	0.00917756	0.0798904	1	1	7.71486e-05	9606	Homo sapiens	CDKN1B;CDK6		R-HSA-9659782
R-HSA-9659787	Aberrant regulation of mitotic G1/S transition in cancer due to RB1 defects	2	17	0.00115859	0.00917756	0.0798904	1	2	0.000154297	9606	Homo sapiens	CDKN1B;CDK6		R-HSA-9659782
R-HSA-69231	Cyclin D associated events in G1	3	51	0.00347577	0.00932103	0.0798904	11	15	0.00115723	9606	Homo sapiens	CDKN1B;CDK6;UBA52		R-HSA-182594;R-HSA-8941915;R-HSA-1363331;R-HSA-8942607;R-HSA-9018017;R-HSA-69227;R-HSA-8942803;R-HSA-8942836;R-HSA-1226094;R-HSA-1226095;R-HSA-8941895
R-HSA-69236	G1 Phase	3	51	0.00347577	0.00932103	0.0798904	11	15	0.00115723	9606	Homo sapiens	CDKN1B;CDK6;UBA52		R-HSA-182594;R-HSA-8941915;R-HSA-1363331;R-HSA-8942607;R-HSA-9018017;R-HSA-69227;R-HSA-8942803;R-HSA-8942836;R-HSA-1226094;R-HSA-1226095;R-HSA-8941895
R-HSA-69620	Cell Cycle Checkpoints	7	280	0.0190827	0.00960407	0.0798904	16	56	0.00432032	9606	Homo sapiens	BABAM1;PSMB5;CDKN1B;MKRN3;MDM4;UBA52		R-HSA-69600;R-HSA-5633460;R-HSA-5683735;R-HSA-6804741;R-HSA-69891;R-HSA-8852354;R-HSA-6804879;R-HSA-75016;R-HSA-349455;R-HSA-264458;R-HSA-6804724;R-HSA-349426;R-HSA-264444;R-HSA-69562;R-HSA-187934;R-HSA-69598
R-HSA-69481	G2/M Checkpoints	5	154	0.0104955	0.0099211	0.0798904	4	24	0.00185157	9606	Homo sapiens	BABAM1;PSMB5;MKRN3;UBA52		R-HSA-5683735;R-HSA-69891;R-HSA-8852354;R-HSA-75016
R-HSA-168333	NEP/NS2 Interacts with the Cellular Export Machinery	3	53	0.00361208	0.0103361	0.0798904	1	2	0.000154297	9606	Homo sapiens	NUP205;NUP58		R-HSA-168880
R-HSA-180534	Vpu mediated degradation of CD4	3	53	0.00361208	0.0103361	0.0798904	2	5	0.000385743	9606	Homo sapiens	PSMB5;UBA52		R-HSA-180597;R-HSA-180573
R-HSA-73887	Death Receptor Signalling	5	157	0.0106999	0.0107137	0.0798904	14	90	0.00694337	9606	Homo sapiens	FGD4;PRKCI;TRIO;RACK1;UBA52		R-HSA-5357776;R-HSA-5693108;R-HSA-209536;R-HSA-5357845;R-HSA-5626962;R-HSA-5357757;R-HSA-205039;R-HSA-5626981;R-HSA-204947;R-HSA-5626982;R-HSA-205008;R-HSA-193684;R-HSA-209566;R-HSA-205118
R-HSA-69610	p53-Independent DNA Damage Response	3	54	0.00368023	0.0108667	0.0798904	2	4	0.000308594	9606	Homo sapiens	PSMB5;UBA52		R-HSA-69600;R-HSA-69598
R-HSA-69613	p53-Independent G1/S DNA damage checkpoint	3	54	0.00368023	0.0108667	0.0798904	2	4	0.000308594	9606	Homo sapiens	PSMB5;UBA52		R-HSA-69600;R-HSA-69598
R-HSA-69601	Ubiquitin Mediated Degradation of Phosphorylated Cdc25A	3	54	0.00368023	0.0108667	0.0798904	2	4	0.000308594	9606	Homo sapiens	PSMB5;UBA52		R-HSA-69600;R-HSA-69598
R-HSA-75815	Ubiquitin-dependent degradation of Cyclin D	3	54	0.00368023	0.0108667	0.0798904	2	5	0.000385743	9606	Homo sapiens	PSMB5;UBA52		R-HSA-75825;R-HSA-75824
R-HSA-349425	Autodegradation of the E3 ubiquitin ligase COP1	3	54	0.00368023	0.0108667	0.0798904	2	5	0.000385743	9606	Homo sapiens	PSMB5;UBA52		R-HSA-264444;R-HSA-264458
R-HSA-169911	Regulation of Apoptosis	3	54	0.00368023	0.0108667	0.0798904	2	5	0.000385743	9606	Homo sapiens	PSMB5;UBA52		R-HSA-211715;R-HSA-211734
R-HSA-72695	Formation of the ternary complex, and subsequently, the 43S complex	3	54	0.00368023	0.0108667	0.0798904	1	3	0.000231446	9606	Homo sapiens	RPS16;RPS19;RPS4Y1		R-HSA-72691
R-HSA-168274	Export of Viral Ribonucleoproteins from Nucleus	3	54	0.00368023	0.0108667	0.0798904	1	5	0.000385743	9606	Homo sapiens	NUP205;NUP58		R-HSA-168880
R-HSA-110312	Translesion synthesis by REV1	2	19	0.0012949	0.0113401	0.0798904	5	5	0.000385743	9606	Homo sapiens	REV3L;UBA52		R-HSA-5652151;R-HSA-110307;R-HSA-110322;R-HSA-110308;R-HSA-110311
R-HSA-111447	Activation of BAD and translocation to mitochondria	2	19	0.0012949	0.0113401	0.0798904	3	5	0.000385743	9606	Homo sapiens	AKT2;MKRN3		R-HSA-139906;R-HSA-198347;R-HSA-139899
R-HSA-193639	p75NTR signals via NF-kB	2	19	0.0012949	0.0113401	0.0798904	3	13	0.00100293	9606	Homo sapiens	PRKCI;UBA52		R-HSA-209536;R-HSA-193684;R-HSA-209566
R-HSA-8854050	FBXL7 down-regulates AURKA during mitotic entry and in early mitosis	3	55	0.00374838	0.0114129	0.0798904	4	6	0.000462892	9606	Homo sapiens	PSMB5;UBA52		R-HSA-8854071;R-HSA-8854051;R-HSA-8854044;R-HSA-8854041
R-HSA-174113	SCF-beta-TrCP mediated degradation of Emi1	3	55	0.00374838	0.0114129	0.0798904	2	3	0.000231446	9606	Homo sapiens	PSMB5;UBA52		R-HSA-174203;R-HSA-174159
R-HSA-450408	AUF1 (hnRNP D0) binds and destabilizes mRNA	3	56	0.00381653	0.0119747	0.0838227	2	4	0.000308594	9606	Homo sapiens	PSMB5;UBA52		R-HSA-450580;R-HSA-450466
R-HSA-180585	Vif-mediated degradation of APOBEC3G	3	56	0.00381653	0.0119747	0.0838227	2	4	0.000308594	9606	Homo sapiens	PSMB5;UBA52		R-HSA-180603;R-HSA-180540
R-HSA-5656121	Translesion synthesis by POLI	2	20	0.00136305	0.0124972	0.0874803	3	3	0.000231446	9606	Homo sapiens	REV3L;UBA52		R-HSA-5656148;R-HSA-5656158;R-HSA-5656105
R-HSA-73893	DNA Damage Bypass	3	57	0.00388469	0.0125521	0.0878647	29	34	0.00262305	9606	Homo sapiens	REV3L;UBA52		R-HSA-5655892;R-HSA-5656148;R-HSA-5653780;R-HSA-5656158;R-HSA-5655965;R-HSA-5653786;R-HSA-5655835;R-HSA-5655193;R-HSA-5653766;R-HSA-5655170;R-HSA-5653838;R-HSA-5654989;R-HSA-5653770;R-HSA-5654986;R-HSA-5654985;R-HSA-5652151;R-HSA-110307;R-HSA-110308;R-HSA-110311;R-HSA-5653756;R-HSA-5653754;R-HSA-110317;R-HSA-110316;R-HSA-110319;R-HSA-5655481;R-HSA-110322;R-HSA-5655466;R-HSA-5656105;R-HSA-5652009
R-HSA-4641258	Degradation of DVL	3	57	0.00388469	0.0125521	0.0878647	4	7	0.00054004	9606	Homo sapiens	PSMB5;UBA52		R-HSA-4641159;R-HSA-1504193;R-HSA-1504190;R-HSA-4641260
R-HSA-73857	RNA Polymerase II Transcription	23	1693	0.115382	0.0133041	0.0897508	82	885	0.0682765	9606	Homo sapiens	ZNF254;ZNF133;ZNF253;ZNF791;CDKN1B;ZNF195;ZNF184;PRMT1;PCGF2;MED15;GATAD2B;PSMB5;CDK6;AKT2;MKRN3;MDM4;ZNF678;LAMTOR4;ZNF664;UBA52		R-HSA-2186785;R-HSA-199299;R-HSA-8937097;R-HSA-3215152;R-HSA-212352;R-HSA-8956684;R-HSA-3222072;R-HSA-5632732;R-HSA-349455;R-HSA-3215295;R-HSA-8939801;R-HSA-6804724;R-HSA-6805620;R-HSA-9009308;R-HSA-3215144;R-HSA-8936979;R-HSA-187934;R-HSA-8936616;R-HSA-5689972;R-HSA-8936621;R-HSA-870437;R-HSA-8936481;R-HSA-6804942;R-HSA-9617848;R-HSA-8936995;R-HSA-2186767;R-HSA-8937016;R-HSA-8939706;R-HSA-893996…
R-HSA-5655862	Translesion synthesis by POLK	2	21	0.0014312	0.0137036	0.0897508	3	3	0.000231446	9606	Homo sapiens	REV3L;UBA52		R-HSA-5655892;R-HSA-5655965;R-HSA-5655835
R-HSA-6804114	TP53 Regulates Transcription of Genes Involved in G2 Cell Cycle Arrest	2	21	0.0014312	0.0137036	0.0897508	6	11	0.000848634	9606	Homo sapiens	PRMT1;MKRN3		R-HSA-3215152;R-HSA-6803892;R-HSA-6803875;R-HSA-6803890;R-HSA-6803871;R-HSA-3215144
R-HSA-193704	p75 NTR receptor-mediated signalling	4	109	0.00742861	0.0137522	0.0897508	7	50	0.00385743	9606	Homo sapiens	FGD4;PRKCI;TRIO;UBA52		R-HSA-204947;R-HSA-209536;R-HSA-205008;R-HSA-193684;R-HSA-205039;R-HSA-209566;R-HSA-205118
R-HSA-68827	CDT1 association with the CDC6:ORC:origin complex	3	59	0.00402099	0.0137542	0.0897508	2	3	0.000231446	9606	Homo sapiens	PSMB5;UBA52		R-HSA-68825;R-HSA-68712
R-HSA-9009391	Extra-nuclear estrogen signaling	4	110	0.00749676	0.014174	0.0897508	8	38	0.00293165	9606	Homo sapiens	CDKN1B;PRMT1;GNB2;AKT2		R-HSA-199298;R-HSA-9632182;R-HSA-9021596;R-HSA-9632868;R-HSA-9021601;R-HSA-9021600;R-HSA-9632873;R-HSA-9624526
R-HSA-9614085	FOXO-mediated transcription	4	110	0.00749676	0.014174	0.0897508	3	85	0.00655763	9606	Homo sapiens	CDKN1B;AKT2;MKRN3		R-HSA-199299;R-HSA-9614562;R-HSA-9617848
R-HSA-5205685	PINK1-PRKN Mediated Mitophagy	2	22	0.00149935	0.0149585	0.0897508	2	8	0.000617189	9606	Homo sapiens	UBA52;TOMM22		R-HSA-5205661;R-HSA-5205682
R-HSA-5362768	Hh mutants that don't undergo autocatalytic processing are degraded by ERAD	3	61	0.0041573	0.0150197	0.0901182	2	6	0.000462892	9606	Homo sapiens	PSMB5;UBA52		R-HSA-5387392;R-HSA-5483238
R-HSA-5676590	NIK-->noncanonical NF-kB signaling	3	61	0.0041573	0.0150197	0.0901182	2	9	0.000694337	9606	Homo sapiens	PSMB5;UBA52		R-HSA-5607731;R-HSA-5607725
R-HSA-177929	Signaling by EGFR	3	61	0.0041573	0.0150197	0.0901182	9	49	0.00378028	9606	Homo sapiens	SPRY1;CSK;UBA52		R-HSA-177923;R-HSA-183089;R-HSA-182993;R-HSA-182986;R-HSA-183051;R-HSA-182990;R-HSA-183084;R-HSA-183036;R-HSA-182988
R-HSA-72649	Translation initiation complex formation	3	62	0.00422545	0.0156763	0.0913377	2	2	0.000154297	9606	Homo sapiens	RPS16;RPS19;RPS4Y1		R-HSA-156808;R-HSA-157849
R-HSA-187577	SCF(Skp2)-mediated degradation of p27/p21	3	62	0.00422545	0.0156763	0.0913377	6	7	0.00054004	9606	Homo sapiens	PSMB5;CDKN1B;UBA52		R-HSA-187552;R-HSA-187520;R-HSA-8848436;R-HSA-187574;R-HSA-187575;R-HSA-8848414
R-HSA-5610780	Degradation of GLI1 by the proteasome	3	62	0.00422545	0.0156763	0.0913377	3	6	0.000462892	9606	Homo sapiens	PSMB5;UBA52		R-HSA-5610742;R-HSA-5610758;R-HSA-5610760
R-HSA-5610783	Degradation of GLI2 by the proteasome	3	62	0.00422545	0.0156763	0.0913377	2	5	0.000385743	9606	Homo sapiens	PSMB5;UBA52		R-HSA-5610757;R-HSA-5610745
R-HSA-5610785	GLI3 is processed to GLI3R by the proteasome	3	62	0.00422545	0.0156763	0.0913377	2	5	0.000385743	9606	Homo sapiens	PSMB5;UBA52		R-HSA-5610754;R-HSA-5610746
R-HSA-453279	Mitotic G1 phase and G1/S transition	5	173	0.0117904	0.0156797	0.0913377	20	99	0.00763771	9606	Homo sapiens	PSMB5;CDKN1B;CDK6;AKT2;UBA52		R-HSA-182594;R-HSA-187552;R-HSA-187520;R-HSA-8942607;R-HSA-9018017;R-HSA-69227;R-HSA-8941895;R-HSA-187506;R-HSA-8941915;R-HSA-8848436;R-HSA-187574;R-HSA-187575;R-HSA-198613;R-HSA-1363331;R-HSA-8848414;R-HSA-8942803;R-HSA-69562;R-HSA-8942836;R-HSA-1226094;R-HSA-1226095
R-HSA-500657	Presynaptic function of Kainate receptors	2	23	0.0015675	0.0162609	0.0913377	2	2	0.000154297	9606	Homo sapiens	GNB2;AKT2		R-HSA-500708;R-HSA-500717
R-HSA-6804760	Regulation of TP53 Activity through Methylation	2	23	0.0015675	0.0162609	0.0913377	1	12	0.000925783	9606	Homo sapiens	MDM4;UBA52		R-HSA-6804253
R-HSA-5619507	Activation of HOX genes during differentiation	4	116	0.00790568	0.0168774	0.0913377	6	43	0.00331739	9606	Homo sapiens	PCGF2;HOXB2		R-HSA-5617492;R-HSA-5617485;R-HSA-6810159;R-HSA-5617486;R-HSA-5617896;R-HSA-5621002
R-HSA-5617472	Activation of anterior HOX genes in hindbrain development during early embryogenesis	4	116	0.00790568	0.0168774	0.0913377	6	43	0.00331739	9606	Homo sapiens	PCGF2;HOXB2		R-HSA-5617492;R-HSA-5617485;R-HSA-6810159;R-HSA-5617486;R-HSA-5617896;R-HSA-5621002
R-HSA-72702	Ribosomal scanning and start codon recognition	3	64	0.00436175	0.0170376	0.0913377	2	2	0.000154297	9606	Homo sapiens	RPS16;RPS19;RPS4Y1		R-HSA-72697;R-HSA-72621
R-HSA-5387390	Hh mutants abrogate ligand secretion	3	64	0.00436175	0.0170376	0.0913377	2	7	0.00054004	9606	Homo sapiens	PSMB5;UBA52		R-HSA-5387392;R-HSA-5483238
R-HSA-6791312	TP53 Regulates Transcription of Cell Cycle Genes	3	65	0.00442991	0.0177422	0.0913377	8	42	0.00324024	9606	Homo sapiens	CDKN1B;PRMT1;MKRN3		R-HSA-3215152;R-HSA-6803892;R-HSA-6803875;R-HSA-6803890;R-HSA-6803871;R-HSA-3215144;R-HSA-69562;R-HSA-187934
R-HSA-2980766	Nuclear Envelope Breakdown	3	65	0.00442991	0.0177422	0.0913377	2	13	0.00100293	9606	Homo sapiens	NUP205;NUP58		R-HSA-2990880;R-HSA-2990882
R-HSA-69242	S Phase	5	180	0.0122674	0.0182675	0.0913377	16	54	0.00416602	9606	Homo sapiens	PSMB5;CDKN1B;AKT2;UBA52		R-HSA-187552;R-HSA-187520;R-HSA-187916;R-HSA-75825;R-HSA-187506;R-HSA-75824;R-HSA-68946;R-HSA-8848436;R-HSA-187574;R-HSA-68948;R-HSA-187575;R-HSA-69015;R-HSA-198613;R-HSA-69016;R-HSA-8848414;R-HSA-187934
R-HSA-72662	Activation of the mRNA upon binding of the cap-binding complex and eIFs, and subsequent binding to 43S	3	66	0.00449806	0.018463	0.092315	2	6	0.000462892	9606	Homo sapiens	RPS16;RPS19;RPS4Y1		R-HSA-156808;R-HSA-157849
R-HSA-191859	snRNP Assembly	3	66	0.00449806	0.018463	0.092315	2	6	0.000462892	9606	Homo sapiens	NUP205;NUP58		R-HSA-191825;R-HSA-191830
R-HSA-194441	Metabolism of non-coding RNA	3	66	0.00449806	0.018463	0.092315	2	6	0.000462892	9606	Homo sapiens	NUP205;NUP58		R-HSA-191825;R-HSA-191830
R-HSA-4608870	Asymmetric localization of PCP proteins	3	66	0.00449806	0.018463	0.092315	2	7	0.00054004	9606	Homo sapiens	PSMB5;UBA52		R-HSA-4608855;R-HSA-4608852
R-HSA-5607761	Dectin-1 mediated noncanonical NF-kB signaling	3	66	0.00449806	0.018463	0.092315	2	9	0.000694337	9606	Homo sapiens	PSMB5;UBA52		R-HSA-5607731;R-HSA-5607725
R-HSA-2408522	Selenoamino acid metabolism	5	181	0.0123356	0.0186589	0.0932944	2	33	0.0025459	9606	Homo sapiens	RPS16;RPS19;RPS4Y1;UBA52;RPL19		R-HSA-2408529;R-HSA-5333615
R-HSA-68882	Mitotic Anaphase	6	249	0.0169699	0.0189129	0.0945646	4	32	0.00246875	9606	Homo sapiens	NUP205;PSMB5;UBA52;NUP58		R-HSA-174144;R-HSA-174202;R-HSA-9634219;R-HSA-9634169
R-HSA-5678895	Defective CFTR causes cystic fibrosis	3	67	0.00456621	0.0191998	0.0958388	3	7	0.00054004	9606	Homo sapiens	PSMB5;UBA52		R-HSA-8866854;R-HSA-8866858;R-HSA-8866856
R-HSA-2555396	Mitotic Metaphase and Anaphase	6	250	0.0170381	0.019245	0.0958388	4	33	0.0025459	9606	Homo sapiens	NUP205;PSMB5;UBA52;NUP58		R-HSA-174144;R-HSA-174202;R-HSA-9634219;R-HSA-9634169
R-HSA-3108232	SUMO E3 ligases SUMOylate target proteins	5	183	0.0124719	0.0194581	0.0958388	20	131	0.0101065	9606	Homo sapiens	NUP205;PCGF2;HNRNPC;NUP58		R-HSA-5228525;R-HSA-3000399;R-HSA-4551655;R-HSA-5228523;R-HSA-4551649;R-HSA-3108203;R-HSA-4615872;R-HSA-4570499;R-HSA-4551727;R-HSA-3927824;R-HSA-3000348;R-HSA-5228508;R-HSA-4615987;R-HSA-3000411;R-HSA-4655440;R-HSA-4570493;R-HSA-4551679;R-HSA-4570463;R-HSA-4655355;R-HSA-3108209
R-HSA-174154	APC/C:Cdc20 mediated degradation of Securin	3	68	0.00463436	0.0199528	0.0958388	2	3	0.000231446	9606	Homo sapiens	PSMB5;UBA52		R-HSA-174144;R-HSA-174202
R-HSA-68867	Assembly of the pre-replicative complex	3	68	0.00463436	0.0199528	0.0958388	2	12	0.000925783	9606	Homo sapiens	PSMB5;UBA52		R-HSA-68825;R-HSA-68712
R-HSA-6784531	tRNA processing in the nucleus	3	70	0.00477067	0.0215071	0.0958388	1	7	0.00054004	9606	Homo sapiens	NUP205;NUP58		R-HSA-6783483
R-HSA-5696397	Gap-filling DNA repair synthesis and ligation in GG-NER	2	27	0.00184011	0.0219291	0.0958388	2	2	0.000154297	9606	Homo sapiens	LIG3;UBA52		R-HSA-5690997;R-HSA-5691001
R-HSA-9617828	FOXO-mediated transcription of cell cycle genes	2	27	0.00184011	0.0219291	0.0958388	1	22	0.00169727	9606	Homo sapiens	CDKN1B		R-HSA-9617848
R-HSA-5658442	Regulation of RAS by GAPs	3	71	0.00483882	0.0223085	0.0958388	2	5	0.000385743	9606	Homo sapiens	PSMB5;UBA52		R-HSA-5658430;R-HSA-5658424
R-HSA-1234176	Oxygen-dependent proline hydroxylation of Hypoxia-inducible Factor Alpha	3	72	0.00490697	0.023126	0.0958388	4	12	0.000925783	9606	Homo sapiens	PSMB5;UBA52		R-HSA-1234163;R-HSA-1234175;R-HSA-1234159;R-HSA-1234172
R-HSA-168325	Viral Messenger RNA Synthesis	3	72	0.00490697	0.023126	0.0958388	2	6	0.000462892	9606	Homo sapiens	NUP205;NUP58		R-HSA-192627;R-HSA-192925
R-HSA-1169091	Activation of NF-kappaB in B cells	3	72	0.00490697	0.023126	0.0958388	2	10	0.000771486	9606	Homo sapiens	PSMB5;UBA52		R-HSA-1168640;R-HSA-1168643
R-HSA-5358346	Hedgehog ligand biogenesis	3	72	0.00490697	0.023126	0.0958388	2	15	0.00115723	9606	Homo sapiens	PSMB5;UBA52		R-HSA-5362448;R-HSA-5362412
R-HSA-2990846	SUMOylation	5	192	0.0130853	0.0233327	0.0958388	20	140	0.0108008	9606	Homo sapiens	NUP205;PCGF2;HNRNPC;NUP58		R-HSA-5228525;R-HSA-3000399;R-HSA-4551655;R-HSA-5228523;R-HSA-4551649;R-HSA-3108203;R-HSA-4615872;R-HSA-4570499;R-HSA-4551727;R-HSA-3927824;R-HSA-3000348;R-HSA-5228508;R-HSA-4615987;R-HSA-3000411;R-HSA-4655440;R-HSA-4570493;R-HSA-4551679;R-HSA-4570463;R-HSA-4655355;R-HSA-3108209
R-HSA-162906	HIV Infection	6	262	0.0178559	0.0235457	0.0958388	15	158	0.0121895	9606	Homo sapiens	NUP205;PSMB5;UBA52;NUP58		R-HSA-184323;R-HSA-180710;R-HSA-3149434;R-HSA-3159227;R-HSA-180622;R-HSA-184269;R-HSA-165043;R-HSA-165047;R-HSA-180597;R-HSA-180603;R-HSA-3139027;R-HSA-180540;R-HSA-3149454;R-HSA-180732;R-HSA-180573
R-HSA-174184	Cdc20:Phospho-APC/C mediated degradation of Cyclin A	3	73	0.00497512	0.0239597	0.0958388	2	3	0.000231446	9606	Homo sapiens	PSMB5;UBA52		R-HSA-174104;R-HSA-174255
R-HSA-68949	Orc1 removal from chromatin	3	73	0.00497512	0.0239597	0.0958388	2	4	0.000308594	9606	Homo sapiens	PSMB5;UBA52		R-HSA-68946;R-HSA-68948
R-HSA-174178	APC/C:Cdh1 mediated degradation of Cdc20 and other APC/C:Cdh1 targeted proteins in late mitosis/early G1	3	74	0.00504328	0.0248095	0.0992381	4	6	0.000462892	9606	Homo sapiens	PSMB5;UBA52		R-HSA-174195;R-HSA-9686969;R-HSA-174105;R-HSA-188191
R-HSA-179419	APC:Cdc20 mediated degradation of cell cycle proteins prior to satisfation of the cell cycle checkpoint	3	74	0.00504328	0.0248095	0.0992381	4	6	0.000462892	9606	Homo sapiens	PSMB5;UBA52		R-HSA-174104;R-HSA-179417;R-HSA-174255;R-HSA-179421
R-HSA-9630794	Evasion of Oncogene Induced Senescence Due to Defective p16INK4A binding to CDK4 and CDK6	1	3	0.000204457	0.0248372	0.0993486	1	1	7.71486e-05	9606	Homo sapiens	CDK6		R-HSA-9630795
R-HSA-5545619	XAV939 inhibits tankyrase, stabilizing AXIN	1	3	0.000204457	0.0248372	0.0993486	1	1	7.71486e-05	9606	Homo sapiens	TNKS2		R-HSA-5262606
R-HSA-9632700	Evasion of Oxidative Stress Induced Senescence Due to Defective p16INK4A binding to CDK4 and CDK6	1	3	0.000204457	0.0248372	0.0993486	1	1	7.71486e-05	9606	Homo sapiens	CDK6		R-HSA-9630795
R-HSA-9630750	Evasion of Oncogene Induced Senescence Due to p16INK4A Defects	1	3	0.000204457	0.0248372	0.0993486	1	2	0.000154297	9606	Homo sapiens	CDK6		R-HSA-9630795
R-HSA-9632693	Evasion of Oxidative Stress Induced Senescence Due to p16INK4A Defects	1	3	0.000204457	0.0248372	0.0993486	1	2	0.000154297	9606	Homo sapiens	CDK6		R-HSA-9630795
R-HSA-392451	G beta:gamma signalling through PI3Kgamma	2	29	0.00197642	0.0250265	0.100106	3	4	0.000308594	9606	Homo sapiens	GNB2;AKT2		R-HSA-392295;R-HSA-392300;R-HSA-9603279
R-HSA-9634638	Estrogen-dependent nuclear events downstream of ESR-membrane signaling	2	29	0.00197642	0.0250265	0.100106	4	12	0.000925783	9606	Homo sapiens	CDKN1B;AKT2		R-HSA-199298;R-HSA-9632868;R-HSA-9632873;R-HSA-9624526
R-HSA-69017	CDK-mediated phosphorylation and removal of Cdc6	3	75	0.00511143	0.0256755	0.102702	2	4	0.000308594	9606	Homo sapiens	PSMB5;UBA52		R-HSA-69015;R-HSA-69016
R-HSA-176409	APC/C:Cdc20 mediated degradation of mitotic proteins	3	76	0.00517958	0.0265575	0.10623	8	13	0.00100293	9606	Homo sapiens	PSMB5;UBA52		R-HSA-174227;R-HSA-174144;R-HSA-174202;R-HSA-174104;R-HSA-179417;R-HSA-174255;R-HSA-179421;R-HSA-174157
R-HSA-5357956	TNFR1-induced NFkappaB signaling pathway	2	30	0.00204457	0.0266382	0.106553	2	5	0.000385743	9606	Homo sapiens	RACK1;UBA52		R-HSA-5357776;R-HSA-5357757
R-HSA-176814	Activation of APC/C and APC/C:Cdc20 mediated degradation of mitotic proteins	3	77	0.00524773	0.0274557	0.107479	8	15	0.00115723	9606	Homo sapiens	PSMB5;UBA52		R-HSA-174227;R-HSA-174144;R-HSA-174202;R-HSA-174104;R-HSA-179417;R-HSA-174255;R-HSA-179421;R-HSA-174157
R-HSA-5205647	Mitophagy	2	31	0.00211272	0.0282908	0.107479	2	15	0.00115723	9606	Homo sapiens	UBA52;TOMM22		R-HSA-5205661;R-HSA-5205682
R-HSA-69278	Cell Cycle, Mitotic	10	596	0.0406188	0.0287387	0.107479	57	350	0.027002	9606	Homo sapiens	NUP205;PSMB5;CDKN1B;CDK6;TUBGCP2;AKT2;UBA52;NUP58		R-HSA-187520;R-HSA-8852354;R-HSA-8942607;R-HSA-2990880;R-HSA-187916;R-HSA-2990882;R-HSA-174227;R-HSA-69015;R-HSA-1363331;R-HSA-69016;R-HSA-380316;R-HSA-8848414;R-HSA-174104;R-HSA-174105;R-HSA-8854044;R-HSA-187934;R-HSA-188191;R-HSA-8854041;R-HSA-3000335;R-HSA-187552;R-HSA-8854051;R-HSA-9018017;R-HSA-9686969;R-HSA-174255;R-HSA-75825;R-HSA-8854071;R-HSA-75824;R-HSA-8848436;R-HSA-187574;R-HSA-187575…
R-HSA-1445148	Translocation of SLC2A4 (GLUT4) to the plasma membrane	3	79	0.00538404	0.0293003	0.107479	10	15	0.00115723	9606	Homo sapiens	RALA;AKT2;MKRN3		R-HSA-2316352;R-HSA-1458485;R-HSA-1454689;R-HSA-5260201;R-HSA-1458463;R-HSA-1449597;R-HSA-1445149;R-HSA-2255342;R-HSA-1445144;R-HSA-2316349
R-HSA-5689901	Metalloprotease DUBs	2	32	0.00218088	0.0299836	0.107479	5	6	0.000462892	9606	Homo sapiens	BABAM1;UBA52		R-HSA-5691431;R-HSA-5691381;R-HSA-5696547;R-HSA-5691411;R-HSA-5691439
R-HSA-5674400	Constitutive Signaling by AKT1 E17K in Cancer	2	32	0.00218088	0.0299836	0.107479	2	18	0.00138867	9606	Homo sapiens	CDKN1B;AKT2		R-HSA-2399969;R-HSA-2400010
R-HSA-5250913	Positive epigenetic regulation of rRNA expression	3	80	0.00545219	0.0302467	0.107479	5	7	0.00054004	9606	Homo sapiens	POLR1D;DDX21;GATAD2B		R-HSA-5250930;R-HSA-5250947;R-HSA-427404;R-HSA-5250938;R-HSA-427336
R-HSA-204998	Cell death signalling via NRAGE, NRIF and NADE	3	80	0.00545219	0.0302467	0.107479	4	17	0.00131153	9606	Homo sapiens	FGD4;TRIO;UBA52		R-HSA-204947;R-HSA-205008;R-HSA-205039;R-HSA-205118
R-HSA-5689880	Ub-specific processing proteases	5	206	0.0140394	0.030297	0.107479	37	40	0.00308594	9606	Homo sapiens	PSMB5;TNKS2;MDM4;UBA52		R-HSA-5696534;R-HSA-870479;R-HSA-5690196;R-HSA-6782628;R-HSA-6782820;R-HSA-5696914;R-HSA-5689950;R-HSA-936390;R-HSA-5696605;R-HSA-5696600;R-HSA-6781814;R-HSA-5689539;R-HSA-5696960;R-HSA-8869456;R-HSA-5696968;R-HSA-3640872;R-HSA-5696564;R-HSA-5689972;R-HSA-5689973;R-HSA-6781764;R-HSA-5696947;R-HSA-5696627;R-HSA-5696945;R-HSA-5697009;R-HSA-5696958;R-HSA-870437;R-HSA-6781897;R-HSA-6783177;R-HSA-8862…
R-HSA-5619115	Disorders of transmembrane transporters	6	280	0.0190827	0.0311395	0.107479	4	87	0.00671193	9606	Homo sapiens	NUP205;PSMB5;UBA52;NUP58		R-HSA-8866854;R-HSA-5661474;R-HSA-8866858;R-HSA-8866856
R-HSA-159236	Transport of Mature mRNA derived from an Intron-Containing Transcript	3	81	0.00552034	0.0312091	0.107479	3	4	0.000308594	9606	Homo sapiens	NUP205;NUP58		R-HSA-75097;R-HSA-75096;R-HSA-75098
R-HSA-5578749	Transcriptional regulation by small RNAs	3	81	0.00552034	0.0312091	0.107479	1	5	0.000385743	9606	Homo sapiens	NUP205;NUP58		R-HSA-5578744
R-HSA-901032	ER Quality Control Compartment (ERQC)	2	33	0.00224903	0.0317157	0.107479	3	9	0.000694337	9606	Homo sapiens	EDEM3;UBA52		R-HSA-1022127;R-HSA-6782685;R-HSA-8867288
R-HSA-9675132	Diseases of cellular response to stress	1	4	0.00027261	0.0329795	0.107479	1	3	0.000231446	9606	Homo sapiens	CDK6		R-HSA-9630795
R-HSA-9630747	Diseases of Cellular Senescence	1	4	0.00027261	0.0329795	0.107479	1	3	0.000231446	9606	Homo sapiens	CDK6		R-HSA-9630795
R-HSA-8939902	Regulation of RUNX2 expression and activity	3	83	0.00565665	0.0331818	0.107479	9	32	0.00246875	9606	Homo sapiens	PSMB5;UBA52		R-HSA-8939801;R-HSA-9009403;R-HSA-9008475;R-HSA-8939706;R-HSA-9008076;R-HSA-9009308;R-HSA-9008479;R-HSA-9008110;R-HSA-9009362
R-HSA-176408	Regulation of APC/C activators between G1/S and early anaphase	3	83	0.00565665	0.0331818	0.107479	2	14	0.00108008	9606	Homo sapiens	PSMB5;UBA52		R-HSA-174203;R-HSA-174159
R-HSA-8852276	The role of GTSE1 in G2/M progression after G2 checkpoint	3	83	0.00565665	0.0331818	0.107479	1	10	0.000771486	9606	Homo sapiens	PSMB5;UBA52		R-HSA-8852354
R-HSA-451326	Activation of kainate receptors upon glutamate binding	2	34	0.00231718	0.0334864	0.107479	4	6	0.000462892	9606	Homo sapiens	GNB2;AKT2		R-HSA-500708;R-HSA-451283;R-HSA-451311;R-HSA-500717
R-HSA-5688426	Deubiquitination	6	288	0.0196279	0.0349762	0.107479	58	77	0.00594044	9606	Homo sapiens	BABAM1;PSMB5;TNKS2;MDM4;UBA52		R-HSA-5690196;R-HSA-688136;R-HSA-6782820;R-HSA-8869506;R-HSA-5689950;R-HSA-5696605;R-HSA-5688797;R-HSA-5696600;R-HSA-6781814;R-HSA-5689539;R-HSA-5696960;R-HSA-8865182;R-HSA-5690319;R-HSA-5665871;R-HSA-5690827;R-HSA-5696968;R-HSA-3640872;R-HSA-5690870;R-HSA-5689972;R-HSA-5689973;R-HSA-6781764;R-HSA-5691381;R-HSA-5696627;R-HSA-5697009;R-HSA-870437;R-HSA-6781897;R-HSA-6783177;R-HSA-5696997;R-HSA-936…
R-HSA-416482	G alpha (12/13) signalling events	3	85	0.00579295	0.0352181	0.107479	5	14	0.00108008	9606	Homo sapiens	FGD4;TRIO;GNB2		R-HSA-751019;R-HSA-751039;R-HSA-419166;R-HSA-751027;R-HSA-751029
R-HSA-1234174	Cellular response to hypoxia	3	85	0.00579295	0.0352181	0.107479	4	20	0.00154297	9606	Homo sapiens	PSMB5;UBA52		R-HSA-1234163;R-HSA-1234175;R-HSA-1234159;R-HSA-1234172
R-HSA-5656169	Termination of translesion DNA synthesis	2	35	0.00238533	0.035295	0.107479	8	9	0.000694337	9606	Homo sapiens	UBA52		R-HSA-5653766;R-HSA-5653780;R-HSA-5653838;R-HSA-5653756;R-HSA-5653770;R-HSA-5653754;R-HSA-5653786;R-HSA-5655193
R-HSA-202403	TCR signaling	4	147	0.0100184	0.0358263	0.107479	7	52	0.00401173	9606	Homo sapiens	PSMB5;CSK;UBA52		R-HSA-5607728;R-HSA-202534;R-HSA-202453;R-HSA-8855375;R-HSA-5607724;R-HSA-202233;R-HSA-203774
R-HSA-8878166	Transcriptional regulation by RUNX2	4	147	0.0100184	0.0358263	0.107479	10	84	0.00648048	9606	Homo sapiens	PSMB5;AKT2;UBA52		R-HSA-8939801;R-HSA-9009403;R-HSA-9008475;R-HSA-8939706;R-HSA-8939963;R-HSA-9008076;R-HSA-9009308;R-HSA-9008479;R-HSA-9008110;R-HSA-9009362
R-HSA-201681	TCF dependent signaling in response to WNT	5	216	0.0147209	0.0359969	0.107991	17	71	0.00547755	9606	Homo sapiens	PSMB5;TNKS2;AKT2;UBA52		R-HSA-4641159;R-HSA-4641253;R-HSA-1504190;R-HSA-3640862;R-HSA-4641260;R-HSA-3640861;R-HSA-3769394;R-HSA-3640858;R-HSA-4641256;R-HSA-3322429;R-HSA-4641129;R-HSA-4641236;R-HSA-1504193;R-HSA-4641246;R-HSA-3640844;R-HSA-3640874;R-HSA-3640872
R-HSA-8863795	Downregulation of ERBB2 signaling	2	36	0.00245349	0.0371407	0.111422	8	14	0.00108008	9606	Homo sapiens	AKT2;UBA52		R-HSA-1918092;R-HSA-1358789;R-HSA-1918095;R-HSA-1358790;R-HSA-1358791;R-HSA-1358797;R-HSA-1358792;R-HSA-1358795
R-HSA-9687139	Aberrant regulation of mitotic cell cycle due to RB1 defects	2	36	0.00245349	0.0371407	0.111422	1	3	0.000231446	9606	Homo sapiens	CDKN1B;CDK6		R-HSA-9659782
R-HSA-9675126	Diseases of mitotic cell cycle	2	36	0.00245349	0.0371407	0.111422	1	3	0.000231446	9606	Homo sapiens	CDKN1B;CDK6		R-HSA-9659782
R-HSA-114452	Activation of BH3-only proteins	2	36	0.00245349	0.0371407	0.111422	3	19	0.00146582	9606	Homo sapiens	AKT2;MKRN3		R-HSA-139906;R-HSA-198347;R-HSA-139899
R-HSA-69206	G1/S Transition	4	150	0.0102229	0.0381203	0.114361	9	61	0.00470606	9606	Homo sapiens	PSMB5;CDKN1B;AKT2;UBA52		R-HSA-187506;R-HSA-187552;R-HSA-187520;R-HSA-8848436;R-HSA-187574;R-HSA-187575;R-HSA-198613;R-HSA-8848414;R-HSA-69562
R-HSA-69002	DNA Replication Pre-Initiation	3	88	0.00599741	0.0383911	0.115173	2	21	0.00162012	9606	Homo sapiens	PSMB5;UBA52		R-HSA-68825;R-HSA-68712
R-HSA-2995410	Nuclear Envelope (NE) Reassembly	3	88	0.00599741	0.0383911	0.115173	2	24	0.00185157	9606	Homo sapiens	NUP205;NUP58		R-HSA-9634219;R-HSA-9634169
R-HSA-182971	EGFR downregulation	2	37	0.00252164	0.0390227	0.117068	8	22	0.00169727	9606	Homo sapiens	SPRY1;UBA52		R-HSA-183089;R-HSA-182993;R-HSA-182986;R-HSA-183051;R-HSA-182990;R-HSA-183084;R-HSA-183036;R-HSA-182988
R-HSA-72202	Transport of Mature Transcript to Cytoplasm	3	90	0.00613371	0.0405849	0.121755	12	13	0.00100293	9606	Homo sapiens	NUP205;NUP58		R-HSA-77587;R-HSA-158481;R-HSA-159046;R-HSA-158484;R-HSA-75097;R-HSA-159050;R-HSA-75096;R-HSA-75098;R-HSA-158441;R-HSA-77594;R-HSA-158447;R-HSA-111439
R-HSA-2559582	Senescence-Associated Secretory Phenotype (SASP)	3	91	0.00620187	0.0417052	0.125115	4	22	0.00169727	9606	Homo sapiens	CDKN1B;CDK6;UBA52		R-HSA-182594;R-HSA-3788705;R-HSA-3788724;R-HSA-3788708
R-HSA-195253	Degradation of beta-catenin by the destruction complex	3	91	0.00620187	0.0417052	0.125115	3	23	0.00177442	9606	Homo sapiens	PSMB5;UBA52		R-HSA-5246693;R-HSA-2130282;R-HSA-2130286
R-HSA-453276	Regulation of mitotic cell cycle	3	92	0.00627002	0.042841	0.128523	16	40	0.00308594	9606	Homo sapiens	PSMB5;UBA52		R-HSA-174144;R-HSA-174058;R-HSA-9686969;R-HSA-174057;R-HSA-174159;R-HSA-174255;R-HSA-174157;R-HSA-174195;R-HSA-174227;R-HSA-174202;R-HSA-174203;R-HSA-174104;R-HSA-174105;R-HSA-179417;R-HSA-188191;R-HSA-179421
R-HSA-174143	APC/C-mediated degradation of cell cycle proteins	3	92	0.00627002	0.042841	0.128523	16	40	0.00308594	9606	Homo sapiens	PSMB5;UBA52		R-HSA-174144;R-HSA-174058;R-HSA-9686969;R-HSA-174057;R-HSA-174159;R-HSA-174255;R-HSA-174157;R-HSA-174195;R-HSA-174227;R-HSA-174202;R-HSA-174203;R-HSA-174104;R-HSA-174105;R-HSA-179417;R-HSA-188191;R-HSA-179421
R-HSA-5632684	Hedgehog 'on' state	3	92	0.00627002	0.042841	0.128523	5	37	0.0028545	9606	Homo sapiens	PSMB5;UBA52		R-HSA-5635856;R-HSA-5635868;R-HSA-5635854;R-HSA-5632648;R-HSA-5635864
R-HSA-397795	G-protein beta:gamma signalling	2	39	0.00265794	0.042893	0.128679	13	15	0.00115723	9606	Homo sapiens	GNB2;AKT2		R-HSA-392295;R-HSA-8964271;R-HSA-392300;R-HSA-8964614;R-HSA-8964634;R-HSA-8964604;R-HSA-8964605;R-HSA-8964317;R-HSA-398193;R-HSA-8964241;R-HSA-9603279;R-HSA-398040;R-HSA-8964599
R-HSA-354192	Integrin signaling	2	39	0.00265794	0.042893	0.128679	20	24	0.00185157	9606	Homo sapiens	AKT2;CSK		R-HSA-354149;R-HSA-443910;R-HSA-429415;R-HSA-354087;R-HSA-372705;R-HSA-432096;R-HSA-443905;R-HSA-429441;R-HSA-377644;R-HSA-354124;R-HSA-377641;R-HSA-377640;R-HSA-377643;R-HSA-372693;R-HSA-354165;R-HSA-354097;R-HSA-354066;R-HSA-354077;R-HSA-372697;R-HSA-354073
R-HSA-5357905	Regulation of TNFR1 signaling	2	39	0.00265794	0.042893	0.128679	3	14	0.00108008	9606	Homo sapiens	RACK1;UBA52		R-HSA-5693108;R-HSA-5357845;R-HSA-5626962
R-HSA-6804758	Regulation of TP53 Activity through Acetylation	2	39	0.00265794	0.042893	0.128679	3	14	0.00108008	9606	Homo sapiens	AKT2;GATAD2B		R-HSA-6805620;R-HSA-6805650;R-HSA-6805640
R-HSA-69052	Switching of origins to a post-replicative state	3	93	0.00633817	0.0439922	0.131977	4	9	0.000694337	9606	Homo sapiens	PSMB5;UBA52		R-HSA-68946;R-HSA-68948;R-HSA-69015;R-HSA-69016
R-HSA-1168372	Downstream signaling events of B Cell Receptor (BCR)	3	93	0.00633817	0.0439922	0.131977	2	14	0.00108008	9606	Homo sapiens	PSMB5;UBA52		R-HSA-1168640;R-HSA-1168643
R-HSA-450531	Regulation of mRNA stability by proteins that bind AU-rich elements	3	93	0.00633817	0.0439922	0.131977	2	26	0.00200586	9606	Homo sapiens	PSMB5;UBA52		R-HSA-450580;R-HSA-450466
R-HSA-901042	Calnexin/calreticulin cycle	2	41	0.00279425	0.0469002	0.132963	3	13	0.00100293	9606	Homo sapiens	EDEM3;UBA52		R-HSA-1022127;R-HSA-6782685;R-HSA-8867288
R-HSA-187687	Signalling to ERKs	2	42	0.0028624	0.0489534	0.132963	5	32	0.00246875	9606	Homo sapiens	RALA;RIT1		R-HSA-187698;R-HSA-187746;R-HSA-171026;R-HSA-187697;R-HSA-170991
R-HSA-162599	Late Phase of HIV Life Cycle	4	163	0.0111088	0.0490172	0.132963	8	77	0.00594044	9606	Homo sapiens	NUP205;UBA52;NUP58		R-HSA-184323;R-HSA-165043;R-HSA-165047;R-HSA-3149434;R-HSA-3159227;R-HSA-3139027;R-HSA-3149454;R-HSA-184269
R-HSA-165181	Inhibition of TSC complex formation by PKB	1	6	0.000408914	0.0490623	0.132963	2	2	0.000154297	9606	Homo sapiens	AKT2		R-HSA-165162;R-HSA-165182
R-HSA-5626978	TNFR1-mediated ceramide production	1	6	0.000408914	0.0490623	0.132963	2	3	0.000231446	9606	Homo sapiens	RACK1		R-HSA-5626981;R-HSA-5626982
R-HSA-211163	AKT-mediated inactivation of FOXO1A	1	6	0.000408914	0.0490623	0.132963	1	2	0.000154297	9606	Homo sapiens	AKT2		R-HSA-211164
R-HSA-5689603	UCH proteinases	3	98	0.00667893	0.0499778	0.132963	6	11	0.000848634	9606	Homo sapiens	PSMB5;UBA52		R-HSA-5690790;R-HSA-5690759;R-HSA-5665854;R-HSA-5690319;R-HSA-5665871;R-HSA-2179291
R-HSA-5619084	ABC transporter disorders	3	99	0.00674709	0.0512203	0.132963	3	22	0.00169727	9606	Homo sapiens	PSMB5;UBA52		R-HSA-8866854;R-HSA-8866858;R-HSA-8866856
R-HSA-4086400	PCP/CE pathway	3	99	0.00674709	0.0512203	0.132963	2	24	0.00185157	9606	Homo sapiens	PSMB5;UBA52		R-HSA-4608855;R-HSA-4608852
R-HSA-3858494	Beta-catenin independent WNT signaling	4	166	0.0113133	0.0517521	0.132963	7	51	0.00393458	9606	Homo sapiens	PSMB5;GNB2;UBA52		R-HSA-4608855;R-HSA-4608852;R-HSA-398193;R-HSA-3965444;R-HSA-3965447;R-HSA-3965441;R-HSA-398040
R-HSA-3700989	Transcriptional Regulation by TP53	8	486	0.0331221	0.0525785	0.132963	34	259	0.0199815	9606	Homo sapiens	CDKN1B;PRMT1;AKT2;MKRN3;MDM4;LAMTOR4;UBA52;GATAD2B		R-HSA-3215152;R-HSA-6798373;R-HSA-198599;R-HSA-6803875;R-HSA-3222072;R-HSA-5632732;R-HSA-349455;R-HSA-3215295;R-HSA-198609;R-HSA-6804724;R-HSA-6805620;R-HSA-6803892;R-HSA-6803890;R-HSA-3215144;R-HSA-187934;R-HSA-5633460;R-HSA-6804998;R-HSA-5689972;R-HSA-6804741;R-HSA-6804996;R-HSA-6804879;R-HSA-6804942;R-HSA-6805640;R-HSA-6805650;R-HSA-380979;R-HSA-349426;R-HSA-5632738;R-HSA-6803871;R-HSA-6805022…
R-HSA-3769402	Deactivation of the beta-catenin transactivating complex	2	44	0.00299871	0.0531556	0.132963	2	14	0.00108008	9606	Homo sapiens	AKT2;UBA52		R-HSA-3769394;R-HSA-3322429
R-HSA-110381	Resolution of AP sites via the single-nucleotide replacement pathway	1	7	0.000477067	0.057004	0.132963	4	6	0.000462892	9606	Homo sapiens	LIG3		R-HSA-110376;R-HSA-73931;R-HSA-110380;R-HSA-73932
R-HSA-165158	Activation of AKT2	1	7	0.000477067	0.057004	0.132963	2	3	0.000231446	9606	Homo sapiens	AKT2		R-HSA-109700;R-HSA-109702
R-HSA-422475	Axon guidance	9	584	0.039801	0.0576456	0.132963	11	297	0.0229131	9606	Homo sapiens	PSMB5;RPS16;TRIO;RPS19;AKT2;RPS4Y1;UBA52;RPL19		R-HSA-418850;R-HSA-9014652;R-HSA-399936;R-HSA-418865;R-HSA-9011313;R-HSA-8986083;R-HSA-9014610;R-HSA-418874;R-HSA-418858;R-HSA-9011300;R-HSA-418856
R-HSA-5668541	TNFR2 non-canonical NF-kB pathway	3	104	0.00708785	0.0576558	0.132963	7	43	0.00331739	9606	Homo sapiens	PSMB5;UBA52		R-HSA-5668454;R-HSA-5668534;R-HSA-5607731;R-HSA-5668481;R-HSA-5607725;R-HSA-5668414;R-HSA-5668520
R-HSA-5663202	Diseases of signal transduction by growth factor receptors and second messengers	8	499	0.034008	0.059487	0.132963	36	396	0.0305508	9606	Homo sapiens	PSMB5;CDKN1B;TNKS2;AKT2;CSK;UBA52		R-HSA-6802919;R-HSA-9656211;R-HSA-6802918;R-HSA-9656209;R-HSA-9656215;R-HSA-6802914;R-HSA-6803234;R-HSA-9656214;R-HSA-2769007;R-HSA-2399969;R-HSA-6803233;R-HSA-6802912;R-HSA-6802926;R-HSA-6802925;R-HSA-6802922;R-HSA-6802921;R-HSA-6802935;R-HSA-6802934;R-HSA-2220976;R-HSA-6802933;R-HSA-5387392;R-HSA-6802932;R-HSA-6802943;R-HSA-6802942;R-HSA-5262606;R-HSA-2730752;R-HSA-2737728;R-HSA-2400010;R-HSA-2…
R-HSA-8939236	RUNX1 regulates transcription of genes involved in differentiation of HSCs	3	106	0.00722415	0.0603324	0.132963	2	15	0.00115723	9606	Homo sapiens	PSMB5;UBA52		R-HSA-8956684;R-HSA-8957265
R-HSA-5687128	MAPK6/MAPK4 signaling	3	106	0.00722415	0.0603324	0.132963	2	40	0.00308594	9606	Homo sapiens	PSMB5;UBA52		R-HSA-5687112;R-HSA-5687081
R-HSA-195721	Signaling by WNT	6	332	0.0226266	0.0614604	0.132963	27	157	0.0121123	9606	Homo sapiens	PSMB5;TNKS2;GNB2;AKT2;UBA52		R-HSA-4641159;R-HSA-2130282;R-HSA-3769394;R-HSA-2130286;R-HSA-3322429;R-HSA-4608855;R-HSA-4608852;R-HSA-4641236;R-HSA-1504193;R-HSA-4641246;R-HSA-3640874;R-HSA-398040;R-HSA-3640872;R-HSA-4641253;R-HSA-1504190;R-HSA-3640862;R-HSA-4641260;R-HSA-3640861;R-HSA-3640858;R-HSA-4641256;R-HSA-4641129;R-HSA-5246693;R-HSA-398193;R-HSA-3965444;R-HSA-3965447;R-HSA-3640844;R-HSA-3965441
R-HSA-68886	M Phase	7	416	0.0283514	0.0615496	0.132963	8	91	0.00702052	9606	Homo sapiens	NUP205;PSMB5;TUBGCP2;UBA52;NUP58		R-HSA-174144;R-HSA-174202;R-HSA-9634219;R-HSA-380316;R-HSA-380508;R-HSA-9634169;R-HSA-2990880;R-HSA-2990882
R-HSA-162587	HIV Life Cycle	4	177	0.012063	0.0624807	0.132963	8	115	0.00887209	9606	Homo sapiens	NUP205;UBA52;NUP58		R-HSA-184323;R-HSA-165043;R-HSA-165047;R-HSA-3149434;R-HSA-3159227;R-HSA-3139027;R-HSA-3149454;R-HSA-184269
R-HSA-5633007	Regulation of TP53 Activity	4	178	0.0121311	0.0635101	0.132963	22	98	0.00756056	9606	Homo sapiens	AKT2;MDM4;UBA52;GATAD2B		R-HSA-5633460;R-HSA-6804998;R-HSA-5689972;R-HSA-6798373;R-HSA-6804741;R-HSA-6804996;R-HSA-198599;R-HSA-6804879;R-HSA-6804942;R-HSA-3222072;R-HSA-349455;R-HSA-3215295;R-HSA-6805640;R-HSA-6804724;R-HSA-6805620;R-HSA-6805650;R-HSA-349426;R-HSA-6805022;R-HSA-6804253;R-HSA-6804441;R-HSA-6805785;R-HSA-3215310
R-HSA-165159	MTOR signalling	2	49	0.00333947	0.0641893	0.132963	16	28	0.00216016	9606	Homo sapiens	AKT2;LAMTOR4		R-HSA-5653974;R-HSA-8952716;R-HSA-447074;R-HSA-5653968;R-HSA-5653936;R-HSA-377186;R-HSA-165162;R-HSA-5672828;R-HSA-5672824;R-HSA-165680;R-HSA-165718;R-HSA-380979;R-HSA-165182;R-HSA-5672843;R-HSA-165692;R-HSA-8952726
R-HSA-9656223	Signaling by RAF1 mutants	2	49	0.00333947	0.0641893	0.132963	4	7	0.00054004	9606	Homo sapiens	AKT2;CSK		R-HSA-9656211;R-HSA-9656209;R-HSA-9656215;R-HSA-9656214
R-HSA-9020702	Interleukin-1 signaling	3	109	0.00742861	0.064455	0.132963	9	46	0.00354884	9606	Homo sapiens	PSMB5;UBA52		R-HSA-209063;R-HSA-209061;R-HSA-5684273;R-HSA-8948063;R-HSA-8948015;R-HSA-168184;R-HSA-446877;R-HSA-5684250;R-HSA-451418
R-HSA-187706	Signalling to p38 via RIT and RIN	1	8	0.000545219	0.0648798	0.132963	3	3	0.000231446	9606	Homo sapiens	RIT1		R-HSA-187698;R-HSA-187746;R-HSA-187697
R-HSA-8849470	PTK6 Regulates Cell Cycle	1	8	0.000545219	0.0648798	0.132963	2	2	0.000154297	9606	Homo sapiens	CDKN1B		R-HSA-8848436;R-HSA-8848414
R-HSA-109703	PKB-mediated events	1	8	0.000545219	0.0648798	0.132963	1	2	0.000154297	9606	Homo sapiens	AKT2		R-HSA-162363
R-HSA-165160	PDE3B signalling	1	8	0.000545219	0.0648798	0.132963	1	2	0.000154297	9606	Homo sapiens	AKT2		R-HSA-162363
R-HSA-9683683	Maturation of protein E	1	8	0.000545219	0.0648798	0.132963	1	5	0.000385743	9606	Homo sapiens	UBA52		R-HSA-9683679
R-HSA-72203	Processing of Capped Intron-Containing Pre-mRNA	5	256	0.017447	0.0650949	0.132963	21	32	0.00246875	9606	Homo sapiens	NUP205;SNRNP70;HNRNPC;NUP58		R-HSA-72160;R-HSA-72130;R-HSA-159046;R-HSA-72103;R-HSA-159050;R-HSA-72139;R-HSA-72107;R-HSA-158441;R-HSA-158447;R-HSA-111439;R-HSA-72143;R-HSA-77587;R-HSA-158481;R-HSA-158484;R-HSA-156661;R-HSA-75097;R-HSA-75096;R-HSA-75098;R-HSA-77594;R-HSA-72124;R-HSA-72127
R-HSA-70171	Glycolysis	3	110	0.00749676	0.0658575	0.132963	1	24	0.00185157	9606	Homo sapiens	NUP205;NUP58		R-HSA-170796
R-HSA-73762	RNA Polymerase I Transcription Initiation	2	50	0.00340762	0.0664815	0.132963	4	6	0.000462892	9606	Homo sapiens	POLR1D;GATAD2B		R-HSA-73865;R-HSA-73739;R-HSA-73757;R-HSA-73758
R-HSA-75893	TNF signaling	2	50	0.00340762	0.0664815	0.132963	7	29	0.00223731	9606	Homo sapiens	RACK1;UBA52		R-HSA-5626981;R-HSA-5357776;R-HSA-5693108;R-HSA-5626982;R-HSA-5357845;R-HSA-5626962;R-HSA-5357757
R-HSA-72766	Translation	6	339	0.0231037	0.0665373	0.133075	37	99	0.00763771	9606	Homo sapiens	RPS16;RPS19;MRPS30;RPS4Y1;UBA52;RPL19		R-HSA-5389842;R-HSA-5419281;R-HSA-1799326;R-HSA-5368279;R-HSA-156808;R-HSA-5389848;R-HSA-5389849;R-HSA-5419264;R-HSA-156823;R-HSA-5419271;R-HSA-156826;R-HSA-157849;R-HSA-5419273;R-HSA-5419279;R-HSA-5389839;R-HSA-72671;R-HSA-5419277;R-HSA-72673;R-HSA-72672;R-HSA-72676;R-HSA-141671;R-HSA-156907;R-HSA-72619;R-HSA-141673;R-HSA-72621;R-HSA-5419261;R-HSA-156915;R-HSA-156912;R-HSA-72691;R-HSA-5389857;R-…
R-HSA-72306	tRNA processing	4	182	0.0124037	0.067717	0.135434	2	54	0.00416602	9606	Homo sapiens	NUP205;NSUN6;NUP58		R-HSA-8932765;R-HSA-6783483
R-HSA-350562	Regulation of ornithine decarboxylase (ODC)	2	51	0.00347577	0.0688007	0.137601	1	4	0.000308594	9606	Homo sapiens	PSMB5		R-HSA-353125
R-HSA-8878171	Transcriptional regulation by RUNX1	5	261	0.0177878	0.0694491	0.138898	18	132	0.0101836	9606	Homo sapiens	PSMB5;CDK6;PRMT1;UBA52		R-HSA-8936616;R-HSA-8937097;R-HSA-8956684;R-HSA-8937037;R-HSA-8936621;R-HSA-8934735;R-HSA-8936481;R-HSA-8936995;R-HSA-8938853;R-HSA-8937016;R-HSA-8937050;R-HSA-8935740;R-HSA-8957265;R-HSA-8936979;R-HSA-8935731;R-HSA-8935732;R-HSA-8936628;R-HSA-8934742
R-HSA-3371453	Regulation of HSF1-mediated heat shock response	3	113	0.00770122	0.0701488	0.140298	1	14	0.00108008	9606	Homo sapiens	NUP205;NUP58		R-HSA-5252041
R-HSA-6802948	Signaling by high-kinase activity BRAF mutants	2	52	0.00354392	0.0711464	0.142293	4	6	0.000462892	9606	Homo sapiens	AKT2;CSK		R-HSA-6802912;R-HSA-6802911;R-HSA-6802910;R-HSA-6803227
R-HSA-2559580	Oxidative Stress Induced Senescence	3	114	0.00776937	0.0716068	0.143214	4	40	0.00308594	9606	Homo sapiens	CDK6;MDM4;UBA52		R-HSA-182594;R-HSA-6804998;R-HSA-6804996;R-HSA-6804879
R-HSA-76009	Platelet Aggregation (Plug Formation)	2	53	0.00361208	0.0735179	0.147036	20	27	0.00208301	9606	Homo sapiens	AKT2;CSK		R-HSA-354149;R-HSA-443910;R-HSA-429415;R-HSA-354087;R-HSA-372705;R-HSA-432096;R-HSA-443905;R-HSA-429441;R-HSA-377644;R-HSA-354124;R-HSA-377641;R-HSA-377640;R-HSA-377643;R-HSA-372693;R-HSA-354165;R-HSA-354097;R-HSA-354066;R-HSA-354077;R-HSA-372697;R-HSA-354073
R-HSA-1236978	Cross-presentation of soluble exogenous antigens (endosomes)	2	53	0.00361208	0.0735179	0.147036	1	6	0.000462892	9606	Homo sapiens	PSMB5		R-HSA-1236970
R-HSA-9649948	Signaling downstream of RAS mutants	2	54	0.00368023	0.0759146	0.151829	4	7	0.00054004	9606	Homo sapiens	AKT2;CSK		R-HSA-6803233;R-HSA-6802926;R-HSA-6802925;R-HSA-6802922
R-HSA-6802946	Signaling by moderate kinase activity BRAF mutants	2	54	0.00368023	0.0759146	0.151829	4	7	0.00054004	9606	Homo sapiens	AKT2;CSK		R-HSA-6802919;R-HSA-6802914;R-HSA-6803230;R-HSA-6802921
R-HSA-6802949	Signaling by RAS mutants	2	54	0.00368023	0.0759146	0.151829	4	9	0.000694337	9606	Homo sapiens	AKT2;CSK		R-HSA-6803233;R-HSA-6802926;R-HSA-6802925;R-HSA-6802922
R-HSA-211000	Gene Silencing by RNA	3	117	0.00797383	0.0760622	0.152124	1	36	0.00277735	9606	Homo sapiens	NUP205;NUP58		R-HSA-5578744
R-HSA-9675108	Nervous system development	9	620	0.0422545	0.0773188	0.154638	11	323	0.024919	9606	Homo sapiens	PSMB5;RPS16;TRIO;RPS19;AKT2;RPS4Y1;UBA52;RPL19		R-HSA-418850;R-HSA-9014652;R-HSA-399936;R-HSA-418865;R-HSA-9011313;R-HSA-8986083;R-HSA-9014610;R-HSA-418874;R-HSA-418858;R-HSA-9011300;R-HSA-418856
R-HSA-6802955	Paradoxical activation of RAF signaling by kinase inactive BRAF	2	55	0.00374838	0.0783361	0.156672	4	7	0.00054004	9606	Homo sapiens	AKT2;CSK		R-HSA-6802918;R-HSA-6803234;R-HSA-6802943;R-HSA-6802942
R-HSA-8948747	Regulation of PTEN localization	1	10	0.000681524	0.0804364	0.157591	2	4	0.000308594	9606	Homo sapiens	UBA52		R-HSA-6807106;R-HSA-6807118
R-HSA-5607764	CLEC7A (Dectin-1) signaling	3	120	0.00817829	0.0806374	0.157591	7	45	0.00347169	9606	Homo sapiens	PSMB5;UBA52		R-HSA-5607728;R-HSA-202534;R-HSA-5607731;R-HSA-5607725;R-HSA-5607757;R-HSA-5607756;R-HSA-5607724
R-HSA-6799198	Complex I biogenesis	2	57	0.00388469	0.0832506	0.157591	9	13	0.00100293	9606	Homo sapiens	TIMMDC1;NDUFS2		R-HSA-6799191;R-HSA-6800868;R-HSA-6799203;R-HSA-6799202;R-HSA-6799197;R-HSA-6799196;R-HSA-6799179;R-HSA-6788523;R-HSA-6799178
R-HSA-8941858	Regulation of RUNX3 expression and activity	2	57	0.00388469	0.0832506	0.157591	3	9	0.000694337	9606	Homo sapiens	PSMB5;UBA52		R-HSA-8952408;R-HSA-8952382;R-HSA-8952419
R-HSA-9604323	Negative regulation of NOTCH4 signaling	2	57	0.00388469	0.0832506	0.157591	2	6	0.000462892	9606	Homo sapiens	PSMB5;UBA52		R-HSA-9604642;R-HSA-9604629
R-HSA-532668	N-glycan trimming in the ER and Calnexin/Calreticulin cycle	2	57	0.00388469	0.0832506	0.157591	5	18	0.00138867	9606	Homo sapiens	EDEM3;UBA52		R-HSA-1022127;R-HSA-8853379;R-HSA-8850594;R-HSA-6782685;R-HSA-8867288
R-HSA-382556	ABC-family proteins mediated transport	3	122	0.00831459	0.0837528	0.157591	3	27	0.00208301	9606	Homo sapiens	PSMB5;UBA52		R-HSA-8866546;R-HSA-8866542;R-HSA-8866553
R-HSA-9607240	FLT3 Signaling	6	362	0.0246712	0.0849021	0.157591	15	97	0.00748341	9606	Homo sapiens	PSMB5;AKT2;CSK;UBA52		R-HSA-5672980;R-HSA-5672978;R-HSA-109700;R-HSA-109702;R-HSA-5658430;R-HSA-9657599;R-HSA-5658424;R-HSA-9657603;R-HSA-5674022;R-HSA-9657606;R-HSA-9653514;R-HSA-162363;R-HSA-5672972;R-HSA-5672973;R-HSA-9657608
R-HSA-5610787	Hedgehog 'off' state	3	124	0.0084509	0.0869194	0.157591	7	32	0.00246875	9606	Homo sapiens	PSMB5;UBA52		R-HSA-5610757;R-HSA-5610742;R-HSA-5610758;R-HSA-5610754;R-HSA-5610745;R-HSA-5610760;R-HSA-5610746
R-HSA-202424	Downstream TCR signaling	3	124	0.0084509	0.0869194	0.157591	4	24	0.00185157	9606	Homo sapiens	PSMB5;UBA52		R-HSA-5607728;R-HSA-202534;R-HSA-202453;R-HSA-5607724
R-HSA-3785653	Myoclonic epilepsy of Lafora	1	11	0.000749676	0.0881181	0.157591	1	2	0.000154297	9606	Homo sapiens	UBA52		R-HSA-3797226
R-HSA-1253288	Downregulation of ERBB4 signaling	1	11	0.000749676	0.0881181	0.157591	2	5	0.000385743	9606	Homo sapiens	UBA52		R-HSA-1253282;R-HSA-1977296
R-HSA-9637628	Modulation by Mtb of host immune system	1	11	0.000749676	0.0881181	0.157591	1	6	0.000462892	9606	Homo sapiens	UBA52		R-HSA-9636461
R-HSA-8849469	PTK6 Regulates RTKs and Their Effectors AKT1 and DOK1	1	11	0.000749676	0.0881181	0.157591	1	8	0.000617189	9606	Homo sapiens	UBA52		R-HSA-8848829
R-HSA-2559583	Cellular Senescence	4	200	0.0136305	0.0883739	0.157591	9	90	0.00694337	9606	Homo sapiens	CDKN1B;CDK6;MDM4;UBA52		R-HSA-182594;R-HSA-6804998;R-HSA-6804996;R-HSA-6804879;R-HSA-3788705;R-HSA-69562;R-HSA-187934;R-HSA-3788724;R-HSA-3788708
R-HSA-5628897	TP53 Regulates Metabolic Genes	3	125	0.00851905	0.0885216	0.157591	4	34	0.00262305	9606	Homo sapiens	AKT2;MKRN3;LAMTOR4		R-HSA-198609;R-HSA-380979;R-HSA-5632738;R-HSA-5632732
R-HSA-109606	Intrinsic Pathway for Apoptosis	2	61	0.0041573	0.0933513	0.157591	3	62	0.00478321	9606	Homo sapiens	AKT2;MKRN3		R-HSA-139906;R-HSA-198347;R-HSA-139899
R-HSA-198693	AKT phosphorylates targets in the nucleus	1	12	0.000817829	0.0957361	0.157591	4	4	0.000308594	9606	Homo sapiens	AKT2		R-HSA-199299;R-HSA-199298;R-HSA-199863;R-HSA-199839
R-HSA-937042	IRAK2 mediated activation of TAK1 complex	1	12	0.000817829	0.0957361	0.157591	4	5	0.000385743	9606	Homo sapiens	UBA52		R-HSA-936942;R-HSA-936991;R-HSA-936986;R-HSA-936960
R-HSA-5649702	APEX1-Independent Resolution of AP Sites via the Single Nucleotide Replacement Pathway	1	12	0.000817829	0.0957361	0.157591	5	9	0.000694337	9606	Homo sapiens	LIG3		R-HSA-5649734;R-HSA-5649726;R-HSA-5649724;R-HSA-5649723;R-HSA-5649705
R-HSA-5250924	B-WICH complex positively regulates rRNA expression	2	62	0.00422545	0.0959299	0.157591	3	3	0.000231446	9606	Homo sapiens	POLR1D;DDX21		R-HSA-5250930;R-HSA-5250947;R-HSA-5250938
R-HSA-1266738	Developmental Biology	15	1241	0.0845771	0.0965102	0.157591	28	537	0.0414288	9606	Homo sapiens	PSMB5;RPS16;TRIO;RPS19;PCGF2;AKT2;HOXB2;RPS4Y1;UBA52;MED15;RPL19		R-HSA-1183058;R-HSA-5617492;R-HSA-399936;R-HSA-6810159;R-HSA-1183003;R-HSA-560517;R-HSA-560472;R-HSA-560473;R-HSA-5617485;R-HSA-9014610;R-HSA-5617486;R-HSA-211164;R-HSA-5621002;R-HSA-560491;R-HSA-418850;R-HSA-560493;R-HSA-8986083;R-HSA-418858;R-HSA-9011300;R-HSA-418856;R-HSA-9014652;R-HSA-560510;R-HSA-418865;R-HSA-9011313;R-HSA-381309;R-HSA-560498;R-HSA-418874;R-HSA-5617896
R-HSA-5693538	Homology Directed Repair	3	130	0.00885981	0.0967174	0.157591	5	50	0.00385743	9606	Homo sapiens	BABAM1;LIG3;UBA52		R-HSA-5684071;R-HSA-5684052;R-HSA-5687675;R-HSA-5693593;R-HSA-5687673
R-HSA-193648	NRAGE signals death through JNK	2	63	0.0042936	0.0985288	0.157591	1	7	0.00054004	9606	Homo sapiens	FGD4;TRIO		R-HSA-205039
R-HSA-174084	Autodegradation of Cdh1 by Cdh1:APC/C	2	64	0.00436175	0.101147	0.157591	2	2	0.000154297	9606	Homo sapiens	PSMB5;UBA52		R-HSA-174058;R-HSA-174057
R-HSA-69239	Synthesis of DNA	3	133	0.00906427	0.101779	0.157591	4	26	0.00200586	9606	Homo sapiens	PSMB5;UBA52		R-HSA-68946;R-HSA-68948;R-HSA-69015;R-HSA-69016
R-HSA-451308	Activation of Ca-permeable Kainate Receptor	1	13	0.000885981	0.103291	0.157591	2	2	0.000154297	9606	Homo sapiens	AKT2		R-HSA-451283;R-HSA-451311
R-HSA-9014325	TICAM1,TRAF6-dependent induction of TAK1 complex	1	13	0.000885981	0.103291	0.157591	5	6	0.000462892	9606	Homo sapiens	UBA52		R-HSA-847070;R-HSA-450259;R-HSA-177690;R-HSA-9628444;R-HSA-177692
R-HSA-5689877	Josephin domain DUBs	1	13	0.000885981	0.103291	0.157591	3	6	0.000462892	9606	Homo sapiens	UBA52		R-HSA-5689111;R-HSA-5688837;R-HSA-5688797
R-HSA-9664873	Pexophagy	1	13	0.000885981	0.103291	0.157591	1	13	0.00100293	9606	Homo sapiens	UBA52		R-HSA-9674127
R-HSA-69275	G2/M Transition	4	212	0.0144483	0.103649	0.157591	7	78	0.00601759	9606	Homo sapiens	PSMB5;TUBGCP2;UBA52		R-HSA-8854071;R-HSA-3000335;R-HSA-8854051;R-HSA-8852354;R-HSA-8854044;R-HSA-8854041;R-HSA-380283
R-HSA-71291	Metabolism of amino acids and derivatives	9	662	0.0451169	0.104948	0.157591	5	285	0.0219873	9606	Homo sapiens	PSMB5;RPS16;RPS19;TNKS2;KYAT3;RPS4Y1;UBA52;RPL19		R-HSA-353125;R-HSA-1614665;R-HSA-901097;R-HSA-2408529;R-HSA-5333615
R-HSA-68875	Mitotic Prophase	3	135	0.00920057	0.105211	0.157591	2	34	0.00262305	9606	Homo sapiens	NUP205;NUP58		R-HSA-2990880;R-HSA-2990882
R-HSA-3371556	Cellular response to heat stress	3	135	0.00920057	0.105211	0.157591	1	29	0.00223731	9606	Homo sapiens	NUP205;NUP58		R-HSA-5252041
R-HSA-453274	Mitotic G2-G2/M phases	4	214	0.0145846	0.106307	0.157591	7	80	0.00617189	9606	Homo sapiens	PSMB5;TUBGCP2;UBA52		R-HSA-8854071;R-HSA-3000335;R-HSA-8854051;R-HSA-8852354;R-HSA-8854044;R-HSA-8854041;R-HSA-380283
R-HSA-6782210	Gap-filling DNA repair synthesis and ligation in TC-NER	2	66	0.00449806	0.106442	0.157591	2	2	0.000154297	9606	Homo sapiens	LIG3;UBA52		R-HSA-6782227;R-HSA-6782208
R-HSA-5674135	MAP2K and MAPK activation	2	66	0.00449806	0.106442	0.157591	8	12	0.000925783	9606	Homo sapiens	AKT2;CSK		R-HSA-9657603;R-HSA-5672980;R-HSA-5672978;R-HSA-9657606;R-HSA-5672972;R-HSA-5672973;R-HSA-9657608;R-HSA-9657599
R-HSA-5693565	Recruitment and ATM-mediated phosphorylation of repair and signaling proteins at DNA double strand breaks	2	66	0.00449806	0.106442	0.157591	7	35	0.0027002	9606	Homo sapiens	BABAM1;UBA52		R-HSA-5683735;R-HSA-69891;R-HSA-5683077;R-HSA-5693551;R-HSA-5682858;R-HSA-5683801;R-HSA-5683385
R-HSA-451306	Ionotropic activity of kainate receptors	1	14	0.000954133	0.110783	0.157591	2	4	0.000308594	9606	Homo sapiens	AKT2		R-HSA-451283;R-HSA-451311
R-HSA-9645460	Alpha-protein kinase 1 signaling pathway	1	14	0.000954133	0.110783	0.157591	4	10	0.000771486	9606	Homo sapiens	UBA52		R-HSA-9645394;R-HSA-9645442;R-HSA-9645414;R-HSA-9645406
R-HSA-9013973	TICAM1-dependent activation of IRF3/IRF7	1	14	0.000954133	0.110783	0.157591	2	9	0.000694337	9606	Homo sapiens	UBA52		R-HSA-9013990;R-HSA-9013974
R-HSA-8876493	InlA-mediated entry of Listeria monocytogenes into host cells	1	14	0.000954133	0.110783	0.157591	1	5	0.000385743	9606	Homo sapiens	UBA52		R-HSA-8877003
R-HSA-8941332	RUNX2 regulates genes involved in cell migration	1	14	0.000954133	0.110783	0.157591	1	7	0.00054004	9606	Homo sapiens	AKT2		R-HSA-8939963
R-HSA-212165	Epigenetic regulation of gene expression	3	139	0.00947318	0.11221	0.157591	6	34	0.00262305	9606	Homo sapiens	POLR1D;DDX21;GATAD2B		R-HSA-427366;R-HSA-5250930;R-HSA-5250947;R-HSA-427404;R-HSA-5250938;R-HSA-427336
R-HSA-70326	Glucose metabolism	3	140	0.00954133	0.113988	0.157591	1	50	0.00385743	9606	Homo sapiens	NUP205;NUP58		R-HSA-170796
R-HSA-1268020	Mitochondrial protein import	2	69	0.00470251	0.114521	0.157591	7	14	0.00108008	9606	Homo sapiens	GRPEL2;TOMM22		R-HSA-1299475;R-HSA-1299478;R-HSA-1268022;R-HSA-1299476;R-HSA-1299482;R-HSA-1299480;R-HSA-1299487
R-HSA-8943724	Regulation of PTEN gene transcription	2	70	0.00477067	0.117248	0.157591	4	15	0.00115723	9606	Homo sapiens	LAMTOR4;GATAD2B		R-HSA-8944104;R-HSA-8944457;R-HSA-8943780;R-HSA-8944454
R-HSA-69306	DNA Replication	3	142	0.00967764	0.117574	0.157591	6	47	0.00362598	9606	Homo sapiens	PSMB5;UBA52		R-HSA-68946;R-HSA-68948;R-HSA-69015;R-HSA-68825;R-HSA-69016;R-HSA-68712
R-HSA-5685939	HDR through MMEJ (alt-NHEJ)	1	15	0.00102229	0.118214	0.157591	2	8	0.000617189	9606	Homo sapiens	LIG3		R-HSA-5687675;R-HSA-5687673
R-HSA-209560	NF-kB is activated and signals survival	1	15	0.00102229	0.118214	0.157591	1	4	0.000308594	9606	Homo sapiens	UBA52		R-HSA-209536
R-HSA-75035	Chk1/Chk2(Cds1) mediated inactivation of Cyclin B:Cdk1 complex	1	15	0.00102229	0.118214	0.157591	1	5	0.000385743	9606	Homo sapiens	MKRN3		R-HSA-75016
R-HSA-8848021	Signaling by PTK6	2	71	0.00483882	0.119991	0.157591	3	53	0.00408888	9606	Homo sapiens	CDKN1B;UBA52		R-HSA-8848436;R-HSA-8848414;R-HSA-8848829
R-HSA-9006927	Signaling by Non-Receptor Tyrosine Kinases	2	71	0.00483882	0.119991	0.157591	3	53	0.00408888	9606	Homo sapiens	CDKN1B;UBA52		R-HSA-8848436;R-HSA-8848414;R-HSA-8848829
R-HSA-6802952	Signaling by BRAF and RAF fusions	2	73	0.00497512	0.125526	0.157591	4	5	0.000385743	9606	Homo sapiens	AKT2;CSK		R-HSA-6802935;R-HSA-6802934;R-HSA-6802933;R-HSA-6802932
R-HSA-8950505	Gene and protein expression by JAK-STAT signaling after Interleukin-12 stimulation	2	73	0.00497512	0.125526	0.157591	1	36	0.00277735	9606	Homo sapiens	RALA		R-HSA-8950533
R-HSA-2691230	Signaling by NOTCH1 HD Domain Mutants in Cancer	1	16	0.00109044	0.125582	0.157591	2	6	0.000462892	9606	Homo sapiens	UBA52		R-HSA-2730752;R-HSA-2737728
R-HSA-2691232	Constitutive Signaling by NOTCH1 HD Domain Mutants	1	16	0.00109044	0.125582	0.157591	2	6	0.000462892	9606	Homo sapiens	UBA52		R-HSA-2730752;R-HSA-2737728
R-HSA-4655427	SUMOylation of DNA methylation proteins	1	16	0.00109044	0.125582	0.157591	1	3	0.000231446	9606	Homo sapiens	PCGF2		R-HSA-4655440
R-HSA-937039	IRAK1 recruits IKK complex	1	16	0.00109044	0.125582	0.157591	1	4	0.000308594	9606	Homo sapiens	UBA52		R-HSA-937050
R-HSA-975144	IRAK1 recruits IKK complex upon TLR7/8 or 9 stimulation	1	16	0.00109044	0.125582	0.157591	1	4	0.000308594	9606	Homo sapiens	UBA52		R-HSA-975122
R-HSA-5693606	DNA Double Strand Break Response	2	74	0.00504328	0.128316	0.157591	7	44	0.00339454	9606	Homo sapiens	BABAM1;UBA52		R-HSA-5683735;R-HSA-69891;R-HSA-5683077;R-HSA-5693551;R-HSA-5682858;R-HSA-5683801;R-HSA-5683385
R-HSA-1632852	Macroautophagy	3	150	0.0102229	0.132332	0.157591	21	87	0.00671193	9606	Homo sapiens	LAMTOR4;UBA52;TOMM22		R-HSA-9646354;R-HSA-9646679;R-HSA-9641111;R-HSA-9646390;R-HSA-9641109;R-HSA-5672017;R-HSA-5672817;R-HSA-9646685;R-HSA-9641089;R-HSA-5205661;R-HSA-9640480;R-HSA-9641127;R-HSA-9646347;R-HSA-5675790;R-HSA-9641096;R-HSA-9646383;R-HSA-9674127;R-HSA-5672010;R-HSA-5205682;R-HSA-5673768;R-HSA-9646348
R-HSA-174490	Membrane binding and targetting of GAG proteins	1	17	0.00115859	0.13289	0.157591	3	4	0.000308594	9606	Homo sapiens	UBA52		R-HSA-184323;R-HSA-3149434;R-HSA-184269
R-HSA-6804759	Regulation of TP53 Activity through Association with Co-factors	1	17	0.00115859	0.13289	0.157591	1	11	0.000848634	9606	Homo sapiens	AKT2		R-HSA-6805785
R-HSA-1834949	Cytosolic sensors of pathogen-associated DNA	2	77	0.00524773	0.136772	0.157591	5	48	0.00370313	9606	Homo sapiens	POLR1D;UBA52		R-HSA-3249386;R-HSA-3134804;R-HSA-8948709;R-HSA-3134946;R-HSA-1964482
R-HSA-1227986	Signaling by ERBB2	2	78	0.00531589	0.139618	0.157591	8	46	0.00354884	9606	Homo sapiens	AKT2;UBA52		R-HSA-1918092;R-HSA-1358789;R-HSA-1918095;R-HSA-1358790;R-HSA-1358791;R-HSA-1358797;R-HSA-1358792;R-HSA-1358795
R-HSA-975163	IRAK2 mediated activation of TAK1 complex upon TLR7/8 or 9 stimulation	1	18	0.00122674	0.140137	0.157591	4	5	0.000385743	9606	Homo sapiens	UBA52		R-HSA-450358;R-HSA-975103;R-HSA-975147;R-HSA-975097
R-HSA-174495	Synthesis And Processing Of GAG, GAGPOL Polyproteins	1	18	0.00122674	0.140137	0.157591	3	5	0.000385743	9606	Homo sapiens	UBA52		R-HSA-184323;R-HSA-3149434;R-HSA-184269
R-HSA-205043	NRIF signals cell death from the nucleus	1	18	0.00122674	0.140137	0.157591	3	7	0.00054004	9606	Homo sapiens	UBA52		R-HSA-204947;R-HSA-205008;R-HSA-205118
R-HSA-5684264	MAP3K8 (TPL2)-dependent MAPK1/3 activation	1	18	0.00122674	0.140137	0.157591	2	8	0.000617189	9606	Homo sapiens	UBA52		R-HSA-5684273;R-HSA-5684250
R-HSA-975110	TRAF6 mediated IRF7 activation in TLR7/8 or 9 signaling	1	18	0.00122674	0.140137	0.157591	1	5	0.000385743	9606	Homo sapiens	UBA52		R-HSA-975118
R-HSA-351202	Metabolism of polyamines	2	80	0.00545219	0.145349	0.157591	1	17	0.00131153	9606	Homo sapiens	PSMB5		R-HSA-353125
R-HSA-8964315	G beta:gamma signalling through BTK	1	19	0.0012949	0.147324	0.157591	3	3	0.000231446	9606	Homo sapiens	GNB2		R-HSA-8964317;R-HSA-8964271;R-HSA-8964241
R-HSA-937072	TRAF6-mediated induction of TAK1 complex within TLR4 complex	1	19	0.0012949	0.147324	0.157591	5	6	0.000462892	9606	Homo sapiens	UBA52		R-HSA-450358;R-HSA-936952;R-HSA-936951;R-HSA-937075;R-HSA-936947
R-HSA-418885	DCC mediated attractive signaling	1	19	0.0012949	0.147324	0.157591	5	12	0.000925783	9606	Homo sapiens	TRIO		R-HSA-418850;R-HSA-418865;R-HSA-418874;R-HSA-418858;R-HSA-418856
R-HSA-171007	p38MAPK events	1	19	0.0012949	0.147324	0.157591	2	5	0.000385743	9606	Homo sapiens	RALA		R-HSA-171026;R-HSA-170991
R-HSA-8875360	InlB-mediated entry of Listeria monocytogenes into host cell	1	19	0.0012949	0.147324	0.157591	3	8	0.000617189	9606	Homo sapiens	UBA52		R-HSA-8876262;R-HSA-8876258;R-HSA-8876255
R-HSA-2173791	TGF-beta receptor signaling in EMT (epithelial to mesenchymal transition)	1	19	0.0012949	0.147324	0.157591	2	6	0.000462892	9606	Homo sapiens	UBA52		R-HSA-2160931;R-HSA-2160935
R-HSA-168927	TICAM1, RIP1-mediated IKK complex recruitment	1	19	0.0012949	0.147324	0.157591	1	3	0.000231446	9606	Homo sapiens	UBA52		R-HSA-9014342
R-HSA-1295596	Spry regulation of FGF signaling	1	19	0.0012949	0.147324	0.157591	2	11	0.000848634	9606	Homo sapiens	UBA52		R-HSA-934604;R-HSA-1295621
R-HSA-399955	SEMA3A-Plexin repulsion signaling by inhibiting Integrin adhesion	1	19	0.0012949	0.147324	0.157591	1	8	0.000617189	9606	Homo sapiens	AKT2		R-HSA-399936
R-HSA-69473	G2/M DNA damage checkpoint	2	81	0.00552034	0.148232	0.157591	3	12	0.000925783	9606	Homo sapiens	BABAM1;MKRN3		R-HSA-5683735;R-HSA-69891;R-HSA-75016
R-HSA-354194	GRB2:SOS provides linkage to MAPK signaling for Integrins	1	20	0.00136305	0.154451	0.157591	2	2	0.000154297	9606	Homo sapiens	AKT2		R-HSA-354165;R-HSA-354087
R-HSA-936964	Activation of IRF3/IRF7 mediated by TBK1/IKK epsilon	1	20	0.00136305	0.154451	0.157591	2	9	0.000694337	9606	Homo sapiens	UBA52		R-HSA-5362500;R-HSA-2213017
R-HSA-6804116	TP53 Regulates Transcription of Genes Involved in G1 Cell Cycle Arrest	1	20	0.00136305	0.154451	0.157591	2	17	0.00131153	9606	Homo sapiens	CDKN1B		R-HSA-69562;R-HSA-187934
R-HSA-9020591	Interleukin-12 signaling	2	84	0.0057248	0.156951	0.157591	1	56	0.00432032	9606	Homo sapiens	RALA		R-HSA-8950533
R-HSA-446652	Interleukin-1 family signaling	3	163	0.0111088	0.157591	0.157591	9	79	0.00609474	9606	Homo sapiens	PSMB5;UBA52		R-HSA-209063;R-HSA-209061;R-HSA-5684273;R-HSA-8948063;R-HSA-8948015;R-HSA-168184;R-HSA-446877;R-HSA-5684250;R-HSA-451418
R-HSA-6781827	Transcription-Coupled Nucleotide Excision Repair (TC-NER)	2	85	0.00579295	0.15988	0.15988	13	17	0.00131153	9606	Homo sapiens	LIG3;UBA52		R-HSA-6782211;R-HSA-9684118;R-HSA-6782208;R-HSA-6781867;R-HSA-6782069;R-HSA-6782004;R-HSA-6782227;R-HSA-6782131;R-HSA-6782224;R-HSA-6782141;R-HSA-6782204;R-HSA-6782138;R-HSA-6782234
R-HSA-8964616	G beta:gamma signalling through CDC42	1	21	0.0014312	0.161519	0.161519	5	6	0.000462892	9606	Homo sapiens	GNB2		R-HSA-8964634;R-HSA-8964604;R-HSA-8964605;R-HSA-8964614;R-HSA-8964599
R-HSA-3134975	Regulation of innate immune responses to cytosolic DNA	1	21	0.0014312	0.161519	0.161519	4	9	0.000694337	9606	Homo sapiens	UBA52		R-HSA-3249386;R-HSA-3134804;R-HSA-8948709;R-HSA-3134946
R-HSA-5675482	Regulation of necroptotic cell death	1	21	0.0014312	0.161519	0.161519	1	5	0.000385743	9606	Homo sapiens	UBA52		R-HSA-5675470
R-HSA-1236974	ER-Phagosome pathway	3	165	0.0112451	0.161603	0.161603	1	10	0.000771486	9606	Homo sapiens	PSMB5;UBA52		R-HSA-1236935
R-HSA-9612973	Autophagy	3	166	0.0113133	0.163621	0.163621	32	108	0.00833205	9606	Homo sapiens	LAMTOR4;UBA52;TOMM22		R-HSA-9646354;R-HSA-9646679;R-HSA-9641111;R-HSA-9641109;R-HSA-5672017;R-HSA-9631065;R-HSA-9624158;R-HSA-9646685;R-HSA-9631068;R-HSA-9641089;R-HSA-5205661;R-HSA-9646347;R-HSA-5675790;R-HSA-9641096;R-HSA-9674127;R-HSA-5672010;R-HSA-9626060;R-HSA-9646348;R-HSA-9646390;R-HSA-5672817;R-HSA-9622840;R-HSA-9640480;R-HSA-9641127;R-HSA-9625188;R-HSA-9620197;R-HSA-9615721;R-HSA-9646383;R-HSA-9622831;R-HSA-5…
R-HSA-5673001	RAF/MAP kinase cascade	5	345	0.0235126	0.164785	0.164785	12	75	0.00578614	9606	Homo sapiens	PSMB5;AKT2;CSK;UBA52		R-HSA-9657603;R-HSA-5674022;R-HSA-5672980;R-HSA-5672978;R-HSA-9657606;R-HSA-5658430;R-HSA-9653514;R-HSA-5672972;R-HSA-5672973;R-HSA-9657608;R-HSA-9657599;R-HSA-5658424
R-HSA-5693532	DNA Double-Strand Break Repair	3	167	0.0113814	0.165647	0.165647	13	107	0.0082549	9606	Homo sapiens	BABAM1;LIG3;UBA52		R-HSA-5683735;R-HSA-5684052;R-HSA-69891;R-HSA-5686685;R-HSA-5687675;R-HSA-5693593;R-HSA-5683801;R-HSA-5683385;R-HSA-5687673;R-HSA-5684071;R-HSA-5683077;R-HSA-5693551;R-HSA-5682858
R-HSA-73854	RNA Polymerase I Promoter Clearance	2	87	0.00592926	0.165766	0.165766	6	10	0.000771486	9606	Homo sapiens	POLR1D;GATAD2B		R-HSA-73865;R-HSA-73769;R-HSA-73739;R-HSA-74986;R-HSA-73757;R-HSA-73758
R-HSA-5358351	Signaling by Hedgehog	3	168	0.0114496	0.16768	0.16768	14	82	0.00632618	9606	Homo sapiens	PSMB5;UBA52		R-HSA-5362448;R-HSA-5610742;R-HSA-5635856;R-HSA-5635868;R-HSA-5610745;R-HSA-5635864;R-HSA-5610746;R-HSA-5610757;R-HSA-5610758;R-HSA-5610754;R-HSA-5635854;R-HSA-5362412;R-HSA-5632648;R-HSA-5610760
R-HSA-372708	p130Cas linkage to MAPK signaling for integrins	1	22	0.00149935	0.168529	0.168529	3	3	0.000231446	9606	Homo sapiens	AKT2		R-HSA-372693;R-HSA-372705;R-HSA-372697
R-HSA-73780	RNA Polymerase III Chain Elongation	1	22	0.00149935	0.168529	0.168529	3	3	0.000231446	9606	Homo sapiens	POLR1D		R-HSA-113446;R-HSA-113705;R-HSA-113451
R-HSA-4641263	Regulation of FZD by ubiquitination	1	22	0.00149935	0.168529	0.168529	3	6	0.000462892	9606	Homo sapiens	UBA52		R-HSA-4641236;R-HSA-4641253;R-HSA-4641246
R-HSA-2028269	Signaling by Hippo	1	22	0.00149935	0.168529	0.168529	9	30	0.00231446	9606	Homo sapiens	LATS1		R-HSA-2038398;R-HSA-2028589;R-HSA-2028555;R-HSA-2060328;R-HSA-2028598;R-HSA-2028679;R-HSA-2059926;R-HSA-2028626;R-HSA-2028673
R-HSA-1614517	Sulfide oxidation to sulfate	1	22	0.00149935	0.168529	0.168529	1	6	0.000462892	9606	Homo sapiens	TNKS2		R-HSA-1614665
R-HSA-3229121	Glycogen storage diseases	1	22	0.00149935	0.168529	0.168529	1	10	0.000771486	9606	Homo sapiens	UBA52		R-HSA-3797226
R-HSA-8939211	ESR-mediated signaling	4	256	0.017447	0.168673	0.168673	11	110	0.00848634	9606	Homo sapiens	CDKN1B;PRMT1;GNB2;AKT2		R-HSA-199298;R-HSA-9632182;R-HSA-9021596;R-HSA-9632868;R-HSA-9021601;R-HSA-9021600;R-HSA-9023859;R-HSA-9632873;R-HSA-9023861;R-HSA-9624526;R-HSA-9023860
R-HSA-4839726	Chromatin organization	4	256	0.017447	0.168673	0.168673	7	84	0.00648048	9606	Homo sapiens	PRMT1;RUVBL2;GATAD2B;BRWD3		R-HSA-5661126;R-HSA-8865605;R-HSA-5205867;R-HSA-3321975;R-HSA-5205798;R-HSA-8865613;R-HSA-3769447
R-HSA-3247509	Chromatin modifying enzymes	4	256	0.017447	0.168673	0.168673	7	84	0.00648048	9606	Homo sapiens	PRMT1;RUVBL2;GATAD2B;BRWD3		R-HSA-5661126;R-HSA-8865605;R-HSA-5205867;R-HSA-3321975;R-HSA-5205798;R-HSA-8865613;R-HSA-3769447
R-HSA-73864	RNA Polymerase I Transcription	2	89	0.00606556	0.17169	0.17169	9	14	0.00108008	9606	Homo sapiens	POLR1D;GATAD2B		R-HSA-74993;R-HSA-74992;R-HSA-74994;R-HSA-73865;R-HSA-73769;R-HSA-73739;R-HSA-74986;R-HSA-73757;R-HSA-73758
R-HSA-9663891	Selective autophagy	2	89	0.00606556	0.17169	0.17169	16	48	0.00370313	9606	Homo sapiens	UBA52;TOMM22		R-HSA-9646354;R-HSA-9646679;R-HSA-9641111;R-HSA-9646390;R-HSA-9641109;R-HSA-9646685;R-HSA-9641089;R-HSA-5205661;R-HSA-9640480;R-HSA-9641127;R-HSA-9646347;R-HSA-9641096;R-HSA-9646383;R-HSA-9674127;R-HSA-5205682;R-HSA-9646348
R-HSA-9609507	Protein localization	3	170	0.0115859	0.171768	0.171768	19	53	0.00408888	9606	Homo sapiens	GRPEL2;UBA52;TOMM22		R-HSA-1299475;R-HSA-9033485;R-HSA-9033516;R-HSA-1299478;R-HSA-1268022;R-HSA-1299476;R-HSA-9033505;R-HSA-1299482;R-HSA-1299480;R-HSA-9033509;R-HSA-1299487;R-HSA-9033478;R-HSA-8953946;R-HSA-9033499;R-HSA-9033533;R-HSA-8953917;R-HSA-9033491;R-HSA-9033527;R-HSA-9033526
R-HSA-5684996	MAPK1/MAPK3 signaling	5	352	0.0239896	0.174401	0.174401	12	82	0.00632618	9606	Homo sapiens	PSMB5;AKT2;CSK;UBA52		R-HSA-9657603;R-HSA-5674022;R-HSA-5672980;R-HSA-5672978;R-HSA-9657606;R-HSA-5658430;R-HSA-9653514;R-HSA-5672972;R-HSA-5672973;R-HSA-9657608;R-HSA-9657599;R-HSA-5658424
R-HSA-5693607	Processing of DNA double-strand break ends	2	90	0.00613371	0.174665	0.174665	2	17	0.00131153	9606	Homo sapiens	BABAM1;UBA52		R-HSA-5684071;R-HSA-5684052
R-HSA-73980	RNA Polymerase III Transcription Termination	1	23	0.0015675	0.17548	0.17548	2	2	0.000154297	9606	Homo sapiens	POLR1D		R-HSA-113449;R-HSA-113454
R-HSA-418217	G beta:gamma signalling through PLC beta	1	23	0.0015675	0.17548	0.17548	2	2	0.000154297	9606	Homo sapiens	GNB2		R-HSA-398193;R-HSA-398040
R-HSA-392851	Prostacyclin signalling through prostacyclin receptor	1	23	0.0015675	0.17548	0.17548	3	4	0.000308594	9606	Homo sapiens	GNB2		R-HSA-392852;R-HSA-392870;R-HSA-392874
R-HSA-9613829	Chaperone Mediated Autophagy	1	23	0.0015675	0.17548	0.17548	9	19	0.00146582	9606	Homo sapiens	UBA52		R-HSA-9625188;R-HSA-9620197;R-HSA-9622840;R-HSA-9615721;R-HSA-9624158;R-HSA-9622831;R-HSA-9625196;R-HSA-9626060;R-HSA-9625197
R-HSA-5625900	RHO GTPases activate CIT	1	23	0.0015675	0.17548	0.17548	2	6	0.000462892	9606	Homo sapiens	CDKN1B		R-HSA-5671972;R-HSA-5625901
R-HSA-2979096	NOTCH2 Activation and Transmission of Signal to the Nucleus	1	23	0.0015675	0.17548	0.17548	2	11	0.000848634	9606	Homo sapiens	UBA52		R-HSA-2172172;R-HSA-157629
R-HSA-180292	GAB1 signalosome	1	23	0.0015675	0.17548	0.17548	1	11	0.000848634	9606	Homo sapiens	CSK		R-HSA-177923
R-HSA-5696399	Global Genome Nucleotide Excision Repair (GG-NER)	2	92	0.00627002	0.180641	0.180641	14	20	0.00154297	9606	Homo sapiens	LIG3;UBA52		R-HSA-5690996;R-HSA-5690997;R-HSA-5696465;R-HSA-5696670;R-HSA-5696664;R-HSA-5691000;R-HSA-5691001;R-HSA-6790487;R-HSA-6790454;R-HSA-5690213;R-HSA-5689861;R-HSA-6782943;R-HSA-5696655;R-HSA-5690988
R-HSA-9013694	Signaling by NOTCH4	2	92	0.00627002	0.180641	0.180641	2	20	0.00154297	9606	Homo sapiens	PSMB5;UBA52		R-HSA-9604642;R-HSA-9604629
R-HSA-2871837	FCERI mediated NF-kB activation	3	175	0.0119267	0.182111	0.182111	4	19	0.00146582	9606	Homo sapiens	PSMB5;UBA52		R-HSA-2730904;R-HSA-5607728;R-HSA-202534;R-HSA-5607724
R-HSA-9610379	HCMV Late Events	3	175	0.0119267	0.182111	0.182111	2	19	0.00146582	9606	Homo sapiens	NUP205;NUP58		R-HSA-9636128;R-HSA-9629004
R-HSA-110320	Translesion Synthesis by POLH	1	24	0.00163566	0.182374	0.182374	7	8	0.000617189	9606	Homo sapiens	UBA52		R-HSA-5655170;R-HSA-5654989;R-HSA-5654986;R-HSA-110317;R-HSA-110316;R-HSA-110319;R-HSA-5654985
R-HSA-174048	APC/C:Cdc20 mediated degradation of Cyclin B	1	24	0.00163566	0.182374	0.182374	2	3	0.000231446	9606	Homo sapiens	UBA52		R-HSA-174227;R-HSA-174157
R-HSA-937041	IKK complex recruitment mediated by RIP1	1	24	0.00163566	0.182374	0.182374	1	3	0.000231446	9606	Homo sapiens	UBA52		R-HSA-168915
R-HSA-912631	Regulation of signaling by CBL	1	24	0.00163566	0.182374	0.182374	1	7	0.00054004	9606	Homo sapiens	UBA52		R-HSA-912627
R-HSA-6807004	Negative regulation of MET activity	1	25	0.00170381	0.189211	0.189211	3	10	0.000771486	9606	Homo sapiens	UBA52		R-HSA-8875431;R-HSA-8875443;R-HSA-8875183
R-HSA-389513	CTLA4 inhibitory signaling	1	25	0.00170381	0.189211	0.189211	1	5	0.000385743	9606	Homo sapiens	AKT2		R-HSA-390329
R-HSA-6804756	Regulation of TP53 Activity through Phosphorylation	2	95	0.00647448	0.189661	0.189661	1	26	0.00200586	9606	Homo sapiens	MDM4;UBA52		R-HSA-6798373
R-HSA-447115	Interleukin-12 family signaling	2	96	0.00654263	0.192681	0.192681	1	114	0.00879494	9606	Homo sapiens	RALA		R-HSA-8950533
R-HSA-388841	Costimulation by the CD28 family	2	97	0.00661078	0.195708	0.195708	9	34	0.00262305	9606	Homo sapiens	AKT2;CSK		R-HSA-2317314;R-HSA-198640;R-HSA-389762;R-HSA-2317332;R-HSA-389756;R-HSA-389759;R-HSA-389758;R-HSA-390329;R-HSA-198270
R-HSA-179409	APC-Cdc20 mediated degradation of Nek2A	1	26	0.00177196	0.195991	0.195991	2	3	0.000231446	9606	Homo sapiens	UBA52		R-HSA-179417;R-HSA-179421
R-HSA-389357	CD28 dependent PI3K/Akt signaling	1	26	0.00177196	0.195991	0.195991	5	9	0.000694337	9606	Homo sapiens	AKT2		R-HSA-2317314;R-HSA-198640;R-HSA-2317332;R-HSA-389756;R-HSA-198270
R-HSA-450321	JNK (c-Jun kinases) phosphorylation and activation mediated by activated human TAK1	1	26	0.00177196	0.195991	0.195991	1	3	0.000231446	9606	Homo sapiens	UBA52		R-HSA-450337
R-HSA-167044	Signalling to RAS	1	26	0.00177196	0.195991	0.195991	2	10	0.000771486	9606	Homo sapiens	RALA		R-HSA-171026;R-HSA-170991
R-HSA-9636383	Prevention of phagosomal-lysosomal fusion	1	26	0.00177196	0.195991	0.195991	2	11	0.000848634	9606	Homo sapiens	UBA52		R-HSA-9636439;R-HSA-9636461
R-HSA-3322077	Glycogen synthesis	1	26	0.00177196	0.195991	0.195991	2	24	0.00185157	9606	Homo sapiens	UBA52		R-HSA-3781009;R-HSA-3780995
R-HSA-73894	DNA Repair	5	368	0.0250801	0.197162	0.197162	84	328	0.0253047	9606	Homo sapiens	BABAM1;REV3L;LIG3;UBA52		R-HSA-5655892;R-HSA-5656148;R-HSA-5684052;R-HSA-69891;R-HSA-9684118;R-HSA-5696465;R-HSA-5656158;R-HSA-6786155;R-HSA-5683801;R-HSA-5649734;R-HSA-6786166;R-HSA-6782069;R-HSA-5653838;R-HSA-6782204;R-HSA-5654989;R-HSA-6786171;R-HSA-5654986;R-HSA-5654985;R-HSA-5690996;R-HSA-6785732;R-HSA-5690997;R-HSA-6785986;R-HSA-110376;R-HSA-5653756;R-HSA-5653754;R-HSA-5687675;R-HSA-110380;R-HSA-5691000;R-HSA-56910…
R-HSA-76066	RNA Polymerase III Transcription Initiation From Type 2 Promoter	1	27	0.00184011	0.202715	0.202715	2	4	0.000308594	9606	Homo sapiens	POLR1D		R-HSA-112150;R-HSA-83805
R-HSA-2173795	Downregulation of SMAD2/3:SMAD4 transcriptional activity	1	27	0.00184011	0.202715	0.202715	9	21	0.00162012	9606	Homo sapiens	UBA52		R-HSA-870477;R-HSA-870479;R-HSA-2176503;R-HSA-2176502;R-HSA-870437;R-HSA-2186747;R-HSA-870449;R-HSA-2179276;R-HSA-2186767
R-HSA-8876384	Listeria monocytogenes entry into host cells	1	27	0.00184011	0.202715	0.202715	4	13	0.00100293	9606	Homo sapiens	UBA52		R-HSA-8876262;R-HSA-8876258;R-HSA-8876255;R-HSA-8877003
R-HSA-166208	mTORC1-mediated signalling	1	27	0.00184011	0.202715	0.202715	2	7	0.00054004	9606	Homo sapiens	LAMTOR4		R-HSA-165718;R-HSA-165692
R-HSA-175474	Assembly Of The HIV Virion	1	27	0.00184011	0.202715	0.202715	4	16	0.00123438	9606	Homo sapiens	UBA52		R-HSA-184323;R-HSA-3149434;R-HSA-3149454;R-HSA-184269
R-HSA-450302	activated TAK1 mediates p38 MAPK activation	1	27	0.00184011	0.202715	0.202715	1	5	0.000385743	9606	Homo sapiens	UBA52		R-HSA-450346
R-HSA-5619102	SLC transporter disorders	3	185	0.0126082	0.203277	0.203277	1	65	0.00501466	9606	Homo sapiens	NUP205;NUP58		R-HSA-5661474
R-HSA-1236975	Antigen processing-Cross presentation	3	187	0.0127445	0.207579	0.207579	2	23	0.00177442	9606	Homo sapiens	PSMB5;UBA52		R-HSA-1236935;R-HSA-1236970
R-HSA-6802957	Oncogenic MAPK signaling	2	101	0.00688339	0.207874	0.207874	24	46	0.00354884	9606	Homo sapiens	AKT2;CSK		R-HSA-6802919;R-HSA-9656211;R-HSA-6802918;R-HSA-9656209;R-HSA-9656215;R-HSA-6802914;R-HSA-6803234;R-HSA-9656214;R-HSA-6803233;R-HSA-6802912;R-HSA-6802926;R-HSA-6802925;R-HSA-6802922;R-HSA-6802921;R-HSA-6802935;R-HSA-6802934;R-HSA-6802933;R-HSA-6802932;R-HSA-6802911;R-HSA-6802943;R-HSA-6802910;R-HSA-6803230;R-HSA-6802942;R-HSA-6803227
R-HSA-76071	RNA Polymerase III Transcription Initiation From Type 3 Promoter	1	28	0.00190827	0.209383	0.209383	2	4	0.000308594	9606	Homo sapiens	POLR1D		R-HSA-112152;R-HSA-83803
R-HSA-76061	RNA Polymerase III Transcription Initiation From Type 1 Promoter	1	28	0.00190827	0.209383	0.209383	2	5	0.000385743	9606	Homo sapiens	POLR1D		R-HSA-76056;R-HSA-76060
R-HSA-2173788	Downregulation of TGF-beta receptor signaling	1	28	0.00190827	0.209383	0.209383	8	28	0.00216016	9606	Homo sapiens	UBA52		R-HSA-173542;R-HSA-2176452;R-HSA-2187382;R-HSA-2169046;R-HSA-2187368;R-HSA-2179291;R-HSA-2169050;R-HSA-2179293
R-HSA-9013507	NOTCH3 Activation and Transmission of Signal to the Nucleus	1	28	0.00190827	0.209383	0.209383	2	15	0.00115723	9606	Homo sapiens	UBA52		R-HSA-9013069;R-HSA-9021523
R-HSA-5218859	Regulated Necrosis	1	28	0.00190827	0.209383	0.209383	1	13	0.00100293	9606	Homo sapiens	UBA52		R-HSA-5675470
R-HSA-5213460	RIPK1-mediated regulated necrosis	1	28	0.00190827	0.209383	0.209383	1	13	0.00100293	9606	Homo sapiens	UBA52		R-HSA-5675470
R-HSA-428930	Thromboxane signalling through TP receptor	1	29	0.00197642	0.215995	0.215995	6	8	0.000617189	9606	Homo sapiens	GNB2		R-HSA-428918;R-HSA-428917;R-HSA-428752;R-HSA-428750;R-HSA-428909;R-HSA-428749
R-HSA-418592	ADP signalling through P2Y purinoceptor 1	1	29	0.00197642	0.215995	0.215995	3	7	0.00054004	9606	Homo sapiens	GNB2		R-HSA-418581;R-HSA-418579;R-HSA-418576
R-HSA-983705	Signaling by the B Cell Receptor (BCR)	3	191	0.0130171	0.216245	0.216245	2	43	0.00331739	9606	Homo sapiens	PSMB5;UBA52		R-HSA-1168640;R-HSA-1168643
R-HSA-202040	G-protein activation	1	30	0.00204457	0.222553	0.222553	5	6	0.000462892	9606	Homo sapiens	GNB2		R-HSA-167408;R-HSA-167429;R-HSA-167419;R-HSA-167433;R-HSA-112271
R-HSA-392170	ADP signalling through P2Y purinoceptor 12	1	30	0.00204457	0.222553	0.222553	3	4	0.000308594	9606	Homo sapiens	GNB2		R-HSA-392195;R-HSA-392187;R-HSA-392202
R-HSA-110314	Recognition of DNA damage by PCNA-containing replication complex	1	30	0.00204457	0.222553	0.222553	3	6	0.000462892	9606	Homo sapiens	UBA52		R-HSA-5655466;R-HSA-5655481;R-HSA-5652009
R-HSA-420029	Tight junction interactions	1	30	0.00204457	0.222553	0.222553	1	3	0.000231446	9606	Homo sapiens	PRKCI		R-HSA-419981
R-HSA-2467813	Separation of Sister Chromatids	3	195	0.0132897	0.224986	0.224986	2	8	0.000617189	9606	Homo sapiens	PSMB5;UBA52		R-HSA-174144;R-HSA-174202
R-HSA-1296059	G protein gated Potassium channels	1	31	0.00211272	0.229056	0.229056	3	3	0.000231446	9606	Homo sapiens	GNB2		R-HSA-1013020;R-HSA-1013013;R-HSA-1013012
R-HSA-997272	Inhibition of voltage gated Ca2+ channels via Gbeta/gamma subunits	1	31	0.00211272	0.229056	0.229056	3	3	0.000231446	9606	Homo sapiens	GNB2		R-HSA-1013020;R-HSA-1013013;R-HSA-1013012
R-HSA-1296041	Activation of G protein gated Potassium channels	1	31	0.00211272	0.229056	0.229056	3	3	0.000231446	9606	Homo sapiens	GNB2		R-HSA-1013020;R-HSA-1013013;R-HSA-1013012
R-HSA-1266695	Interleukin-7 signaling	1	31	0.00211272	0.229056	0.229056	4	25	0.00192871	9606	Homo sapiens	BRWD3		R-HSA-8865605;R-HSA-8865711;R-HSA-8865693;R-HSA-8865613
R-HSA-400042	Adrenaline,noradrenaline inhibits insulin secretion	1	32	0.00218088	0.235506	0.235506	4	6	0.000462892	9606	Homo sapiens	GNB2		R-HSA-400037;R-HSA-400097;R-HSA-400046;R-HSA-400092
R-HSA-2122948	Activated NOTCH1 Transmits Signal to the Nucleus	1	32	0.00218088	0.235506	0.235506	5	21	0.00162012	9606	Homo sapiens	UBA52		R-HSA-157632;R-HSA-1980074;R-HSA-1980118;R-HSA-1912357;R-HSA-1912386
R-HSA-9637687	Suppression of phagosomal maturation	1	32	0.00218088	0.235506	0.235506	2	17	0.00131153	9606	Homo sapiens	UBA52		R-HSA-9636439;R-HSA-9636461
R-HSA-8934593	Regulation of RUNX1 Expression and Activity	1	32	0.00218088	0.235506	0.235506	1	19	0.00146582	9606	Homo sapiens	CDK6		R-HSA-8938853
R-HSA-76002	Platelet activation, signaling and aggregation	4	296	0.0201731	0.237292	0.237292	40	115	0.00887209	9606	Homo sapiens	CD63;GNB2;AKT2;CSK		R-HSA-443910;R-HSA-396996;R-HSA-397891;R-HSA-392195;R-HSA-443905;R-HSA-429441;R-HSA-428750;R-HSA-354124;R-HSA-428749;R-HSA-396941;R-HSA-397835;R-HSA-392202;R-HSA-372693;R-HSA-482772;R-HSA-418581;R-HSA-418579;R-HSA-428752;R-HSA-418576;R-HSA-354066;R-HSA-354077;R-HSA-372697;R-HSA-354073;R-HSA-354149;R-HSA-429415;R-HSA-354087;R-HSA-372705;R-HSA-432096;R-HSA-377644;R-HSA-428909;R-HSA-377641;R-HSA-377…
R-HSA-8866652	Synthesis of active ubiquitin: roles of E1 and E2 enzymes	1	33	0.00224903	0.241902	0.241902	13	16	0.00123438	9606	Homo sapiens	UBA52		R-HSA-8852134;R-HSA-8852133;R-HSA-8852132;R-HSA-8852131;R-HSA-8865090;R-HSA-8852130;R-HSA-8852129;R-HSA-8852128;R-HSA-8865098;R-HSA-8853514;R-HSA-8852136;R-HSA-8852127;R-HSA-8865050
R-HSA-73863	RNA Polymerase I Transcription Termination	1	33	0.00224903	0.241902	0.241902	3	4	0.000308594	9606	Homo sapiens	POLR1D		R-HSA-74993;R-HSA-74992;R-HSA-74994
R-HSA-5621481	C-type lectin receptors (CLRs)	3	203	0.0138349	0.242669	0.242669	7	68	0.0052461	9606	Homo sapiens	PSMB5;UBA52		R-HSA-5607728;R-HSA-202534;R-HSA-5607731;R-HSA-5607725;R-HSA-5607757;R-HSA-5607756;R-HSA-5607724
R-HSA-5654732	Negative regulation of FGFR3 signaling	1	34	0.00231718	0.248244	0.248244	3	14	0.00108008	9606	Homo sapiens	UBA52		R-HSA-5654679;R-HSA-934604;R-HSA-1295621
R-HSA-171319	Telomere Extension By Telomerase	1	34	0.00231718	0.248244	0.248244	1	10	0.000771486	9606	Homo sapiens	RUVBL2		R-HSA-164616
R-HSA-5683057	MAPK family signaling cascades	5	403	0.0274654	0.250156	0.250156	14	122	0.00941213	9606	Homo sapiens	PSMB5;AKT2;CSK;UBA52		R-HSA-5672980;R-HSA-5672978;R-HSA-5658430;R-HSA-9657599;R-HSA-5658424;R-HSA-9657603;R-HSA-5674022;R-HSA-9657606;R-HSA-9653514;R-HSA-5672972;R-HSA-5672973;R-HSA-9657608;R-HSA-5687112;R-HSA-5687081
R-HSA-611105	Respiratory electron transport	2	115	0.00783752	0.250952	0.250952	10	19	0.00146582	9606	Homo sapiens	TIMMDC1;NDUFS2		R-HSA-6799191;R-HSA-163217;R-HSA-6800868;R-HSA-6799203;R-HSA-6799202;R-HSA-6799197;R-HSA-6799196;R-HSA-6799179;R-HSA-6788523;R-HSA-6799178
R-HSA-917729	Endosomal Sorting Complex Required For Transport (ESCRT)	1	35	0.00238533	0.254535	0.254535	4	4	0.000308594	9606	Homo sapiens	UBA52		R-HSA-917693;R-HSA-917700;R-HSA-917730;R-HSA-917696
R-HSA-9615710	Late endosomal microautophagy	1	35	0.00238533	0.254535	0.254535	3	3	0.000231446	9606	Homo sapiens	UBA52		R-HSA-9631065;R-HSA-9615721;R-HSA-9631068
R-HSA-456926	Thrombin signalling through proteinase activated receptors (PARs)	1	35	0.00238533	0.254535	0.254535	6	14	0.00108008	9606	Homo sapiens	GNB2		R-HSA-396996;R-HSA-397891;R-HSA-114552;R-HSA-396941;R-HSA-397835;R-HSA-114558
R-HSA-5654733	Negative regulation of FGFR4 signaling	1	35	0.00238533	0.254535	0.254535	3	14	0.00108008	9606	Homo sapiens	UBA52		R-HSA-934604;R-HSA-1295621;R-HSA-5654684
R-HSA-420092	Glucagon-type ligand receptors	1	35	0.00238533	0.254535	0.254535	1	8	0.000617189	9606	Homo sapiens	GNB2		R-HSA-381612
R-HSA-210745	Regulation of gene expression in beta cells	1	35	0.00238533	0.254535	0.254535	1	12	0.000925783	9606	Homo sapiens	AKT2		R-HSA-211164
R-HSA-8878159	Transcriptional regulation by RUNX3	2	118	0.00804198	0.260237	0.260237	3	47	0.00362598	9606	Homo sapiens	PSMB5;UBA52		R-HSA-8952408;R-HSA-8952382;R-HSA-8952419
R-HSA-76046	RNA Polymerase III Transcription Initiation	1	36	0.00245349	0.260773	0.260773	6	13	0.00100293	9606	Homo sapiens	POLR1D		R-HSA-112150;R-HSA-112152;R-HSA-76056;R-HSA-83803;R-HSA-83805;R-HSA-76060
R-HSA-936440	Negative regulators of DDX58/IFIH1 signaling	1	36	0.00245349	0.260773	0.260773	4	13	0.00100293	9606	Homo sapiens	UBA52		R-HSA-990526;R-HSA-936381;R-HSA-936475;R-HSA-936390
R-HSA-380972	Energy dependent regulation of mTOR by LKB1-AMPK	1	36	0.00245349	0.260773	0.260773	2	7	0.00054004	9606	Homo sapiens	LAMTOR4		R-HSA-447074;R-HSA-380979
R-HSA-2173789	TGF-beta receptor signaling activates SMADs	1	36	0.00245349	0.260773	0.260773	8	39	0.00300879	9606	Homo sapiens	UBA52		R-HSA-173542;R-HSA-2176452;R-HSA-2187382;R-HSA-2169046;R-HSA-2187368;R-HSA-2179291;R-HSA-2169050;R-HSA-2179293
R-HSA-5696398	Nucleotide Excision Repair	2	119	0.00811013	0.263333	0.263333	27	37	0.0028545	9606	Homo sapiens	LIG3;UBA52		R-HSA-9684118;R-HSA-5696465;R-HSA-5696670;R-HSA-6781867;R-HSA-5696664;R-HSA-6790454;R-HSA-6782069;R-HSA-6782004;R-HSA-5689861;R-HSA-6782131;R-HSA-5696655;R-HSA-6782141;R-HSA-6782204;R-HSA-6782138;R-HSA-5690996;R-HSA-5690997;R-HSA-6782211;R-HSA-6782208;R-HSA-5691000;R-HSA-5691001;R-HSA-6790487;R-HSA-5690213;R-HSA-6782227;R-HSA-6782224;R-HSA-6782943;R-HSA-5690988;R-HSA-6782234
R-HSA-162588	Budding and maturation of HIV virion	1	37	0.00252164	0.266959	0.266959	2	3	0.000231446	9606	Homo sapiens	UBA52		R-HSA-3159227;R-HSA-3139027
R-HSA-9609690	HCMV Early Events	3	215	0.0146528	0.269594	0.269594	2	12	0.000925783	9606	Homo sapiens	NUP205;NUP58		R-HSA-9614369;R-HSA-9614367
R-HSA-1296065	Inwardly rectifying K+ channels	1	38	0.00258979	0.273094	0.273094	3	7	0.00054004	9606	Homo sapiens	GNB2		R-HSA-1013020;R-HSA-1013013;R-HSA-1013012
R-HSA-1980145	Signaling by NOTCH2	1	38	0.00258979	0.273094	0.273094	2	20	0.00154297	9606	Homo sapiens	UBA52		R-HSA-2172172;R-HSA-157629
R-HSA-5693567	HDR through Homologous Recombination (HRR) or Single Strand Annealing (SSA)	2	124	0.0084509	0.278814	0.278814	3	42	0.00324024	9606	Homo sapiens	BABAM1;UBA52		R-HSA-5684071;R-HSA-5684052;R-HSA-5693593
R-HSA-389356	CD28 co-stimulation	1	39	0.00265794	0.279177	0.279177	5	19	0.00146582	9606	Homo sapiens	AKT2		R-HSA-2317314;R-HSA-198640;R-HSA-2317332;R-HSA-389756;R-HSA-198270
R-HSA-5654726	Negative regulation of FGFR1 signaling	1	39	0.00265794	0.279177	0.279177	3	15	0.00115723	9606	Homo sapiens	UBA52		R-HSA-934604;R-HSA-5654672;R-HSA-1295621
R-HSA-445989	TAK1 activates NFkB by phosphorylation and activation of IKKs complex	1	39	0.00265794	0.279177	0.279177	1	5	0.000385743	9606	Homo sapiens	UBA52		R-HSA-168184
R-HSA-2173796	SMAD2/SMAD3:SMAD4 heterotrimer regulates transcription	1	39	0.00265794	0.279177	0.279177	2	17	0.00131153	9606	Homo sapiens	UBA52		R-HSA-2186785;R-HSA-2186780
R-HSA-4791275	Signaling by WNT in cancer	1	39	0.00265794	0.279177	0.279177	1	16	0.00123438	9606	Homo sapiens	TNKS2		R-HSA-5262606
R-HSA-5696394	DNA Damage Recognition in GG-NER	1	40	0.0027261	0.285211	0.285211	3	5	0.000385743	9606	Homo sapiens	UBA52		R-HSA-6782943;R-HSA-5696655;R-HSA-5696664
R-HSA-5576893	Phase 2 - plateau phase	1	40	0.0027261	0.285211	0.285211	1	2	0.000154297	9606	Homo sapiens	CACNG7		R-HSA-5577213
R-HSA-168638	NOD1/2 Signaling Pathway	1	40	0.0027261	0.285211	0.285211	7	18	0.00138867	9606	Homo sapiens	UBA52		R-HSA-741386;R-HSA-688136;R-HSA-688985;R-HSA-688137;R-HSA-706479;R-HSA-741411;R-HSA-168184
R-HSA-163359	Glucagon signaling in metabolic regulation	1	40	0.0027261	0.285211	0.285211	1	6	0.000462892	9606	Homo sapiens	GNB2		R-HSA-825631
R-HSA-5637815	Signaling by Ligand-Responsive EGFR Variants in Cancer	1	40	0.0027261	0.285211	0.285211	1	23	0.00177442	9606	Homo sapiens	UBA52		R-HSA-1225956
R-HSA-1236382	Constitutive Signaling by Ligand-Responsive EGFR Cancer Variants	1	40	0.0027261	0.285211	0.285211	1	23	0.00177442	9606	Homo sapiens	UBA52		R-HSA-1225956
R-HSA-5696400	Dual Incision in GG-NER	1	41	0.00279425	0.291194	0.291194	2	3	0.000231446	9606	Homo sapiens	UBA52		R-HSA-5690213;R-HSA-5690988
R-HSA-5654727	Negative regulation of FGFR2 signaling	1	41	0.00279425	0.291194	0.291194	3	14	0.00108008	9606	Homo sapiens	UBA52		R-HSA-934604;R-HSA-5654677;R-HSA-1295621
R-HSA-6783310	Fanconi Anemia Pathway	1	42	0.0028624	0.297128	0.297128	6	13	0.00100293	9606	Homo sapiens	UBA52		R-HSA-6786166;R-HSA-6785732;R-HSA-6785986;R-HSA-6785361;R-HSA-6786171;R-HSA-6786155
R-HSA-5689896	Ovarian tumor domain proteases	1	43	0.00293055	0.303012	0.303012	7	14	0.00108008	9606	Homo sapiens	UBA52		R-HSA-5690870;R-HSA-688136;R-HSA-936381;R-HSA-8869506;R-HSA-8865182;R-HSA-5690827;R-HSA-5690856
R-HSA-8982491	Glycogen metabolism	1	43	0.00293055	0.303012	0.303012	2	39	0.00300879	9606	Homo sapiens	UBA52		R-HSA-3781009;R-HSA-3780995
R-HSA-5218920	VEGFR2 mediated vascular permeability	1	44	0.00299871	0.308848	0.308848	3	15	0.00115723	9606	Homo sapiens	AKT2		R-HSA-2317314;R-HSA-198640;R-HSA-198270
R-HSA-3899300	SUMOylation of transcription cofactors	1	44	0.00299871	0.308848	0.308848	3	27	0.00208301	9606	Homo sapiens	PCGF2		R-HSA-3108203;R-HSA-3927824;R-HSA-3108209
R-HSA-199418	Negative regulation of the PI3K/AKT network	2	134	0.00913242	0.309693	0.309693	3	10	0.000771486	9606	Homo sapiens	AKT2;PIP5K1A		R-HSA-199443;R-HSA-199425;R-HSA-1676082
R-HSA-2219528	PI3K/AKT Signaling in Cancer	2	134	0.00913242	0.309693	0.309693	2	21	0.00162012	9606	Homo sapiens	CDKN1B;AKT2		R-HSA-2399969;R-HSA-2400010
R-HSA-389948	PD-1 signaling	1	45	0.00306686	0.314635	0.314635	3	4	0.000308594	9606	Homo sapiens	CSK		R-HSA-389762;R-HSA-389759;R-HSA-389758
R-HSA-6814122	Cooperation of PDCL (PhLP1) and TRiC/CCT in G-protein beta folding	1	45	0.00306686	0.314635	0.314635	7	11	0.000848634	9606	Homo sapiens	GNB2		R-HSA-6814119;R-HSA-6814418;R-HSA-8850560;R-HSA-8850527;R-HSA-6814124;R-HSA-6814121;R-HSA-6814120
R-HSA-392518	Signal amplification	1	45	0.00306686	0.314635	0.314635	12	19	0.00146582	9606	Homo sapiens	GNB2		R-HSA-428918;R-HSA-428917;R-HSA-418581;R-HSA-418579;R-HSA-428752;R-HSA-418576;R-HSA-392195;R-HSA-428750;R-HSA-428909;R-HSA-428749;R-HSA-392187;R-HSA-392202
R-HSA-202427	Phosphorylation of CD3 and TCR zeta chains	1	45	0.00306686	0.314635	0.314635	3	7	0.00054004	9606	Homo sapiens	CSK		R-HSA-8855375;R-HSA-202233;R-HSA-203774
R-HSA-2454202	Fc epsilon receptor (FCERI) signaling	3	235	0.0160158	0.315117	0.315117	4	63	0.00486036	9606	Homo sapiens	PSMB5;UBA52		R-HSA-2730904;R-HSA-5607728;R-HSA-202534;R-HSA-5607724
R-HSA-114608	Platelet degranulation	2	137	0.00933688	0.318913	0.318913	2	11	0.000848634	9606	Homo sapiens	CD63;AKT2		R-HSA-482772;R-HSA-481010
R-HSA-749476	RNA Polymerase III Abortive And Retractive Initiation	1	46	0.00313501	0.320374	0.320374	13	13	0.00100293	9606	Homo sapiens	POLR1D		R-HSA-113442;R-HSA-113449;R-HSA-113705;R-HSA-113454;R-HSA-112149;R-HSA-112055;R-HSA-112150;R-HSA-112054;R-HSA-112153;R-HSA-112152;R-HSA-112155;R-HSA-112156;R-HSA-76060
R-HSA-74158	RNA Polymerase III Transcription	1	46	0.00313501	0.320374	0.320374	18	25	0.00192871	9606	Homo sapiens	POLR1D		R-HSA-113442;R-HSA-113446;R-HSA-113705;R-HSA-113449;R-HSA-113451;R-HSA-113454;R-HSA-112149;R-HSA-112055;R-HSA-112150;R-HSA-112054;R-HSA-112153;R-HSA-112152;R-HSA-76056;R-HSA-83803;R-HSA-112155;R-HSA-83805;R-HSA-76060;R-HSA-112156
R-HSA-8953750	Transcriptional Regulation by E2F6	1	46	0.00313501	0.320374	0.320374	1	33	0.0025459	9606	Homo sapiens	PCGF2		R-HSA-8954082
R-HSA-9646399	Aggrephagy	1	47	0.00320316	0.326065	0.326065	13	15	0.00115723	9606	Homo sapiens	UBA52		R-HSA-9646354;R-HSA-9646679;R-HSA-9641111;R-HSA-9646390;R-HSA-9641109;R-HSA-9646685;R-HSA-9641089;R-HSA-9640480;R-HSA-9641127;R-HSA-9646347;R-HSA-9641096;R-HSA-9646383;R-HSA-9646348
R-HSA-5696395	Formation of Incision Complex in GG-NER	1	47	0.00320316	0.326065	0.326065	7	10	0.000771486	9606	Homo sapiens	UBA52		R-HSA-6790487;R-HSA-6790454;R-HSA-5690996;R-HSA-5689861;R-HSA-5696465;R-HSA-5696670;R-HSA-5691000
R-HSA-1643713	Signaling by EGFR in Cancer	1	47	0.00320316	0.326065	0.326065	1	42	0.00324024	9606	Homo sapiens	UBA52		R-HSA-1225956
R-HSA-8951664	Neddylation	3	241	0.0164247	0.328842	0.328842	4	31	0.00239161	9606	Homo sapiens	PSMB5;UBA52		R-HSA-8956184;R-HSA-8956106;R-HSA-8956026;R-HSA-8956140
R-HSA-427389	ERCC6 (CSB) and EHMT2 (G9a) positively regulate rRNA expression	1	48	0.00327131	0.331709	0.331709	2	4	0.000308594	9606	Homo sapiens	GATAD2B		R-HSA-427404;R-HSA-427336
R-HSA-73933	Resolution of Abasic Sites (AP sites)	1	48	0.00327131	0.331709	0.331709	9	43	0.00331739	9606	Homo sapiens	LIG3		R-HSA-5649734;R-HSA-5649726;R-HSA-110376;R-HSA-5649724;R-HSA-73931;R-HSA-5649723;R-HSA-110380;R-HSA-73932;R-HSA-5649705
R-HSA-71240	Tryptophan catabolism	1	48	0.00327131	0.331709	0.331709	1	16	0.00123438	9606	Homo sapiens	KYAT3		R-HSA-901097
R-HSA-187037	Signaling by NTRK1 (TRKA)	2	143	0.00974579	0.337265	0.337265	5	101	0.00779201	9606	Homo sapiens	RALA;RIT1		R-HSA-187698;R-HSA-187746;R-HSA-171026;R-HSA-187697;R-HSA-170991
R-HSA-991365	Activation of GABAB receptors	1	49	0.00333947	0.337306	0.337306	3	8	0.000617189	9606	Homo sapiens	GNB2		R-HSA-1013020;R-HSA-1013013;R-HSA-1013012
R-HSA-977444	GABA B receptor activation	1	49	0.00333947	0.337306	0.337306	3	9	0.000694337	9606	Homo sapiens	GNB2		R-HSA-1013020;R-HSA-1013013;R-HSA-1013012
R-HSA-381676	Glucagon-like Peptide-1 (GLP1) regulates insulin secretion	1	49	0.00333947	0.337306	0.337306	3	11	0.000848634	9606	Homo sapiens	GNB2		R-HSA-422320;R-HSA-381612;R-HSA-381706
R-HSA-5675221	Negative regulation of MAPK pathway	1	49	0.00333947	0.337306	0.337306	1	17	0.00131153	9606	Homo sapiens	UBA52		R-HSA-5674022
R-HSA-194840	Rho GTPase cycle	2	144	0.00981394	0.34031	0.34031	1	5	0.000385743	9606	Homo sapiens	FGD4;TRIO		R-HSA-194913
R-HSA-76005	Response to elevated platelet cytosolic Ca2+	2	144	0.00981394	0.34031	0.34031	2	14	0.00108008	9606	Homo sapiens	CD63;AKT2		R-HSA-482772;R-HSA-481010
R-HSA-512988	Interleukin-3, Interleukin-5 and GM-CSF signaling	1	50	0.00340762	0.342857	0.342857	1	38	0.00293165	9606	Homo sapiens	UBA52		R-HSA-912627
R-HSA-75876	Synthesis of very long-chain fatty acyl-CoAs	1	51	0.00347577	0.348361	0.348361	1	12	0.000925783	9606	Homo sapiens	HACD3		R-HSA-5676637
R-HSA-5654743	Signaling by FGFR4	1	51	0.00347577	0.348361	0.348361	3	41	0.00316309	9606	Homo sapiens	UBA52		R-HSA-934604;R-HSA-1295621;R-HSA-5654684
R-HSA-9637690	Response of Mtb to phagocytosis	1	51	0.00347577	0.348361	0.348361	2	30	0.00231446	9606	Homo sapiens	UBA52		R-HSA-9636439;R-HSA-9636461
R-HSA-432040	Vasopressin regulates renal water homeostasis via Aquaporins	1	52	0.00354392	0.35382	0.35382	3	15	0.00115723	9606	Homo sapiens	GNB2		R-HSA-432195;R-HSA-422320;R-HSA-432188
R-HSA-9648002	RAS processing	1	52	0.00354392	0.35382	0.35382	1	21	0.00162012	9606	Homo sapiens	UBA52		R-HSA-9653514
R-HSA-163200	Respiratory electron transport, ATP synthesis by chemiosmotic coupling, and heat production by uncoupling proteins.	2	150	0.0102229	0.358488	0.358488	10	31	0.00239161	9606	Homo sapiens	TIMMDC1;NDUFS2		R-HSA-6799191;R-HSA-163217;R-HSA-6800868;R-HSA-6799203;R-HSA-6799202;R-HSA-6799197;R-HSA-6799196;R-HSA-6799179;R-HSA-6788523;R-HSA-6799178
R-HSA-3214858	RMTs methylate histone arginines	1	53	0.00361208	0.359233	0.359233	3	22	0.00169727	9606	Homo sapiens	PRMT1		R-HSA-5661126;R-HSA-5205867;R-HSA-5205798
R-HSA-5654741	Signaling by FGFR3	1	53	0.00361208	0.359233	0.359233	3	43	0.00331739	9606	Homo sapiens	UBA52		R-HSA-5654679;R-HSA-934604;R-HSA-1295621
R-HSA-1614558	Degradation of cysteine and homocysteine	1	53	0.00361208	0.359233	0.359233	1	23	0.00177442	9606	Homo sapiens	TNKS2		R-HSA-1614665
R-HSA-75153	Apoptotic execution phase	1	54	0.00368023	0.364602	0.364602	1	57	0.00439747	9606	Homo sapiens	DNM1L		R-HSA-351948
R-HSA-157118	Signaling by NOTCH	3	258	0.0175833	0.367665	0.367665	13	154	0.0118809	9606	Homo sapiens	PRKCI;PSMB5;UBA52		R-HSA-157632;R-HSA-9013069;R-HSA-9021357;R-HSA-9604629;R-HSA-1980118;R-HSA-2172172;R-HSA-9604642;R-HSA-1852623;R-HSA-1980074;R-HSA-1912357;R-HSA-9021523;R-HSA-157629;R-HSA-1912386
R-HSA-445355	Smooth Muscle Contraction	1	55	0.00374838	0.369925	0.369925	4	11	0.000848634	9606	Homo sapiens	AKT2		R-HSA-445700;R-HSA-445699;R-HSA-445704;R-HSA-445705
R-HSA-2173793	Transcriptional activity of SMAD2/SMAD3:SMAD4 heterotrimer	1	55	0.00374838	0.369925	0.369925	11	38	0.00293165	9606	Homo sapiens	UBA52		R-HSA-870477;R-HSA-2186785;R-HSA-870479;R-HSA-2176503;R-HSA-2176502;R-HSA-870437;R-HSA-2186747;R-HSA-870449;R-HSA-2179276;R-HSA-2186780;R-HSA-2186767
R-HSA-6781823	Formation of TC-NER Pre-Incision Complex	1	56	0.00381653	0.375205	0.375205	3	7	0.00054004	9606	Homo sapiens	UBA52		R-HSA-6782069;R-HSA-6782004;R-HSA-6781867
R-HSA-5693571	Nonhomologous End-Joining (NHEJ)	1	57	0.00388469	0.380441	0.380441	1	13	0.00100293	9606	Homo sapiens	BABAM1		R-HSA-5686685
R-HSA-2122947	NOTCH1 Intracellular Domain Regulates Transcription	1	57	0.00388469	0.380441	0.380441	1	18	0.00138867	9606	Homo sapiens	UBA52		R-HSA-1852623
R-HSA-109704	PI3K Cascade	1	58	0.00395284	0.385633	0.385633	3	6	0.000462892	9606	Homo sapiens	AKT2		R-HSA-109700;R-HSA-109702;R-HSA-162363
R-HSA-373752	Netrin-1 signaling	1	59	0.00402099	0.390782	0.390782	5	37	0.0028545	9606	Homo sapiens	TRIO		R-HSA-418850;R-HSA-418865;R-HSA-418874;R-HSA-418858;R-HSA-418856
R-HSA-9609646	HCMV Infection	3	270	0.0184011	0.394865	0.394865	4	31	0.00239161	9606	Homo sapiens	NUP205;NUP58		R-HSA-9614369;R-HSA-9636128;R-HSA-9614367;R-HSA-9629004
R-HSA-8866654	E3 ubiquitin ligases ubiquitinate target proteins	1	61	0.0041573	0.400952	0.400952	16	16	0.00123438	9606	Homo sapiens	UBA52		R-HSA-8943080;R-HSA-8943083;R-HSA-8938829;R-HSA-8943040;R-HSA-8943041;R-HSA-8939335;R-HSA-8953946;R-HSA-8939323;R-HSA-8943003;R-HSA-8953917;R-HSA-8938815;R-HSA-8943007;R-HSA-8938770;R-HSA-8942099;R-HSA-8938773;R-HSA-8942101
R-HSA-9639288	Amino acids regulate mTORC1	1	61	0.0041573	0.400952	0.400952	8	12	0.000925783	9606	Homo sapiens	LAMTOR4		R-HSA-9640195;R-HSA-9640167;R-HSA-9639286;R-HSA-9646468;R-HSA-9640168;R-HSA-9645608;R-HSA-9640175;R-HSA-9645598
R-HSA-9006931	Signaling by Nuclear Receptors	4	385	0.0262387	0.404229	0.404229	11	191	0.0147354	9606	Homo sapiens	CDKN1B;PRMT1;GNB2;AKT2		R-HSA-199298;R-HSA-9632182;R-HSA-9021596;R-HSA-9632868;R-HSA-9021601;R-HSA-9021600;R-HSA-9023859;R-HSA-9632873;R-HSA-9023861;R-HSA-9624526;R-HSA-9023860
R-HSA-418597	G alpha (z) signalling events	1	62	0.00422545	0.405973	0.405973	4	13	0.00100293	9606	Homo sapiens	GNB2		R-HSA-749453;R-HSA-750988;R-HSA-751024;R-HSA-749446
R-HSA-5654736	Signaling by FGFR1	1	62	0.00422545	0.405973	0.405973	3	48	0.00370313	9606	Homo sapiens	UBA52		R-HSA-934604;R-HSA-5654672;R-HSA-1295621
R-HSA-166520	Signaling by NTRKs	2	166	0.0113133	0.406011	0.406011	5	163	0.0125752	9606	Homo sapiens	RALA;RIT1		R-HSA-187698;R-HSA-187746;R-HSA-171026;R-HSA-187697;R-HSA-170991
R-HSA-3214815	HDACs deacetylate histones	1	63	0.0042936	0.410953	0.410953	1	4	0.000308594	9606	Homo sapiens	GATAD2B		R-HSA-3769447
R-HSA-9012852	Signaling by NOTCH3	1	63	0.0042936	0.410953	0.410953	2	37	0.0028545	9606	Homo sapiens	UBA52		R-HSA-9013069;R-HSA-9021523
R-HSA-73772	RNA Polymerase I Promoter Escape	1	64	0.00436175	0.415892	0.415892	2	2	0.000154297	9606	Homo sapiens	POLR1D		R-HSA-73769;R-HSA-74986
R-HSA-1280215	Cytokine Signaling in Immune system	12	1312	0.0894159	0.420416	0.420416	41	735	0.0567042	9606	Homo sapiens	RALA;NUP205;PSMB5;AKT2;CSK;UBA52;NUP58;BRWD3		R-HSA-5672980;R-HSA-8865605;R-HSA-5672978;R-HSA-109700;R-HSA-109702;R-HSA-1169307;R-HSA-8865613;R-HSA-5684250;R-HSA-8950533;R-HSA-9657603;R-HSA-9657606;R-HSA-8948063;R-HSA-5668481;R-HSA-9653514;R-HSA-5672972;R-HSA-8865693;R-HSA-5672973;R-HSA-9657608;R-HSA-446877;R-HSA-451418;R-HSA-5668534;R-HSA-209063;R-HSA-5607731;R-HSA-209061;R-HSA-5684273;R-HSA-450337;R-HSA-8948015;R-HSA-5668414;R-HSA-8865711;…
R-HSA-112399	IRS-mediated signalling	1	65	0.00442991	0.420789	0.420789	3	9	0.000694337	9606	Homo sapiens	AKT2		R-HSA-109700;R-HSA-109702;R-HSA-162363
R-HSA-9006934	Signaling by Receptor Tyrosine Kinases	6	622	0.0423908	0.422337	0.422337	39	701	0.0540812	9606	Homo sapiens	RALA;RIT1;AKT2;SPRY1;CSK;UBA52		R-HSA-177923;R-HSA-5654679;R-HSA-934604;R-HSA-5654677;R-HSA-109700;R-HSA-5654672;R-HSA-109702;R-HSA-182986;R-HSA-183051;R-HSA-5654684;R-HSA-182990;R-HSA-1977296;R-HSA-182988;R-HSA-171026;R-HSA-1918092;R-HSA-1358789;R-HSA-1918095;R-HSA-1358790;R-HSA-182993;R-HSA-1358791;R-HSA-1295621;R-HSA-1358797;R-HSA-1358792;R-HSA-1358795;R-HSA-8875431;R-HSA-187746;R-HSA-2317314;R-HSA-8875183;R-HSA-170991;R-HSA…
R-HSA-416476	G alpha (q) signalling events	3	283	0.0192871	0.423991	0.423991	5	35	0.0027002	9606	Homo sapiens	TRIO;GNB2		R-HSA-749448;R-HSA-749452;R-HSA-750993;R-HSA-400586;R-HSA-379048
R-HSA-913531	Interferon Signaling	4	396	0.0269883	0.424938	0.424938	2	66	0.00509181	9606	Homo sapiens	NUP205;UBA52;NUP58		R-HSA-1169307;R-HSA-1176059
R-HSA-5576892	Phase 0 - rapid depolarisation	1	66	0.00449806	0.425646	0.425646	1	2	0.000154297	9606	Homo sapiens	CACNG7		R-HSA-5577213
R-HSA-9033241	Peroxisomal protein import	1	67	0.00456621	0.430462	0.430462	12	26	0.00200586	9606	Homo sapiens	UBA52		R-HSA-8953946;R-HSA-9033499;R-HSA-9033485;R-HSA-9033533;R-HSA-9033516;R-HSA-8953917;R-HSA-9033505;R-HSA-9033491;R-HSA-9033509;R-HSA-9033527;R-HSA-9033478;R-HSA-9033526
R-HSA-977443	GABA receptor activation	1	67	0.00456621	0.430462	0.430462	3	12	0.000925783	9606	Homo sapiens	GNB2		R-HSA-1013020;R-HSA-1013013;R-HSA-1013012
R-HSA-421270	Cell-cell junction organization	1	67	0.00456621	0.430462	0.430462	1	21	0.00162012	9606	Homo sapiens	PRKCI		R-HSA-419981
R-HSA-186712	Regulation of beta-cell development	1	67	0.00456621	0.430462	0.430462	1	26	0.00200586	9606	Homo sapiens	AKT2		R-HSA-211164
R-HSA-6782135	Dual incision in TC-NER	1	68	0.00463436	0.435238	0.435238	7	7	0.00054004	9606	Homo sapiens	UBA52		R-HSA-6782211;R-HSA-6782131;R-HSA-9684118;R-HSA-6782224;R-HSA-6782141;R-HSA-6782204;R-HSA-6782138
R-HSA-2644603	Signaling by NOTCH1 in Cancer	1	68	0.00463436	0.435238	0.435238	6	39	0.00300879	9606	Homo sapiens	UBA52		R-HSA-2220976;R-HSA-2900765;R-HSA-2220944;R-HSA-2769007;R-HSA-2730752;R-HSA-2737728
R-HSA-445717	Aquaporin-mediated transport	1	68	0.00463436	0.435238	0.435238	3	25	0.00192871	9606	Homo sapiens	GNB2		R-HSA-432195;R-HSA-422320;R-HSA-432188
R-HSA-2644606	Constitutive Signaling by NOTCH1 PEST Domain Mutants	1	68	0.00463436	0.435238	0.435238	2	21	0.00162012	9606	Homo sapiens	UBA52		R-HSA-2220944;R-HSA-2769007
R-HSA-2894862	Constitutive Signaling by NOTCH1 HD+PEST Domain Mutants	1	68	0.00463436	0.435238	0.435238	2	21	0.00162012	9606	Homo sapiens	UBA52		R-HSA-2220976;R-HSA-2900765
R-HSA-2894858	Signaling by NOTCH1 HD+PEST Domain Mutants in Cancer	1	68	0.00463436	0.435238	0.435238	2	21	0.00162012	9606	Homo sapiens	UBA52		R-HSA-2220976;R-HSA-2900765
R-HSA-2644602	Signaling by NOTCH1 PEST Domain Mutants in Cancer	1	68	0.00463436	0.435238	0.435238	2	21	0.00162012	9606	Homo sapiens	UBA52		R-HSA-2220944;R-HSA-2769007
R-HSA-2428928	IRS-related events triggered by IGF1R	1	69	0.00470251	0.439975	0.439975	3	12	0.000925783	9606	Homo sapiens	AKT2		R-HSA-109700;R-HSA-109702;R-HSA-162363
R-HSA-1660499	Synthesis of PIPs at the plasma membrane	1	69	0.00470251	0.439975	0.439975	5	33	0.0025459	9606	Homo sapiens	PIP5K1A		R-HSA-1675773;R-HSA-1676145;R-HSA-1676082;R-HSA-1675810;R-HSA-1676134
R-HSA-450294	MAP kinase activation	1	69	0.00470251	0.439975	0.439975	4	32	0.00246875	9606	Homo sapiens	UBA52		R-HSA-5684273;R-HSA-450337;R-HSA-5684250;R-HSA-450346
R-HSA-180786	Extension of Telomeres	1	69	0.00470251	0.439975	0.439975	1	28	0.00216016	9606	Homo sapiens	RUVBL2		R-HSA-164616
R-HSA-168643	Nucleotide-binding domain, leucine rich repeat containing receptor (NLR) signaling pathways	1	70	0.00477067	0.444672	0.444672	7	46	0.00354884	9606	Homo sapiens	UBA52		R-HSA-741386;R-HSA-688136;R-HSA-688985;R-HSA-688137;R-HSA-706479;R-HSA-741411;R-HSA-168184
R-HSA-6782315	tRNA modification in the nucleus and cytosol	1	70	0.00477067	0.444672	0.444672	1	37	0.0028545	9606	Homo sapiens	NSUN6		R-HSA-8932765
R-HSA-373755	Semaphorin interactions	1	70	0.00477067	0.444672	0.444672	1	40	0.00308594	9606	Homo sapiens	AKT2		R-HSA-399936
R-HSA-449147	Signaling by Interleukins	6	639	0.0435494	0.447715	0.447715	17	490	0.0378028	9606	Homo sapiens	RALA;PSMB5;UBA52;BRWD3		R-HSA-8865605;R-HSA-209063;R-HSA-209061;R-HSA-5684273;R-HSA-450337;R-HSA-8948015;R-HSA-8865711;R-HSA-8865613;R-HSA-5684250;R-HSA-450346;R-HSA-8950533;R-HSA-8948063;R-HSA-168184;R-HSA-8865693;R-HSA-446877;R-HSA-451418;R-HSA-912627
R-HSA-2559586	DNA Damage/Telomere Stress Induced Senescence	1	71	0.00483882	0.44933	0.44933	2	18	0.00138867	9606	Homo sapiens	CDKN1B		R-HSA-69562;R-HSA-187934
R-HSA-2428924	IGF1R signaling cascade	1	72	0.00490697	0.453949	0.453949	3	17	0.00131153	9606	Homo sapiens	AKT2		R-HSA-109700;R-HSA-109702;R-HSA-162363
R-HSA-74751	Insulin receptor signalling cascade	1	72	0.00490697	0.453949	0.453949	3	25	0.00192871	9606	Homo sapiens	AKT2		R-HSA-109700;R-HSA-109702;R-HSA-162363
R-HSA-5685942	HDR through Homologous Recombination (HRR)	1	72	0.00490697	0.453949	0.453949	1	19	0.00146582	9606	Homo sapiens	UBA52		R-HSA-5693593
R-HSA-2404192	Signaling by Type 1 Insulin-like Growth Factor 1 Receptor (IGF1R)	1	73	0.00497512	0.45853	0.45853	3	19	0.00146582	9606	Homo sapiens	AKT2		R-HSA-109700;R-HSA-109702;R-HSA-162363
R-HSA-9683701	Translation of structural proteins	1	73	0.00497512	0.45853	0.45853	1	37	0.0028545	9606	Homo sapiens	UBA52		R-HSA-9683679
R-HSA-72163	mRNA Splicing - Major Pathway	2	185	0.0126082	0.460182	0.460182	8	9	0.000694337	9606	Homo sapiens	SNRNP70;HNRNPC		R-HSA-72160;R-HSA-72130;R-HSA-156661;R-HSA-72139;R-HSA-72107;R-HSA-72124;R-HSA-72143;R-HSA-72127
R-HSA-448424	Interleukin-17 signaling	1	77	0.00524773	0.476475	0.476475	4	35	0.0027002	9606	Homo sapiens	UBA52		R-HSA-5684273;R-HSA-450337;R-HSA-5684250;R-HSA-450346
R-HSA-8936459	RUNX1 regulates genes involved in megakaryocyte differentiation and platelet function	1	78	0.00531589	0.480869	0.480869	15	33	0.0025459	9606	Homo sapiens	PRMT1		R-HSA-8936616;R-HSA-8937097;R-HSA-8937037;R-HSA-8936621;R-HSA-8934735;R-HSA-8936481;R-HSA-8936995;R-HSA-8937016;R-HSA-8937050;R-HSA-8935740;R-HSA-8936979;R-HSA-8935731;R-HSA-8935732;R-HSA-8936628;R-HSA-8934742
R-HSA-75105	Fatty acyl-CoA biosynthesis	1	79	0.00538404	0.485225	0.485225	1	24	0.00185157	9606	Homo sapiens	HACD3		R-HSA-5676637
R-HSA-427413	NoRC negatively regulates rRNA expression	1	80	0.00545219	0.489546	0.489546	1	7	0.00054004	9606	Homo sapiens	POLR1D		R-HSA-427366
R-HSA-5625740	RHO GTPases activate PKNs	1	80	0.00545219	0.489546	0.489546	1	20	0.00154297	9606	Homo sapiens	MKRN3		R-HSA-75016
R-HSA-72172	mRNA Splicing	2	196	0.0133579	0.490226	0.490226	8	14	0.00108008	9606	Homo sapiens	SNRNP70;HNRNPC		R-HSA-72160;R-HSA-72130;R-HSA-156661;R-HSA-72139;R-HSA-72107;R-HSA-72124;R-HSA-72143;R-HSA-72127
R-HSA-983168	Antigen processing: Ubiquitination & Proteasome degradation	3	315	0.021468	0.493434	0.493434	6	9	0.000694337	9606	Homo sapiens	PSMB5;UBA52		R-HSA-983150;R-HSA-983157;R-HSA-983156;R-HSA-983140;R-HSA-983153;R-HSA-983152
R-HSA-380270	Recruitment of mitotic centrosome proteins and complexes	1	81	0.00552034	0.49383	0.49383	1	3	0.000231446	9606	Homo sapiens	TUBGCP2		R-HSA-380283
R-HSA-4086398	Ca2+ pathway	1	81	0.00552034	0.49383	0.49383	5	27	0.00208301	9606	Homo sapiens	GNB2		R-HSA-398193;R-HSA-3965444;R-HSA-3965447;R-HSA-3965441;R-HSA-398040
R-HSA-5663084	Diseases of carbohydrate metabolism	1	81	0.00552034	0.49383	0.49383	1	44	0.00339454	9606	Homo sapiens	UBA52		R-HSA-3797226
R-HSA-1236394	Signaling by ERBB4	1	82	0.0055885	0.498079	0.498079	2	52	0.00401173	9606	Homo sapiens	UBA52		R-HSA-1253282;R-HSA-1977296
R-HSA-380287	Centrosome maturation	1	83	0.00565665	0.502293	0.502293	1	6	0.000462892	9606	Homo sapiens	TUBGCP2		R-HSA-380283
R-HSA-917937	Iron uptake and transport	1	83	0.00565665	0.502293	0.502293	1	34	0.00262305	9606	Homo sapiens	UBA52		R-HSA-5691108
R-HSA-8852135	Protein ubiquitination	1	84	0.0057248	0.506471	0.506471	29	32	0.00246875	9606	Homo sapiens	UBA52		R-HSA-8938829;R-HSA-8865090;R-HSA-8943040;R-HSA-8943041;R-HSA-8865098;R-HSA-8853514;R-HSA-8939335;R-HSA-8953946;R-HSA-8943003;R-HSA-8943007;R-HSA-8852127;R-HSA-8938770;R-HSA-8942099;R-HSA-8938773;R-HSA-8942101;R-HSA-8865050;R-HSA-8943080;R-HSA-8852134;R-HSA-8852133;R-HSA-8943083;R-HSA-8852132;R-HSA-8852131;R-HSA-8852130;R-HSA-8852129;R-HSA-8852128;R-HSA-8852136;R-HSA-8939323;R-HSA-8953917;R-HSA-8…
R-HSA-1980143	Signaling by NOTCH1	1	84	0.0057248	0.506471	0.506471	6	39	0.00300879	9606	Homo sapiens	UBA52		R-HSA-157632;R-HSA-1852623;R-HSA-1980074;R-HSA-1980118;R-HSA-1912357;R-HSA-1912386
R-HSA-170834	Signaling by TGF-beta Receptor Complex	1	85	0.00579295	0.510615	0.510615	21	82	0.00632618	9606	Homo sapiens	UBA52		R-HSA-870477;R-HSA-2186785;R-HSA-870479;R-HSA-2160931;R-HSA-173542;R-HSA-2176452;R-HSA-2160935;R-HSA-870437;R-HSA-2187368;R-HSA-2179276;R-HSA-2186767;R-HSA-2176503;R-HSA-2176502;R-HSA-2187382;R-HSA-2169046;R-HSA-2186747;R-HSA-2179291;R-HSA-2169050;R-HSA-870449;R-HSA-2179293;R-HSA-2186780
R-HSA-977225	Amyloid fiber formation	1	88	0.00599741	0.52284	0.52284	5	33	0.0025459	9606	Homo sapiens	UBA52		R-HSA-5667111;R-HSA-5667107;R-HSA-5658496;R-HSA-5660752;R-HSA-5660753
R-HSA-5654738	Signaling by FGFR2	1	88	0.00599741	0.52284	0.52284	3	46	0.00354884	9606	Homo sapiens	UBA52		R-HSA-934604;R-HSA-5654677;R-HSA-1295621
R-HSA-6806834	Signaling by MET	1	88	0.00599741	0.52284	0.52284	3	49	0.00378028	9606	Homo sapiens	UBA52		R-HSA-8875431;R-HSA-8875443;R-HSA-8875183
R-HSA-5250941	Negative epigenetic regulation of rRNA expression	1	89	0.00606556	0.526847	0.526847	1	12	0.000925783	9606	Homo sapiens	POLR1D		R-HSA-427366
R-HSA-1912408	Pre-NOTCH Transcription and Translation	1	89	0.00606556	0.526847	0.526847	1	28	0.00216016	9606	Homo sapiens	PRKCI		R-HSA-9021357
R-HSA-71387	Metabolism of carbohydrates	4	456	0.0310775	0.53376	0.53376	3	243	0.0187471	9606	Homo sapiens	NUP205;UBA52;NUP58		R-HSA-3781009;R-HSA-3780995;R-HSA-170796
R-HSA-194315	Signaling by Rho GTPases	4	457	0.0311456	0.535493	0.535493	4	117	0.00902638	9606	Homo sapiens	FGD4;CDKN1B;TRIO;MKRN3		R-HSA-5671972;R-HSA-194913;R-HSA-5625901;R-HSA-75016
R-HSA-2565942	Regulation of PLK1 Activity at G2/M Transition	1	92	0.00627002	0.538669	0.538669	1	12	0.000925783	9606	Homo sapiens	UBA52		R-HSA-3000335
R-HSA-5419276	Mitochondrial translation termination	1	94	0.00640632	0.546388	0.546388	5	5	0.000385743	9606	Homo sapiens	MRPS30		R-HSA-5419264;R-HSA-5419281;R-HSA-5419271;R-HSA-5419273;R-HSA-5419277
R-HSA-5389840	Mitochondrial translation elongation	1	94	0.00640632	0.546388	0.546388	5	8	0.000617189	9606	Homo sapiens	MRPS30		R-HSA-5389842;R-HSA-5389857;R-HSA-5389848;R-HSA-5419279;R-HSA-5419261
R-HSA-975871	MyD88 cascade initiated on plasma membrane	1	94	0.00640632	0.546388	0.546388	10	58	0.00447462	9606	Homo sapiens	UBA52		R-HSA-936942;R-HSA-936991;R-HSA-936986;R-HSA-937050;R-HSA-5684273;R-HSA-450337;R-HSA-168184;R-HSA-5684250;R-HSA-450346;R-HSA-936960
R-HSA-168176	Toll Like Receptor 5 (TLR5) Cascade	1	94	0.00640632	0.546388	0.546388	10	59	0.00455177	9606	Homo sapiens	UBA52		R-HSA-936942;R-HSA-936991;R-HSA-936986;R-HSA-937050;R-HSA-5684273;R-HSA-450337;R-HSA-168184;R-HSA-5684250;R-HSA-450346;R-HSA-936960
R-HSA-168142	Toll Like Receptor 10 (TLR10) Cascade	1	94	0.00640632	0.546388	0.546388	10	59	0.00455177	9606	Homo sapiens	UBA52		R-HSA-936942;R-HSA-936991;R-HSA-936986;R-HSA-937050;R-HSA-5684273;R-HSA-450337;R-HSA-168184;R-HSA-5684250;R-HSA-450346;R-HSA-936960
R-HSA-8876198	RAB GEFs exchange GTP for GDP on RABs	1	94	0.00640632	0.546388	0.546388	1	21	0.00162012	9606	Homo sapiens	AKT2		R-HSA-8933446
R-HSA-446728	Cell junction organization	1	94	0.00640632	0.546388	0.546388	1	37	0.0028545	9606	Homo sapiens	PRKCI		R-HSA-419981
R-HSA-1614635	Sulfur amino acid metabolism	1	94	0.00640632	0.546388	0.546388	1	37	0.0028545	9606	Homo sapiens	TNKS2		R-HSA-1614665
R-HSA-381038	XBP1(S) activates chaperone genes	1	95	0.00647448	0.550199	0.550199	1	47	0.00362598	9606	Homo sapiens	AKT2		R-HSA-1791137
R-HSA-5368286	Mitochondrial translation initiation	1	96	0.00654263	0.553978	0.553978	3	4	0.000308594	9606	Homo sapiens	MRPS30		R-HSA-5368279;R-HSA-5389849;R-HSA-5389839
R-HSA-168928	DDX58/IFIH1-mediated induction of interferon-alpha/beta	1	96	0.00654263	0.553978	0.553978	5	46	0.00354884	9606	Homo sapiens	UBA52		R-HSA-990526;R-HSA-936381;R-HSA-936475;R-HSA-936390;R-HSA-918224
R-HSA-380320	Recruitment of NuMA to mitotic centrosomes	1	97	0.00661078	0.557726	0.557726	2	2	0.000154297	9606	Homo sapiens	TUBGCP2		R-HSA-380316;R-HSA-380508
R-HSA-74752	Signaling by Insulin receptor	1	97	0.00661078	0.557726	0.557726	3	34	0.00262305	9606	Homo sapiens	AKT2		R-HSA-109700;R-HSA-109702;R-HSA-162363
R-HSA-73884	Base Excision Repair	1	99	0.00674709	0.565128	0.565128	9	105	0.0081006	9606	Homo sapiens	LIG3		R-HSA-5649734;R-HSA-5649726;R-HSA-110376;R-HSA-5649724;R-HSA-73931;R-HSA-5649723;R-HSA-110380;R-HSA-73932;R-HSA-5649705
R-HSA-373080	Class B/2 (Secretin family receptors)	1	99	0.00674709	0.565128	0.565128	1	20	0.00154297	9606	Homo sapiens	GNB2		R-HSA-381612
R-HSA-390466	Chaperonin-mediated protein folding	1	100	0.00681524	0.568783	0.568783	7	19	0.00146582	9606	Homo sapiens	GNB2		R-HSA-6814119;R-HSA-6814418;R-HSA-8850560;R-HSA-8850527;R-HSA-6814124;R-HSA-6814121;R-HSA-6814120
R-HSA-381070	IRE1alpha activates chaperones	1	101	0.00688339	0.572407	0.572407	1	53	0.00408888	9606	Homo sapiens	AKT2		R-HSA-1791137
R-HSA-5368287	Mitochondrial translation	1	102	0.00695154	0.576002	0.576002	13	17	0.00131153	9606	Homo sapiens	MRPS30		R-HSA-5389842;R-HSA-5419281;R-HSA-5368279;R-HSA-5389848;R-HSA-5389849;R-HSA-5419261;R-HSA-5419264;R-HSA-5389857;R-HSA-5419271;R-HSA-5419273;R-HSA-5419279;R-HSA-5389839;R-HSA-5419277
R-HSA-168164	Toll Like Receptor 3 (TLR3) Cascade	1	102	0.00695154	0.576002	0.576002	13	61	0.00470606	9606	Homo sapiens	UBA52		R-HSA-5684273;R-HSA-450337;R-HSA-5684250;R-HSA-450346;R-HSA-9628444;R-HSA-9013990;R-HSA-9014342;R-HSA-847070;R-HSA-450259;R-HSA-177690;R-HSA-168184;R-HSA-177692;R-HSA-9013974
R-HSA-975138	TRAF6 mediated induction of NFkB and MAP kinases upon TLR7/8 or 9 activation	1	102	0.00695154	0.576002	0.576002	10	48	0.00370313	9606	Homo sapiens	UBA52		R-HSA-450358;R-HSA-975103;R-HSA-975147;R-HSA-5684273;R-HSA-450337;R-HSA-975097;R-HSA-168184;R-HSA-5684250;R-HSA-975122;R-HSA-450346
R-HSA-975155	MyD88 dependent cascade initiated on endosome	1	103	0.0070197	0.579566	0.579566	11	63	0.00486036	9606	Homo sapiens	UBA52		R-HSA-450358;R-HSA-975118;R-HSA-975103;R-HSA-975147;R-HSA-5684273;R-HSA-450337;R-HSA-975097;R-HSA-168184;R-HSA-5684250;R-HSA-975122;R-HSA-450346
R-HSA-168181	Toll Like Receptor 7/8 (TLR7/8) Cascade	1	103	0.0070197	0.579566	0.579566	11	64	0.00493751	9606	Homo sapiens	UBA52		R-HSA-450358;R-HSA-975118;R-HSA-975103;R-HSA-975147;R-HSA-5684273;R-HSA-450337;R-HSA-975097;R-HSA-168184;R-HSA-5684250;R-HSA-975122;R-HSA-450346
R-HSA-112314	Neurotransmitter receptors and postsynaptic signal transmission	2	232	0.0158114	0.58094	0.58094	7	109	0.0084092	9606	Homo sapiens	GNB2;AKT2		R-HSA-500708;R-HSA-1013020;R-HSA-451283;R-HSA-451311;R-HSA-500717;R-HSA-1013013;R-HSA-1013012
R-HSA-400253	Circadian Clock	1	104	0.00708785	0.5831	0.5831	2	59	0.00455177	9606	Homo sapiens	UBA52		R-HSA-400282;R-HSA-400267
R-HSA-1428517	The citric acid (TCA) cycle and respiratory electron transport	2	233	0.0158795	0.583286	0.583286	10	67	0.00516896	9606	Homo sapiens	TIMMDC1;NDUFS2		R-HSA-6799191;R-HSA-163217;R-HSA-6800868;R-HSA-6799203;R-HSA-6799202;R-HSA-6799197;R-HSA-6799196;R-HSA-6799179;R-HSA-6788523;R-HSA-6799178
R-HSA-391251	Protein folding	1	106	0.00722415	0.590081	0.590081	7	28	0.00216016	9606	Homo sapiens	GNB2		R-HSA-6814119;R-HSA-6814418;R-HSA-8850560;R-HSA-8850527;R-HSA-6814124;R-HSA-6814121;R-HSA-6814120
R-HSA-422356	Regulation of insulin secretion	1	106	0.00722415	0.590081	0.590081	7	34	0.00262305	9606	Homo sapiens	GNB2		R-HSA-400037;R-HSA-422320;R-HSA-400097;R-HSA-400046;R-HSA-381612;R-HSA-400092;R-HSA-381706
R-HSA-937061	TRIF(TICAM1)-mediated TLR4 signaling	1	107	0.00729231	0.593528	0.593528	13	58	0.00447462	9606	Homo sapiens	UBA52		R-HSA-5684273;R-HSA-450337;R-HSA-5684250;R-HSA-450346;R-HSA-450358;R-HSA-168915;R-HSA-5362500;R-HSA-936952;R-HSA-2213017;R-HSA-936951;R-HSA-168184;R-HSA-937075;R-HSA-936947
R-HSA-166166	MyD88-independent TLR4 cascade	1	107	0.00729231	0.593528	0.593528	13	60	0.00462892	9606	Homo sapiens	UBA52		R-HSA-5684273;R-HSA-450337;R-HSA-5684250;R-HSA-450346;R-HSA-450358;R-HSA-168915;R-HSA-5362500;R-HSA-936952;R-HSA-2213017;R-HSA-936951;R-HSA-168184;R-HSA-937075;R-HSA-936947
R-HSA-168138	Toll Like Receptor 9 (TLR9) Cascade	1	107	0.00729231	0.593528	0.593528	11	67	0.00516896	9606	Homo sapiens	UBA52		R-HSA-450358;R-HSA-975118;R-HSA-975103;R-HSA-975147;R-HSA-5684273;R-HSA-450337;R-HSA-975097;R-HSA-168184;R-HSA-5684250;R-HSA-975122;R-HSA-450346
R-HSA-1296071	Potassium Channels	1	107	0.00729231	0.593528	0.593528	3	19	0.00146582	9606	Homo sapiens	GNB2		R-HSA-1013020;R-HSA-1013013;R-HSA-1013012
R-HSA-190236	Signaling by FGFR	1	107	0.00729231	0.593528	0.593528	6	142	0.0109551	9606	Homo sapiens	UBA52		R-HSA-5654679;R-HSA-934604;R-HSA-5654677;R-HSA-5654672;R-HSA-1295621;R-HSA-5654684
R-HSA-381340	Transcriptional regulation of white adipocyte differentiation	1	108	0.00736046	0.596946	0.596946	10	18	0.00138867	9606	Homo sapiens	MED15		R-HSA-1183058;R-HSA-560472;R-HSA-560473;R-HSA-560491;R-HSA-560493;R-HSA-560510;R-HSA-381309;R-HSA-1183003;R-HSA-560498;R-HSA-560517
R-HSA-3214847	HATs acetylate histones	1	110	0.00749676	0.603697	0.603697	1	15	0.00115723	9606	Homo sapiens	RUVBL2		R-HSA-3321975
R-HSA-1280218	Adaptive Immune System	8	999	0.0680842	0.604408	0.604408	28	261	0.0201358	9606	Homo sapiens	BTF3;PSMB5;AKT2;CSK;UBA52;KLRG1		R-HSA-389762;R-HSA-8855375;R-HSA-1168640;R-HSA-1168643;R-HSA-1236935;R-HSA-202453;R-HSA-8851038;R-HSA-983150;R-HSA-2317314;R-HSA-199079;R-HSA-5607728;R-HSA-202534;R-HSA-983140;R-HSA-198640;R-HSA-2317332;R-HSA-1236970;R-HSA-389756;R-HSA-5607724;R-HSA-202233;R-HSA-389759;R-HSA-983157;R-HSA-389758;R-HSA-983156;R-HSA-390329;R-HSA-203774;R-HSA-198270;R-HSA-983153;R-HSA-983152
R-HSA-166058	MyD88:MAL(TIRAP) cascade initiated on plasma membrane	1	111	0.00756492	0.60703	0.60703	10	64	0.00493751	9606	Homo sapiens	UBA52		R-HSA-936942;R-HSA-936991;R-HSA-936986;R-HSA-937050;R-HSA-5684273;R-HSA-450337;R-HSA-168184;R-HSA-5684250;R-HSA-450346;R-HSA-936960
R-HSA-168188	Toll Like Receptor TLR6:TLR2 Cascade	1	111	0.00756492	0.60703	0.60703	10	66	0.00509181	9606	Homo sapiens	UBA52		R-HSA-936942;R-HSA-936991;R-HSA-936986;R-HSA-937050;R-HSA-5684273;R-HSA-450337;R-HSA-168184;R-HSA-5684250;R-HSA-450346;R-HSA-936960
R-HSA-157579	Telomere Maintenance	1	111	0.00756492	0.60703	0.60703	1	34	0.00262305	9606	Homo sapiens	RUVBL2		R-HSA-164616
R-HSA-5663205	Infectious disease	11	1374	0.0936414	0.608775	0.608775	36	637	0.0491437	9606	Homo sapiens	NUP205;PSMB5;RPS16;RPS19;GNB2;RPS4Y1;UBA52;NUP58;RPL19		R-HSA-9660819;R-HSA-184323;R-HSA-192704;R-HSA-9636439;R-HSA-3149434;R-HSA-192841;R-HSA-3159227;R-HSA-9660824;R-HSA-8877003;R-HSA-9683679;R-HSA-180622;R-HSA-9614367;R-HSA-184269;R-HSA-9660828;R-HSA-168337;R-HSA-8876255;R-HSA-9629004;R-HSA-180573;R-HSA-192925;R-HSA-8876262;R-HSA-180710;R-HSA-8876258;R-HSA-1176059;R-HSA-192627;R-HSA-165043;R-HSA-168880;R-HSA-9614369;R-HSA-9636128;R-HSA-165047;R-HSA-…
R-HSA-111885	Opioid Signalling	1	112	0.00763307	0.610335	0.610335	5	59	0.00455177	9606	Homo sapiens	GNB2		R-HSA-167408;R-HSA-167429;R-HSA-167419;R-HSA-167433;R-HSA-112271
R-HSA-1483255	PI Metabolism	1	112	0.00763307	0.610335	0.610335	5	89	0.00686622	9606	Homo sapiens	PIP5K1A		R-HSA-1675773;R-HSA-1676145;R-HSA-1676082;R-HSA-1675810;R-HSA-1676134
R-HSA-392499	Metabolism of proteins	19	2356	0.160567	0.610713	0.610713	166	892	0.0688165	9606	Homo sapiens	EDEM3;NUP205;PCGF2;MRPS30;RPS4Y1;BABAM1;RPS16;PSMB5;RPS19;TNKS2;GNB2;AKT2;MDM4;HNRNPC;UBA52;NUP58;RPL19		R-HSA-5690196;R-HSA-688136;R-HSA-6782820;R-HSA-8853379;R-HSA-8869506;R-HSA-5660752;R-HSA-5660753;R-HSA-8850560;R-HSA-5689950;R-HSA-5696605;R-HSA-5696600;R-HSA-6781814;R-HSA-8943003;R-HSA-8943007;R-HSA-4655440;R-HSA-8852127;R-HSA-8865182;R-HSA-5665871;R-HSA-4570463;R-HSA-3640872;R-HSA-8852134;R-HSA-5689972;R-HSA-8852133;R-HSA-5689973;R-HSA-6781764;R-HSA-8852132;R-HSA-8852131;R-HSA-8850594;R-HSA-88…
R-HSA-1912422	Pre-NOTCH Expression and Processing	1	113	0.00770122	0.613613	0.613613	1	38	0.00293165	9606	Homo sapiens	PRKCI		R-HSA-9021357
R-HSA-9006936	Signaling by TGFB family members	1	114	0.00776937	0.616864	0.616864	21	107	0.0082549	9606	Homo sapiens	UBA52		R-HSA-870477;R-HSA-2186785;R-HSA-870479;R-HSA-2160931;R-HSA-173542;R-HSA-2176452;R-HSA-2160935;R-HSA-870437;R-HSA-2187368;R-HSA-2179276;R-HSA-2186767;R-HSA-2176503;R-HSA-2176502;R-HSA-2187382;R-HSA-2169046;R-HSA-2186747;R-HSA-2179291;R-HSA-2169050;R-HSA-870449;R-HSA-2179293;R-HSA-2186780
R-HSA-168179	Toll Like Receptor TLR1:TLR2 Cascade	1	114	0.00776937	0.616864	0.616864	10	66	0.00509181	9606	Homo sapiens	UBA52		R-HSA-936942;R-HSA-936991;R-HSA-936986;R-HSA-937050;R-HSA-5684273;R-HSA-450337;R-HSA-168184;R-HSA-5684250;R-HSA-450346;R-HSA-936960
R-HSA-181438	Toll Like Receptor 2 (TLR2) Cascade	1	114	0.00776937	0.616864	0.616864	10	68	0.0052461	9606	Homo sapiens	UBA52		R-HSA-936942;R-HSA-936991;R-HSA-936986;R-HSA-937050;R-HSA-5684273;R-HSA-450337;R-HSA-168184;R-HSA-5684250;R-HSA-450346;R-HSA-936960
R-HSA-8856825	Cargo recognition for clathrin-mediated endocytosis	1	115	0.00783752	0.620087	0.620087	1	14	0.00108008	9606	Homo sapiens	UBA52		R-HSA-8866279
R-HSA-9678108	SARS-CoV-1 Infection	1	117	0.00797383	0.626453	0.626453	1	110	0.00848634	9606	Homo sapiens	UBA52		R-HSA-9683679
R-HSA-397014	Muscle contraction	2	254	0.0173107	0.630337	0.630337	5	41	0.00316309	9606	Homo sapiens	CACNG7;AKT2		R-HSA-445700;R-HSA-445699;R-HSA-5577213;R-HSA-445704;R-HSA-445705
R-HSA-2672351	Stimuli-sensing channels	1	120	0.00817829	0.635805	0.635805	1	26	0.00200586	9606	Homo sapiens	UBA52		R-HSA-2682349
R-HSA-418346	Platelet homeostasis	1	123	0.00838274	0.644924	0.644924	3	30	0.00231446	9606	Homo sapiens	GNB2		R-HSA-392852;R-HSA-392870;R-HSA-392874
R-HSA-6811558	PI5P, PP2A and IER3 Regulate PI3K/AKT Signaling	1	126	0.0085872	0.653817	0.653817	1	7	0.00054004	9606	Homo sapiens	PIP5K1A		R-HSA-1676082
R-HSA-4420097	VEGFA-VEGFR2 Pathway	1	126	0.0085872	0.653817	0.653817	3	77	0.00594044	9606	Homo sapiens	AKT2		R-HSA-2317314;R-HSA-198640;R-HSA-198270
R-HSA-9007101	Rab regulation of trafficking	1	129	0.00879166	0.662488	0.662488	1	35	0.0027002	9606	Homo sapiens	AKT2		R-HSA-8933446
R-HSA-1500931	Cell-Cell communication	1	133	0.00906427	0.673716	0.673716	1	60	0.00462892	9606	Homo sapiens	PRKCI		R-HSA-419981
R-HSA-9635486	Infection with Mycobacterium tuberculosis	1	135	0.00920057	0.679191	0.679191	2	73	0.00563185	9606	Homo sapiens	UBA52		R-HSA-9636439;R-HSA-9636461
R-HSA-194138	Signaling by VEGF	1	137	0.00933688	0.684574	0.684574	3	84	0.00648048	9606	Homo sapiens	AKT2		R-HSA-2317314;R-HSA-198640;R-HSA-198270
R-HSA-73886	Chromosome Maintenance	1	138	0.00940503	0.687232	0.687232	1	38	0.00293165	9606	Homo sapiens	RUVBL2		R-HSA-164616
R-HSA-597592	Post-translational protein modification	12	1594	0.108635	0.695616	0.695616	116	526	0.0405802	9606	Homo sapiens	BABAM1;EDEM3;NUP205;PSMB5;TNKS2;PCGF2;MDM4;HNRNPC;UBA52;NUP58		R-HSA-5690196;R-HSA-688136;R-HSA-6782820;R-HSA-8853379;R-HSA-8869506;R-HSA-5689950;R-HSA-5696605;R-HSA-5696600;R-HSA-6781814;R-HSA-8943003;R-HSA-8943007;R-HSA-4655440;R-HSA-8852127;R-HSA-8865182;R-HSA-5665871;R-HSA-4570463;R-HSA-3640872;R-HSA-8852134;R-HSA-5689972;R-HSA-8852133;R-HSA-5689973;R-HSA-6781764;R-HSA-8852132;R-HSA-8852131;R-HSA-8850594;R-HSA-8852130;R-HSA-5696627;R-HSA-8852129;R-HSA-88…
R-HSA-166016	Toll Like Receptor 4 (TLR4) Cascade	1	144	0.00981394	0.702719	0.702719	18	95	0.00732912	9606	Homo sapiens	UBA52		R-HSA-936942;R-HSA-5684273;R-HSA-450337;R-HSA-5684250;R-HSA-450346;R-HSA-936960;R-HSA-450358;R-HSA-168915;R-HSA-936991;R-HSA-936986;R-HSA-937050;R-HSA-5362500;R-HSA-936952;R-HSA-2213017;R-HSA-936951;R-HSA-168184;R-HSA-937075;R-HSA-936947
R-HSA-163685	Integration of energy metabolism	1	145	0.0098821	0.705225	0.705225	8	62	0.00478321	9606	Homo sapiens	GNB2		R-HSA-825631;R-HSA-400037;R-HSA-422320;R-HSA-400097;R-HSA-400046;R-HSA-381612;R-HSA-400092;R-HSA-381706
R-HSA-9018519	Estrogen-dependent gene expression	1	154	0.0104955	0.726858	0.726858	3	66	0.00509181	9606	Homo sapiens	PRMT1		R-HSA-9023859;R-HSA-9023861;R-HSA-9023860
R-HSA-381119	Unfolded Protein Response (UPR)	1	155	0.0105636	0.729163	0.729163	1	94	0.00725197	9606	Homo sapiens	AKT2		R-HSA-1791137
R-HSA-9660821	ADORA2B mediated anti-inflammatory cytokines production	1	159	0.0108362	0.738188	0.738188	3	12	0.000925783	9606	Homo sapiens	GNB2		R-HSA-9660819;R-HSA-9660824;R-HSA-9660828
R-HSA-8856828	Clathrin-mediated endocytosis	1	161	0.0109725	0.742589	0.742589	16	34	0.00262305	9606	Homo sapiens	UBA52		R-HSA-8868071;R-HSA-8866279;R-HSA-8868230;R-HSA-8867756;R-HSA-8868236;R-HSA-8868651;R-HSA-8867754;R-HSA-8868072;R-HSA-8868648;R-HSA-8868661;R-HSA-8868660;R-HSA-8868659;R-HSA-8868658;R-HSA-8869438;R-HSA-8871194;R-HSA-8871193
R-HSA-983169	Class I MHC mediated antigen processing & presentation	3	465	0.0316909	0.751262	0.751262	8	48	0.00370313	9606	Homo sapiens	PSMB5;UBA52		R-HSA-983150;R-HSA-1236935;R-HSA-1236970;R-HSA-983157;R-HSA-983156;R-HSA-983140;R-HSA-983153;R-HSA-983152
R-HSA-195258	RHO GTPase Effectors	2	326	0.0222177	0.760677	0.760677	3	112	0.00864064	9606	Homo sapiens	CDKN1B;MKRN3		R-HSA-5671972;R-HSA-5625901;R-HSA-75016
R-HSA-5576891	Cardiac conduction	1	173	0.0117904	0.767492	0.767492	1	26	0.00200586	9606	Homo sapiens	CACNG7		R-HSA-5577213
R-HSA-1989781	PPARA activates gene expression	1	174	0.0118585	0.769456	0.769456	2	41	0.00316309	9606	Homo sapiens	MED15		R-HSA-560473;R-HSA-560517
R-HSA-400206	Regulation of lipid metabolism by PPARalpha	1	176	0.0119948	0.773335	0.773335	2	44	0.00339454	9606	Homo sapiens	MED15		R-HSA-560473;R-HSA-560517
R-HSA-168898	Toll-like Receptor Cascades	1	184	0.01254	0.788214	0.788214	31	182	0.014041	9606	Homo sapiens	UBA52		R-HSA-975118;R-HSA-5684250;R-HSA-9628444;R-HSA-936960;R-HSA-9014342;R-HSA-168915;R-HSA-936991;R-HSA-847070;R-HSA-936986;R-HSA-937050;R-HSA-5362500;R-HSA-450259;R-HSA-177690;R-HSA-975122;R-HSA-177692;R-HSA-9013974;R-HSA-936942;R-HSA-975147;R-HSA-5684273;R-HSA-450337;R-HSA-450346;R-HSA-9013990;R-HSA-450358;R-HSA-975103;R-HSA-936952;R-HSA-975097;R-HSA-2213017;R-HSA-936951;R-HSA-168184;R-HSA-937075;R…
R-HSA-112315	Transmission across Chemical Synapses	2	352	0.0239896	0.797011	0.797011	7	162	0.0124981	9606	Homo sapiens	GNB2;AKT2		R-HSA-500708;R-HSA-1013020;R-HSA-451283;R-HSA-451311;R-HSA-500717;R-HSA-1013013;R-HSA-1013012
R-HSA-983231	Factors involved in megakaryocyte development and platelet production	1	194	0.0132216	0.805456	0.805456	1	43	0.00331739	9606	Homo sapiens	DOCK6		R-HSA-1011598
R-HSA-199991	Membrane Trafficking	4	665	0.0453213	0.813105	0.813105	31	218	0.0168184	9606	Homo sapiens	RALA;AKT2;MKRN3;UBA52		R-HSA-8868230;R-HSA-1458463;R-HSA-917700;R-HSA-8868236;R-HSA-1445149;R-HSA-2255342;R-HSA-917696;R-HSA-1445144;R-HSA-8933446;R-HSA-8871194;R-HSA-8871193;R-HSA-2316349;R-HSA-8868071;R-HSA-8866279;R-HSA-2316352;R-HSA-1458485;R-HSA-8867756;R-HSA-1449597;R-HSA-8868651;R-HSA-917730;R-HSA-8867754;R-HSA-8868072;R-HSA-8868648;R-HSA-8868661;R-HSA-8868660;R-HSA-917693;R-HSA-8868659;R-HSA-8868658;R-HSA-14546…
R-HSA-1643685	Disease	17	2418	0.164792	0.819193	0.819193	79	1418	0.109397	9606	Homo sapiens	NUP205;CDKN1B;RPS4Y1;RPS16;PSMB5;CDK6;RPS19;TNKS2;GNB2;AKT2;CSK;UBA52;NUP58;RPL19		R-HSA-6802919;R-HSA-9656211;R-HSA-9660819;R-HSA-6802918;R-HSA-184323;R-HSA-9656209;R-HSA-9656215;R-HSA-6802914;R-HSA-9656214;R-HSA-6802912;R-HSA-6802926;R-HSA-6802925;R-HSA-3159227;R-HSA-9660824;R-HSA-180622;R-HSA-6802922;R-HSA-9614367;R-HSA-6802921;R-HSA-9660828;R-HSA-6802935;R-HSA-6802934;R-HSA-2220976;R-HSA-6802933;R-HSA-6802932;R-HSA-168337;R-HSA-9659782;R-HSA-6802943;R-HSA-6802942;R-HSA-1929…
R-HSA-983712	Ion channel transport	1	207	0.0141075	0.825806	0.825806	1	41	0.00316309	9606	Homo sapiens	UBA52		R-HSA-2682349
R-HSA-109582	Hemostasis	5	824	0.0561576	0.826304	0.826304	44	332	0.0256133	9606	Homo sapiens	DOCK6;CD63;GNB2;AKT2;CSK		R-HSA-443910;R-HSA-1011598;R-HSA-396996;R-HSA-397891;R-HSA-392195;R-HSA-443905;R-HSA-429441;R-HSA-428750;R-HSA-354124;R-HSA-428749;R-HSA-396941;R-HSA-397835;R-HSA-392202;R-HSA-372693;R-HSA-392852;R-HSA-482772;R-HSA-418581;R-HSA-418579;R-HSA-428752;R-HSA-418576;R-HSA-354066;R-HSA-354077;R-HSA-372697;R-HSA-354073;R-HSA-354149;R-HSA-429415;R-HSA-354087;R-HSA-392870;R-HSA-372705;R-HSA-432096;R-HSA-37…
R-HSA-68877	Mitotic Prometaphase	1	211	0.0143802	0.831631	0.831631	2	20	0.00154297	9606	Homo sapiens	TUBGCP2		R-HSA-380316;R-HSA-380508
R-HSA-9679506	SARS-CoV Infections	1	234	0.0159477	0.861567	0.861567	1	143	0.0110322	9606	Homo sapiens	UBA52		R-HSA-9683679
R-HSA-446203	Asparagine N-linked glycosylation	2	421	0.0286922	0.870939	0.870939	5	144	0.0111094	9606	Homo sapiens	EDEM3;UBA52		R-HSA-1022127;R-HSA-8853379;R-HSA-8850594;R-HSA-6782685;R-HSA-8867288
R-HSA-162582	Signal Transduction	23	3396	0.231446	0.901477	0.901477	277	2386	0.184077	9606	Homo sapiens	PRKCI;RALA;CDKN1B;TRIO;PRMT1;GATAD2B;LATS1;FGD4;RIT1;PSMB5;TNKS2;GNB2;AKT2;RACK1;PIP5K1A;MKRN3;SPRY1;CSK;LAMTOR4;UBA52		R-HSA-443910;R-HSA-2186785;R-HSA-5626962;R-HSA-443905;R-HSA-167429;R-HSA-3769394;R-HSA-167433;R-HSA-3322429;R-HSA-171026;R-HSA-2028555;R-HSA-420883;R-HSA-9021596;R-HSA-8964241;R-HSA-3640874;R-HSA-3640872;R-HSA-2317314;R-HSA-6807106;R-HSA-8964271;R-HSA-870437;R-HSA-8875183;R-HSA-2028598;R-HSA-9021601;R-HSA-6807118;R-HSA-9021600;R-HSA-3640862;R-HSA-3640861;R-HSA-8943780;R-HSA-3640858;R-HSA-2186767;…
R-HSA-9662851	Anti-inflammatory response favouring Leishmania parasite infection	1	297	0.0202413	0.919155	0.919155	3	40	0.00308594	9606	Homo sapiens	GNB2		R-HSA-9660819;R-HSA-9660824;R-HSA-9660828
R-HSA-9664433	Leishmania parasite growth and survival	1	297	0.0202413	0.919155	0.919155	3	40	0.00308594	9606	Homo sapiens	GNB2		R-HSA-9660819;R-HSA-9660824;R-HSA-9660828
R-HSA-5653656	Vesicle-mediated transport	4	824	0.0561576	0.919349	0.919349	31	251	0.0193643	9606	Homo sapiens	RALA;AKT2;MKRN3;UBA52		R-HSA-8868230;R-HSA-1458463;R-HSA-917700;R-HSA-8868236;R-HSA-1445149;R-HSA-2255342;R-HSA-917696;R-HSA-1445144;R-HSA-8933446;R-HSA-8871194;R-HSA-8871193;R-HSA-2316349;R-HSA-8868071;R-HSA-8866279;R-HSA-2316352;R-HSA-1458485;R-HSA-8867756;R-HSA-1449597;R-HSA-8868651;R-HSA-917730;R-HSA-8867754;R-HSA-8868072;R-HSA-8868648;R-HSA-8868661;R-HSA-8868660;R-HSA-917693;R-HSA-8868659;R-HSA-8868658;R-HSA-14546…
R-HSA-112316	Neuronal System	2	498	0.0339399	0.923875	0.923875	7	215	0.0165869	9606	Homo sapiens	GNB2;AKT2		R-HSA-500708;R-HSA-1013020;R-HSA-451283;R-HSA-451311;R-HSA-500717;R-HSA-1013013;R-HSA-1013012
R-HSA-198933	Immunoregulatory interactions between a Lymphoid and a non-Lymphoid cell	1	316	0.0215362	0.931292	0.931292	1	43	0.00331739	9606	Homo sapiens	KLRG1		R-HSA-199079
R-HSA-1483257	Phospholipid metabolism	1	325	0.0221495	0.936392	0.936392	5	218	0.0168184	9606	Homo sapiens	PIP5K1A		R-HSA-1675773;R-HSA-1676145;R-HSA-1676082;R-HSA-1675810;R-HSA-1676134
R-HSA-168256	Immune System	17	2869	0.195529	0.961729	0.961729	119	1634	0.126061	9606	Homo sapiens	BTF3;CD63;RALA;NUP205;PSMB5;AKT2;POLR1D;CSK;UBA52;NUP58;BRWD3;KLRG1		R-HSA-975118;R-HSA-741386;R-HSA-688136;R-HSA-688137;R-HSA-936960;R-HSA-9645442;R-HSA-936991;R-HSA-1168640;R-HSA-1168643;R-HSA-936986;R-HSA-5362500;R-HSA-936475;R-HSA-5607757;R-HSA-177690;R-HSA-5607756;R-HSA-8865693;R-HSA-975122;R-HSA-177692;R-HSA-2317314;R-HSA-975147;R-HSA-202534;R-HSA-450337;R-HSA-741411;R-HSA-8865711;R-HSA-450346;R-HSA-450358;R-HSA-5668454;R-HSA-990526;R-HSA-2317332;R-HSA-16236…
R-HSA-382551	Transport of small molecules	4	963	0.0656308	0.964167	0.964167	8	438	0.0337911	9606	Homo sapiens	PSMB5;GNB2;UBA52		R-HSA-5691108;R-HSA-8866546;R-HSA-2682349;R-HSA-432195;R-HSA-422320;R-HSA-8866542;R-HSA-432188;R-HSA-8866553
R-HSA-9658195	Leishmania infection	1	403	0.0274654	0.967467	0.967467	3	95	0.00732912	9606	Homo sapiens	GNB2		R-HSA-9660819;R-HSA-9660824;R-HSA-9660828
R-HSA-5668914	Diseases of metabolism	1	409	0.0278743	0.969107	0.969107	1	191	0.0147354	9606	Homo sapiens	UBA52		R-HSA-3797226
R-HSA-8978868	Fatty acid metabolism	1	429	0.0292374	0.974004	0.974004	1	217	0.0167412	9606	Homo sapiens	HACD3		R-HSA-5676637
R-HSA-6798695	Neutrophil degranulation	1	480	0.0327131	0.983278	0.983278	1	10	0.000771486	9606	Homo sapiens	CD63		R-HSA-6798739
R-HSA-168249	Innate Immune System	5	1329	0.0905745	0.989148	0.989148	60	697	0.0537726	9606	Homo sapiens	CD63;PSMB5;POLR1D;UBA52		R-HSA-975118;R-HSA-741386;R-HSA-688136;R-HSA-688137;R-HSA-9628444;R-HSA-936960;R-HSA-9645442;R-HSA-936991;R-HSA-936986;R-HSA-5362500;R-HSA-936475;R-HSA-5607757;R-HSA-177690;R-HSA-5607756;R-HSA-975122;R-HSA-177692;R-HSA-975147;R-HSA-202534;R-HSA-706479;R-HSA-450337;R-HSA-741411;R-HSA-450346;R-HSA-450358;R-HSA-990526;R-HSA-2730904;R-HSA-936381;R-HSA-2213017;R-HSA-9645394;R-HSA-936390;R-HSA-5684250;…
R-HSA-388396	GPCR downstream signalling	5	1359	0.0926191	0.991006	0.991006	43	258	0.0199043	9606	Homo sapiens	FGD4;TRIO;GNB2;AKT2		R-HSA-749448;R-HSA-749454;R-HSA-749453;R-HSA-749452;R-HSA-750988;R-HSA-167429;R-HSA-167433;R-HSA-400586;R-HSA-749446;R-HSA-8964614;R-HSA-112271;R-HSA-8964634;R-HSA-751001;R-HSA-8964317;R-HSA-420883;R-HSA-419166;R-HSA-8964241;R-HSA-750993;R-HSA-749456;R-HSA-9603279;R-HSA-398040;R-HSA-751019;R-HSA-379044;R-HSA-392295;R-HSA-8982637;R-HSA-8964271;R-HSA-392300;R-HSA-380073;R-HSA-379048;R-HSA-751013;R-…
R-HSA-418594	G alpha (i) signalling events	1	568	0.0387106	0.992219	0.992219	12	165	0.0127295	9606	Homo sapiens	GNB2		R-HSA-751001;R-HSA-167408;R-HSA-8982637;R-HSA-420883;R-HSA-749454;R-HSA-167429;R-HSA-8982640;R-HSA-167419;R-HSA-749456;R-HSA-167433;R-HSA-380073;R-HSA-112271
R-HSA-418555	G alpha (s) signalling events	1	605	0.0412322	0.994367	0.994367	4	18	0.00138867	9606	Homo sapiens	GNB2		R-HSA-379044;R-HSA-744887;R-HSA-744886;R-HSA-751013
R-HSA-372790	Signaling by GPCR	5	1485	0.101206	0.996005	0.996005	44	437	0.0337139	9606	Homo sapiens	FGD4;TRIO;GNB2;AKT2		R-HSA-749448;R-HSA-749454;R-HSA-749453;R-HSA-749452;R-HSA-750988;R-HSA-167429;R-HSA-167433;R-HSA-400586;R-HSA-749446;R-HSA-8964614;R-HSA-112271;R-HSA-8964634;R-HSA-751001;R-HSA-8964317;R-HSA-420883;R-HSA-419166;R-HSA-8964241;R-HSA-750993;R-HSA-749456;R-HSA-9603279;R-HSA-398040;R-HSA-751019;R-HSA-379044;R-HSA-392295;R-HSA-8982637;R-HSA-8964271;R-HSA-392300;R-HSA-381612;R-HSA-380073;R-HSA-379048;R-…
R-HSA-500792	GPCR ligand binding	1	652	0.0444354	0.996268	0.996268	1	179	0.0138096	9606	Homo sapiens	GNB2		R-HSA-381612
R-HSA-1430728	Metabolism	18	3650	0.248756	0.99801	0.99801	34	2241	0.17289	9606	Homo sapiens	NUP205;TIMMDC1;RPS4Y1;HACD3;MED15;RPS16;PSMB5;RPS19;TNKS2;GNB2;KYAT3;PIP5K1A;NDUFS2;UBA52;NUP58;RPL19		R-HSA-6800868;R-HSA-6799203;R-HSA-6799202;R-HSA-5676637;R-HSA-6788523;R-HSA-560517;R-HSA-381706;R-HSA-560473;R-HSA-1614665;R-HSA-163217;R-HSA-825631;R-HSA-400092;R-HSA-353125;R-HSA-400037;R-HSA-901097;R-HSA-1675773;R-HSA-400097;R-HSA-3781009;R-HSA-400046;R-HSA-1676145;R-HSA-381612;R-HSA-1676082;R-HSA-6799179;R-HSA-6799178;R-HSA-170796;R-HSA-6799191;R-HSA-2408529;R-HSA-422320;R-HSA-3780995;R-HSA-6…
R-HSA-556833	Metabolism of lipids	3	1445	0.0984802	0.999699	0.999699	8	943	0.0727511	9606	Homo sapiens	PIP5K1A;HACD3;MED15		R-HSA-560473;R-HSA-1675773;R-HSA-1676145;R-HSA-5676637;R-HSA-1676082;R-HSA-1675810;R-HSA-560517;R-HSA-1676134

## Sheet: D2-Fig. 4b TS TP53 Mutant
Pathway identifier	Pathway name	#Entities found	#Entities total	Entities ratio	Entities pValue	Entities FDR	#Reactions found	#Reactions total	Reactions ratio	Species identifier	Species name	Submitted entities found	Mapped entities	Found reaction identifiers
R-HSA-1474244	Extracellular matrix organization	60	329	0.0224221	1.07432e-06	0.000779469	185	318	0.0245333	9606	Homo sapiens	APP;SPARC;ITGB5;ELN;TNC;LOXL4;PLOD3;CTSS;CTSO;EFEMP2;EFEMP1;SH3PXD2A;CAPN7;CAPN5;TIMP2;ITGB8;TIMP1;PRKACA;CTSD;CTSB;CAST;DST;ITGA3;ACTN1;COL23A1;HSPG2;COL8A1;ADAM9;ITGA7;CD47;TKT;PPIB;CD44;PLEC;SDC4;HTRA1;LTBP4;FBLN1;FURIN;LTBP1;PTPA;NCAM1;A2M;TGFB2;VCAM1;TGFB1;LAMB3;LAMB2;FN1;BMP1;COL1A2;P4HA1;ITGA11;SDC1;P4HB;AGRN;LRP10		R-HSA-8944265;R-HSA-2002460;R-HSA-2473511;R-HSA-216064;R-HSA-1592349;R-HSA-216068;R-HSA-1604368;R-HSA-2545196;R-HSA-3791155;R-HSA-216076;R-HSA-1604360;R-HSA-2426676;R-HSA-1566981;R-HSA-1566979;R-HSA-2467633;R-HSA-2002440;R-HSA-1458433;R-HSA-2533950;R-HSA-2533944;R-HSA-198941;R-HSA-1564169;R-HSA-2250301;R-HSA-2466106;R-HSA-2482180;R-HSA-3788061;R-HSA-4084507;R-HSA-4084505;R-HSA-4084501;R-HSA-15923…
R-HSA-114608	Platelet degranulation	33	137	0.00933688	1.2503e-06	0.000779469	7	11	0.000848634	9606	Homo sapiens	LGALS3BP;APP;CD63;SERPINA3;SPARC;SERPINA1;WDR1;CLU;LAMP1;TMSB4X;CFL1;LAMP2;PSAP;FLNA;NELFB;TIMP1;A2M;TGFB2;TGFB1;HGF;ACTN1;RARRES2;FN1;LHFPL2;VEGFA;TMX3;CD9;MAGED2;TAGLN2;ALDOA;TLN1;PFN2		R-HSA-482775;R-HSA-482772;R-HSA-481044;R-HSA-481010;R-HSA-481009;R-HSA-481007;R-HSA-351341
R-HSA-76005	Response to elevated platelet cytosolic Ca2+	34	144	0.00981394	1.337e-06	0.000779469	10	14	0.00108008	9606	Homo sapiens	LGALS3BP;APP;CD63;SERPINA3;SPARC;SERPINA1;WDR1;CLU;LAMP1;TMSB4X;CFL1;LAMP2;PSAP;FLNA;NELFB;TIMP1;A2M;PRKACA;TGFB2;TGFB1;HGF;ACTN1;RARRES2;FN1;LHFPL2;VEGFA;TMX3;CD9;MAGED2;TAGLN2;ALDOA;TLN1;PFN2		R-HSA-482775;R-HSA-482772;R-HSA-481044;R-HSA-481010;R-HSA-481009;R-HSA-481007;R-HSA-114553;R-HSA-351341;R-HSA-114683;R-HSA-114684
R-HSA-6798695	Neutrophil degranulation	75	480	0.0327131	1.28523e-05	0.00561647	10	10	0.000771486	9606	Homo sapiens	SERPINA3;PYGB;SERPINA1;B4GALT1;MAGT1;CXCL3;APEH;CXCL2;SIRPB1;CTSS;LGALS3;GLIPR1;ADGRE5;LAMP1;PSMD2;LAMP2;TIMP2;COTL1;CPNE1;SIRPA;B2M;CTSD;SPTAN1;PGM1;CTSB;HGSNAT;DBNL;ANXA2;PLAUR;AMPD3;DYNLL1;CKAP4;SERPINB6;APRT;RAP2C;ACLY;PKM;POT1;CHI3L1;CD47;ALDOA;CD44;KPNB1;CD63;RAB5B;VCP;GRN;RPN2;ROCK1;C1R;GSTP1;COPB1;RPN1;PRICKLE2;IQGAP1;GNS;CST3;CNN2;PRDX4;ALDH3B1;PSAP;CD59;RAB6A;ATP6V0A1;GSDMD;CTSA;GSN;SUR…		R-HSA-6798743;R-HSA-6799350;R-HSA-6798739;R-HSA-6800434;R-HSA-6798751;R-HSA-6798749;R-HSA-6798748;R-HSA-6798747;R-HSA-6800426;R-HSA-6798745
R-HSA-449147	Signaling by Interleukins	90	639	0.0435494	7.98656e-05	0.027953	257	490	0.0378028	9606	Homo sapiens	APP;CXCL8;CSF1;RPLP0;CXCL3;CXCL2;ELK1;RPS6KA3;PSMD2;CFL1;AKT1;TIMP1;PRKACA;JAK1;SKP1;IL13RA1;MAP2K3;ANXA1;CHUK;ANXA2;HGF;LIFR;OSMR;TNFRSF1A;PSMA1;RAPGEF1;IL6ST;SQSTM1;ARF5;PSMD10;RPN2;SHC1;RPN1;PRICKLE2;CNN2;SOCS3;IRAK1;IRAK2;UBC;PTK2B;FYN;LYN;IL33;TGFB1;YES1;VCAM1;FN1;MSN;PTPN12;SOD2;VEGFA;NFKBIA;IL6;COL1A2;PSMC3;HNRNPF;CLCF1;HNRNPA2B1;PSMC2;SDC1;VIM;P4HB		R-HSA-452100;R-HSA-8950415;R-HSA-452097;R-HSA-450063;R-HSA-1112602;R-HSA-452108;R-HSA-8987266;R-HSA-1112604;R-HSA-8950405;R-HSA-8987270;R-HSA-8982163;R-HSA-8982162;R-HSA-8982165;R-HSA-452122;R-HSA-913424;R-HSA-8963734;R-HSA-6786118;R-HSA-8950441;R-HSA-6783556;R-HSA-508451;R-HSA-6786114;R-HSA-913451;R-HSA-6783552;R-HSA-6786124;R-HSA-8937656;R-HSA-8950456;R-HSA-8950448;R-HSA-8950453;R-HSA-6783524;R…
R-HSA-8957275	Post-translational protein phosphorylation	24	109	0.00742861	0.000128676	0.0352131	1	1	7.71486e-05	9606	Homo sapiens	APP;SERPINA1;SPARC;CSF1;LAMB2;IGFBP3;TMEM132A;SHISA5;TNC;FN1;LTBP1;FSTL1;CKAP4;TGOLN2;CST3;IL6;LGALS1;EVA1A;MXRA8;NUCB1;IGFBP7;P4HB;TIMP1		R-HSA-8952289
R-HSA-1566948	Elastic fibre formation	14	46	0.00313501	0.000140853	0.0352131	13	17	0.00131153	9606	Homo sapiens	TGFB2;TGFB1;ITGB5;ELN;LTBP4;FN1;LOXL4;FBLN1;FURIN;LTBP1;EFEMP2;EFEMP1;ITGB8		R-HSA-2395364;R-HSA-2328033;R-HSA-2161282;R-HSA-2395328;R-HSA-2537665;R-HSA-2129353;R-HSA-2129357;R-HSA-2161293;R-HSA-2328048;R-HSA-2396029;R-HSA-1592387;R-HSA-2395320;R-HSA-2129375
R-HSA-76002	Platelet activation, signaling and aggregation	48	296	0.0201731	0.000198458	0.0432639	63	115	0.00887209	9606	Homo sapiens	LGALS3BP;APP;CD63;SERPINA3;SPARC;SERPINA1;WDR1;SHC1;CLU;GNAI2;GNG2;GNG5;LAMP1;TMSB4X;CFL1;LAMP2;PSAP;FLNA;AKT1;FYN;NELFB;TIMP1;A2M;PRKACA;AAMP;LYN;TGFB2;TGFB1;HGF;ACTN1;RARRES2;FN1;LHFPL2;VEGFA;COL1A2;TMX3;GNB2;GNB1;SPNS1;GNB4;CD9;MAGED2;TAGLN2;ALDOA;TLN1;MGLL;PFN2		R-HSA-443910;R-HSA-392195;R-HSA-429441;R-HSA-443905;R-HSA-396941;R-HSA-443402;R-HSA-397835;R-HSA-392202;R-HSA-434836;R-HSA-481044;R-HSA-418581;R-HSA-418579;R-HSA-430096;R-HSA-418576;R-HSA-354066;R-HSA-354077;R-HSA-354073;R-HSA-443418;R-HSA-354087;R-HSA-377644;R-HSA-114600;R-HSA-377641;R-HSA-377640;R-HSA-377643;R-HSA-9674529;R-HSA-354097;R-HSA-453183;R-HSA-426043;R-HSA-139842;R-HSA-396996;R-HSA-39…
R-HSA-3000171	Non-integrin membrane-ECM interactions	16	61	0.0041573	0.000258277	0.0501057	19	22	0.00169727	9606	Homo sapiens	TGFB1;SDC4;LAMB3;ITGB5;LAMB2;ACTN1;COL23A1;TNC;FN1;HSPG2;COL1A2;SDC1;TKT;PRKACA;AGRN		R-HSA-2731081;R-HSA-2328129;R-HSA-2750187;R-HSA-2731147;R-HSA-2681675;R-HSA-2731149;R-HSA-2465890;R-HSA-2731075;R-HSA-2731074;R-HSA-2731141;R-HSA-2731078;R-HSA-2684507;R-HSA-2396113;R-HSA-2396337;R-HSA-2426355;R-HSA-2681694;R-HSA-2327738;R-HSA-2731123;R-HSA-2731122
R-HSA-2129379	Molecules associated with elastic fibres	12	38	0.00258979	0.000296236	0.0518414	9	10	0.000771486	9606	Homo sapiens	EFEMP2;TGFB2;EFEMP1;TGFB1;ITGB5;ELN;LTBP4;FN1;ITGB8;FBLN1;LTBP1		R-HSA-2395364;R-HSA-2328033;R-HSA-2161282;R-HSA-2328048;R-HSA-2395328;R-HSA-2537665;R-HSA-2396029;R-HSA-1592387;R-HSA-2395320
R-HSA-447115	Interleukin-12 family signaling	21	96	0.00654263	0.000357313	0.0568127	40	114	0.00879494	9606	Homo sapiens	CNN2;ANXA2;HNRNPF;HNRNPA2B1;CFL1;RPLP0;MSN;P4HB;IL6ST;SOD2;ARF5;JAK1		R-HSA-8950537;R-HSA-8950218;R-HSA-8984012;R-HSA-9617941;R-HSA-8950415;R-HSA-8984014;R-HSA-8984001;R-HSA-8950210;R-HSA-8950340;R-HSA-8950405;R-HSA-8983835;R-HSA-6809140;R-HSA-8983834;R-HSA-8950173;R-HSA-8983518;R-HSA-8950480;R-HSA-8950354;R-HSA-8950292;R-HSA-8984021;R-HSA-8950485;R-HSA-8984023;R-HSA-8950441;R-HSA-8950314;R-HSA-8983983;R-HSA-8983841;R-HSA-8950113;R-HSA-8983845;R-HSA-448427;R-HSA-89…
R-HSA-9020591	Interleukin-12 signaling	19	84	0.0057248	0.000448672	0.0650575	15	56	0.00432032	9606	Homo sapiens	CNN2;ANXA2;HNRNPF;HNRNPA2B1;CFL1;RPLP0;MSN;P4HB;SOD2;ARF5;JAK1		R-HSA-8950314;R-HSA-8950218;R-HSA-9617941;R-HSA-8950415;R-HSA-8950113;R-HSA-8950757;R-HSA-8952807;R-HSA-8950456;R-HSA-8950173;R-HSA-8950480;R-HSA-8950448;R-HSA-8950322;R-HSA-8950354;R-HSA-8950292;R-HSA-8950581
R-HSA-381426	Regulation of Insulin-like Growth Factor (IGF) transport and uptake by Insulin-like Growth Factor Binding Proteins (IGFBPs)	25	127	0.00865535	0.00048746	0.0653196	8	14	0.00108008	9606	Homo sapiens	APP;SERPINA1;SPARC;CSF1;LAMB2;IGFBP3;TMEM132A;SHISA5;TNC;FN1;LTBP1;FSTL1;CKAP4;TGOLN2;CST3;IL6;LGALS1;EVA1A;MXRA8;NUCB1;IGFBP7;P4HB;TIMP1;IGFBP6		R-HSA-381461;R-HSA-381446;R-HSA-8952289;R-HSA-381500;R-HSA-381503;R-HSA-381496;R-HSA-381435;R-HSA-381466
R-HSA-8950505	Gene and protein expression by JAK-STAT signaling after Interleukin-12 stimulation	17	73	0.00497512	0.000637238	0.0796036	9	36	0.00277735	9606	Homo sapiens	CNN2;ANXA2;HNRNPF;HNRNPA2B1;CFL1;RPLP0;MSN;SOD2;ARF5		R-HSA-8950314;R-HSA-8950218;R-HSA-8950173;R-HSA-9617941;R-HSA-8950415;R-HSA-8950480;R-HSA-8950322;R-HSA-8950292;R-HSA-8950581
R-HSA-9675108	Nervous system development	83	620	0.0422545	0.000686238	0.0796036	179	323	0.024919	9606	Homo sapiens	NRP1;PLXND1;ARPC1B;RPLP0;EIF4A3;ACTB;RPS15;RPS14;RPS6KA3;TUBB6;TUBB3;CHL1;PSMD2;DPYSL3;CFL1;GRB10;NRCAM;PRKACA;EPHB2;TEAD1;SPTAN1;EPHB4;AP2M1;SCN1A;ACTR3;MAP2K2;SEMA6D;COL23A1;RPS6;VSTM2L;SREBF2;RGMA;PSMA1;RPL24;MYH9;UTRN;TLN1;EZR;MYL9;RPL28;MET;PFN2;YAP1;PSMD10;RPN2;ROCK1;SHC1;RPN1;PRICKLE2;PTPA;EFNB2;RRAS;UBC;NCAM1;FYN;RPL18;PLXNA4;SPTBN1;PLXNA3;LYN;WWTR1;PRNP;YES1;LAMB2;LIMK1;MSN;ARPC5;NELL2;D…		R-HSA-525833;R-HSA-3928633;R-HSA-3928632;R-HSA-3928639;R-HSA-9621399;R-HSA-3928627;R-HSA-419087;R-HSA-3928625;R-HSA-9621400;R-HSA-3928624;R-HSA-3928631;R-HSA-9621406;R-HSA-9621404;R-HSA-3928628;R-HSA-3928617;R-HSA-3928616;R-HSA-3928623;R-HSA-3928610;R-HSA-3928608;R-HSA-3928615;R-HSA-3928614;R-HSA-3928612;R-HSA-3928602;R-HSA-3928601;R-HSA-400677;R-HSA-3928600;R-HSA-416546;R-HSA-3928607;R-HSA-41885…
R-HSA-381038	XBP1(S) activates chaperone genes	20	95	0.00647448	0.000773721	0.0843355	10	47	0.00362598	9606	Homo sapiens	SHC1;DCTN1;CHL1;CTDSP2;LMNA;TPP1;ATP6V0D1;TLN1;EXTL3;PDIA5		R-HSA-1791130;R-HSA-1791128;R-HSA-1791144;R-HSA-1791134;R-HSA-1791116;R-HSA-1791122;R-HSA-1791138;R-HSA-1791137;R-HSA-1791184;R-HSA-1791092
R-HSA-3928662	EPHB-mediated forward signaling	13	51	0.00347577	0.00120736	0.117404	23	26	0.00200586	9606	Homo sapiens	ACTR3;LYN;YES1;ROCK1;ARPC1B;LIMK1;ARPC5;ACTB;EFNB2;CFL1;FYN;EPHB2;EPHB4		R-HSA-3928601;R-HSA-3928600;R-HSA-3928632;R-HSA-4093339;R-HSA-4093336;R-HSA-3928595;R-HSA-3928627;R-HSA-4093332;R-HSA-3928592;R-HSA-4093330;R-HSA-4093331;R-HSA-3928598;R-HSA-3928617;R-HSA-3928623;R-HSA-3928588;R-HSA-3928610;R-HSA-3928577;R-HSA-3928576;R-HSA-3928608;R-HSA-3928583;R-HSA-3928645;R-HSA-3928644;R-HSA-3928612
R-HSA-1280215	Cytokine Signaling in Immune system	155	1312	0.0894159	0.00121035	0.117404	356	735	0.0567042	9606	Homo sapiens	IFITM3;APP;IFITM2;CSF1;NUP188;EIF4A3;UBE2L6;SPATA20;ELK1;ACTB;IFIT3;IFIT2;PPP1CB;RPS6KA3;MT2A;PSMD2;CFL1;AKT1;PRKACA;B2M;SKP1;IL13RA1;MAP2K3;MAP2K2;HGF;LIFR;MID1;PIAS1;TRIM14;TLN1;IL6ST;SQSTM1;KPNB1;PSMD10;PFKFB3;PDXDC1;RPN2;SHC1;RPN1;IQGAP1;CNN2;SOCS3;IRAK1;NUP85;IRAK2;UBC;TNFRSF14;SPTBN1;LYN;TGFB1;VCAM1;ICMT;YES1;FN1;MSN;NFKBIA;IL6;DLG1;COL1A2;HNRNPF;SDC1;EIF4G1;CD40;CXCL8;RPLP0;CXCL3;CXCL2;SPR…		R-HSA-452100;R-HSA-8950415;R-HSA-452097;R-HSA-450063;R-HSA-1112602;R-HSA-452108;R-HSA-8987266;R-HSA-1112604;R-HSA-8950405;R-HSA-8987270;R-HSA-5668417;R-HSA-9605259;R-HSA-8982163;R-HSA-8982162;R-HSA-8982165;R-HSA-452122;R-HSA-913424;R-HSA-8963734;R-HSA-6786118;R-HSA-8950441;R-HSA-5658231;R-HSA-6783556;R-HSA-508451;R-HSA-6786114;R-HSA-913451;R-HSA-6783552;R-HSA-1031716;R-HSA-6786124;R-HSA-1031713;R…
R-HSA-6807878	COPI-mediated anterograde transport	21	107	0.00729231	0.00136618	0.118857	9	12	0.000925783	9606	Homo sapiens	DCTN6;ARF4;COPB2;DCTN1;COPB1;DCTN3;ARFGAP3;DYNLL1;GOLGA2;TUBB6;CAPZB;TUBB3;SH3BP2;CAPZA2;KDELR2;CD59;SPTAN1;SPTBN1;ARF5		R-HSA-6807877;R-HSA-6809011;R-HSA-6807875;R-HSA-6809010;R-HSA-6807872;R-HSA-6809006;R-HSA-6807868;R-HSA-6809003;R-HSA-6807866
R-HSA-3000178	ECM proteoglycans	17	79	0.00538404	0.00147186	0.119689	17	23	0.00177442	9606	Homo sapiens	APP;TGFB2;TGFB1;SPARC;ITGB5;LAMB2;COL23A1;TNC;FN1;HSPG2;COL1A2;ITGA7;NCAM1;AGRN;LRP10		R-HSA-2467716;R-HSA-4086204;R-HSA-2426471;R-HSA-2327909;R-HSA-2681667;R-HSA-2327886;R-HSA-2467659;R-HSA-2396395;R-HSA-2424246;R-HSA-2467665;R-HSA-2467633;R-HSA-2424243;R-HSA-2396124;R-HSA-2424252;R-HSA-2681681;R-HSA-2465883;R-HSA-2466106
R-HSA-428359	Insulin-like Growth Factor-2 mRNA Binding Proteins (IGF2BPs/IMPs/VICKZs) bind RNA	6	13	0.000885981	0.00151505	0.119689	2	3	0.000231446	9606	Homo sapiens	ACTB;CD44		R-HSA-428287;R-HSA-428296
R-HSA-381070	IRE1alpha activates chaperones	20	101	0.00688339	0.00158252	0.120033	10	53	0.00408888	9606	Homo sapiens	SHC1;DCTN1;CHL1;CTDSP2;LMNA;TPP1;ATP6V0D1;TLN1;EXTL3;PDIA5		R-HSA-1791130;R-HSA-1791128;R-HSA-1791144;R-HSA-1791134;R-HSA-1791116;R-HSA-1791122;R-HSA-1791138;R-HSA-1791137;R-HSA-1791184;R-HSA-1791092
R-HSA-391160	Signal regulatory protein family interactions	7	18	0.00122674	0.00166713	0.120033	10	10	0.000771486	9606	Homo sapiens	PSAP;PTK2B;SIRPA;CD47;SIRPB1		R-HSA-391157;R-HSA-391156;R-HSA-210274;R-HSA-391158;R-HSA-391153;R-HSA-391152;R-HSA-391168;R-HSA-391155;R-HSA-391151;R-HSA-391150
R-HSA-381119	Unfolded Protein Response (UPR)	27	155	0.0105636	0.00174194	0.121936	22	94	0.00725197	9606	Homo sapiens	CEBPB;CXCL8;DCTN1;SHC1;PDIA5;CREB3;CHL1;CTDSP2;LMNA;CREB3L2;TPP1;CALR;ATP6V0D1;TLN1;EXTL3		R-HSA-1791130;R-HSA-1791128;R-HSA-517731;R-HSA-1791134;R-HSA-8874849;R-HSA-8874191;R-HSA-1791122;R-HSA-1791184;R-HSA-8874187;R-HSA-1791092;R-HSA-8874198;R-HSA-1791082;R-HSA-8874197;R-HSA-1791144;R-HSA-1791118;R-HSA-8874192;R-HSA-1791116;R-HSA-1791138;R-HSA-1791137;R-HSA-8874205;R-HSA-8874204;R-HSA-8874200
R-HSA-3000170	Syndecan interactions	9	29	0.00197642	0.00182444	0.122238	13	15	0.00115723	9606	Homo sapiens	TGFB1;COL1A2;SDC4;ITGB5;ACTN1;TNC;FN1;SDC1;PRKACA		R-HSA-2731081;R-HSA-2750187;R-HSA-2731147;R-HSA-2681675;R-HSA-2731149;R-HSA-2731075;R-HSA-2731074;R-HSA-2731141;R-HSA-2731078;R-HSA-2684507;R-HSA-2681694;R-HSA-2731123;R-HSA-2731122
R-HSA-6783589	Interleukin-6 family signaling	9	30	0.00204457	0.00228397	0.13548	29	33	0.0025459	9606	Homo sapiens	SOCS3;IL6;CLCF1;LIFR;IL6ST;OSMR;JAK1		R-HSA-6783524;R-HSA-1067667;R-HSA-1112727;R-HSA-1112602;R-HSA-1112604;R-HSA-1067676;R-HSA-6783530;R-HSA-6783670;R-HSA-448660;R-HSA-1112514;R-HSA-1067651;R-HSA-1112708;R-HSA-6784189;R-HSA-1067659;R-HSA-1112690;R-HSA-1112755;R-HSA-6783556;R-HSA-1112565;R-HSA-6783681;R-HSA-6783552;R-HSA-1067640;R-HSA-6784204;R-HSA-1112510;R-HSA-1067646;R-HSA-1112703;R-HSA-5696482;R-HSA-1067688;R-HSA-5696490;R-HSA-44…
R-HSA-8862803	Deregulated CDK5 triggers multiple neurodegenerative pathways in Alzheimer's disease models	9	30	0.00204457	0.00228397	0.13548	9	22	0.00169727	9606	Homo sapiens	GOLGA2;CAST;APP;PRDX4;LMNA;SOD2;CDC25B		R-HSA-8868567;R-HSA-8868134;R-HSA-8870710;R-HSA-8863012;R-HSA-8868260;R-HSA-8863009;R-HSA-8870703;R-HSA-8863007;R-HSA-8868344
R-HSA-8863678	Neurodegenerative Diseases	9	30	0.00204457	0.00228397	0.13548	9	22	0.00169727	9606	Homo sapiens	GOLGA2;CAST;APP;PRDX4;LMNA;SOD2;CDC25B		R-HSA-8868567;R-HSA-8868134;R-HSA-8870710;R-HSA-8863012;R-HSA-8868260;R-HSA-8863009;R-HSA-8870703;R-HSA-8863007;R-HSA-8868344
R-HSA-422475	Axon guidance	76	584	0.039801	0.00233586	0.13548	169	297	0.0229131	9606	Homo sapiens	NRP1;PLXND1;ARPC1B;RPLP0;EIF4A3;ACTB;RPS15;RPS14;RPS6KA3;TUBB6;TUBB3;CHL1;PSMD2;DPYSL3;CFL1;GRB10;NRCAM;PRKACA;EPHB2;SPTAN1;EPHB4;AP2M1;SCN1A;ACTR3;MAP2K2;SEMA6D;COL23A1;RPS6;VSTM2L;RGMA;PSMA1;RPL24;MYH9;TLN1;EZR;MYL9;RPL28;MET;PFN2;PSMD10;RPN2;ROCK1;SHC1;RPN1;PRICKLE2;PTPA;EFNB2;RRAS;UBC;NCAM1;FYN;RPL18;PLXNA4;SPTBN1;PLXNA3;LYN;PRNP;YES1;LAMB2;LIMK1;MSN;ARPC5;NELL2;DLG1;PSMC3;KIF4A;PSMC2;RNPS1;A…		R-HSA-525833;R-HSA-3928633;R-HSA-3928632;R-HSA-3928639;R-HSA-3928627;R-HSA-419087;R-HSA-3928625;R-HSA-3928624;R-HSA-3928631;R-HSA-3928628;R-HSA-3928617;R-HSA-3928616;R-HSA-3928623;R-HSA-3928610;R-HSA-3928608;R-HSA-3928615;R-HSA-3928614;R-HSA-3928612;R-HSA-3928602;R-HSA-3928601;R-HSA-400677;R-HSA-3928600;R-HSA-416546;R-HSA-3928607;R-HSA-418850;R-HSA-3928604;R-HSA-109862;R-HSA-392749;R-HSA-3928595;…
R-HSA-373755	Semaphorin interactions	15	70	0.00477067	0.00281492	0.157635	31	40	0.00308594	9606	Homo sapiens	NRP1;PLXND1;ROCK1;SEMA6D;LIMK1;RRAS;DPYSL3;CFL1;MYH9;FYN;TLN1;MYL9;MET;PLXNA4;PLXNA3		R-HSA-399942;R-HSA-399941;R-HSA-399939;R-HSA-399936;R-HSA-399950;R-HSA-399951;R-HSA-419087;R-HSA-399946;R-HSA-399947;R-HSA-399944;R-HSA-416725;R-HSA-416723;R-HSA-399952;R-HSA-400677;R-HSA-416546;R-HSA-416559;R-HSA-400682;R-HSA-416683;R-HSA-419049;R-HSA-416690;R-HSA-416562;R-HSA-399934;R-HSA-419646;R-HSA-399935;R-HSA-419644;R-HSA-399933;R-HSA-419197;R-HSA-419645;R-HSA-399930;R-HSA-399931;R-HSA-399…
R-HSA-9645723	Diseases of programmed cell death	9	32	0.00218088	0.00347677	0.187746	9	23	0.00177442	9606	Homo sapiens	GOLGA2;CAST;APP;PRDX4;LMNA;SOD2;CDC25B		R-HSA-8868567;R-HSA-8868134;R-HSA-8870710;R-HSA-8863012;R-HSA-8868260;R-HSA-8863009;R-HSA-8870703;R-HSA-8863007;R-HSA-8868344
R-HSA-5660526	Response to metal ions	7	21	0.0014312	0.00387658	0.202718	13	31	0.00239161	9606	Homo sapiens	MT2A;CSRP1;MT1M;MT1X;MT1E		R-HSA-5662614;R-HSA-5660503;R-HSA-5662615;R-HSA-5662608;R-HSA-5662622;R-HSA-5662621;R-HSA-5662618;R-HSA-5662617;R-HSA-5662598;R-HSA-5662599;R-HSA-5660514;R-HSA-5662595;R-HSA-5662986
R-HSA-1500931	Cell-Cell communication	23	133	0.00906427	0.00397486	0.202718	44	60	0.00462892	9606	Homo sapiens	CADM1;LAMB3;DST;ACTN1;IQGAP1;SIRPB1;ACTB;CDH4;PSAP;ZYX;FLNA;SIRPA;PTK2B;FYN;RSU1;CD47;SPTAN1;SPTBN1;LIMS1;PLEC;NECTIN1		R-HSA-430341;R-HSA-5692437;R-HSA-446083;R-HSA-391168;R-HSA-419011;R-HSA-432909;R-HSA-430347;R-HSA-451403;R-HSA-446089;R-HSA-8981534;R-HSA-373724;R-HSA-373727;R-HSA-446364;R-HSA-420582;R-HSA-210274;R-HSA-430311;R-HSA-430308;R-HSA-420580;R-HSA-373734;R-HSA-451758;R-HSA-433711;R-HSA-391151;R-HSA-391150;R-HSA-420586;R-HSA-391157;R-HSA-420598;R-HSA-391156;R-HSA-446391;R-HSA-391158;R-HSA-532603;R-HSA-3…
R-HSA-1059683	Interleukin-6 signaling	6	17	0.00115859	0.00556978	0.271017	17	19	0.00146582	9606	Homo sapiens	SOCS3;IL6;IL6ST;JAK1		R-HSA-1112690;R-HSA-1112755;R-HSA-1067667;R-HSA-1112565;R-HSA-1112727;R-HSA-1067640;R-HSA-1112602;R-HSA-1112604;R-HSA-1067676;R-HSA-1112510;R-HSA-1067646;R-HSA-1112703;R-HSA-1112514;R-HSA-1067651;R-HSA-1112708;R-HSA-1067688;R-HSA-1067659
R-HSA-264870	Caspase-mediated cleavage of cytoskeletal proteins	5	12	0.000817829	0.00564619	0.271017	7	10	0.000771486	9606	Homo sapiens	GSN;DBNL;VIM;SPTAN1;PLEC		R-HSA-202967;R-HSA-201622;R-HSA-202966;R-HSA-201637;R-HSA-350319;R-HSA-350318;R-HSA-201628
R-HSA-1474228	Degradation of the extracellular matrix	24	148	0.0100866	0.00707927	0.332726	41	105	0.0081006	9606	Homo sapiens	CAST;LAMB3;LAMB2;ELN;COL23A1;HTRA1;FN1;FURIN;HSPG2;CTSS;CTSO;COL1A2;BMP1;CAPN7;CAPN5;TIMP2;COL8A1;ADAM9;TIMP1;A2M;CTSD;CD44;CTSB		R-HSA-2514790;R-HSA-1592349;R-HSA-2534240;R-HSA-2471842;R-HSA-1604368;R-HSA-1604752;R-HSA-3791155;R-HSA-1602454;R-HSA-1604360;R-HSA-1454791;R-HSA-1566981;R-HSA-1566979;R-HSA-2172405;R-HSA-2533874;R-HSA-8848658;R-HSA-8855825;R-HSA-1458433;R-HSA-2533950;R-HSA-2473596;R-HSA-3814820;R-HSA-2533944;R-HSA-1564169;R-HSA-2471621;R-HSA-2168960;R-HSA-2482180;R-HSA-1592314;R-HSA-3788061;R-HSA-1566962;R-HSA-1…
R-HSA-216083	Integrin cell surface interactions	16	86	0.00586111	0.00774228	0.356145	27	54	0.00416602	9606	Homo sapiens	VCAM1;ITGB5;ITGA3;COL23A1;TNC;FN1;HSPG2;COL1A2;ITGA11;COL8A1;ITGB8;ITGA7;CD47;AGRN;CD44		R-HSA-114563;R-HSA-2473511;R-HSA-216064;R-HSA-4539779;R-HSA-216068;R-HSA-2467436;R-HSA-216076;R-HSA-265428;R-HSA-4084910;R-HSA-204434;R-HSA-265429;R-HSA-2752125;R-HSA-265426;R-HSA-2752115;R-HSA-349593;R-HSA-198941;R-HSA-4085087;R-HSA-4088220;R-HSA-4085083;R-HSA-4088281;R-HSA-216040;R-HSA-2327695;R-HSA-216045;R-HSA-216050;R-HSA-4086223;R-HSA-4088264;R-HSA-2426259
R-HSA-2559583	Cellular Senescence	30	200	0.0136305	0.00820237	0.360552	48	90	0.00694337	9606	Homo sapiens	KDM6B;MAP2K3;PHC2;CEBPB;CXCL8;H2AC6;H2BC4;HMGA1;MSN;RPS6KA3;H2AJ;IL6;TFDP1;XPO4;CCNE2;AGO3;RSRC1;CDC26;UBC;FLNA;POT1;IGFBP7;TPP1;BAP1		R-HSA-3790137;R-HSA-3857336;R-HSA-3228469;R-HSA-3857328;R-HSA-3225851;R-HSA-3857329;R-HSA-3790130;R-HSA-3788725;R-HSA-3240765;R-HSA-3788724;R-HSA-3209151;R-HSA-3240766;R-HSA-3229089;R-HSA-3223200;R-HSA-3785711;R-HSA-3240295;R-HSA-3788705;R-HSA-198746;R-HSA-450333;R-HSA-3788708;R-HSA-3229102;R-HSA-3240787;R-HSA-3857305;R-HSA-3222546;R-HSA-3209109;R-HSA-3857308;R-HSA-3238999;R-HSA-3209111;R-HSA-680…
R-HSA-9009391	Extra-nuclear estrogen signaling	19	110	0.00749676	0.00838494	0.360552	24	38	0.00293165	9606	Homo sapiens	PFKFB3;CAV2;SHC1;CAV1;HSPB1;ZDHHC21;ELK1;GNAI2;DAP;GNG2;GNG5;GNB2;GNB1;GNB4;AKT1;STRN;S1PR3		R-HSA-9021609;R-HSA-199298;R-HSA-9624272;R-HSA-9021068;R-HSA-9633044;R-HSA-9625813;R-HSA-9021601;R-HSA-198731;R-HSA-9021600;R-HSA-9634584;R-HSA-9625465;R-HSA-202127;R-HSA-9632412;R-HSA-9021596;R-HSA-9021660;R-HSA-9625479;R-HSA-9632868;R-HSA-9625482;R-HSA-9021072;R-HSA-9632873;R-HSA-9624526;R-HSA-9625487;R-HSA-9021079;R-HSA-9027670
R-HSA-399954	Sema3A PAK dependent Axon repulsion	6	19	0.0012949	0.00931698	0.372679	6	6	0.000462892	9606	Homo sapiens	NRP1;CFL1;LIMK1;FYN;PLXNA4;PLXNA3		R-HSA-399939;R-HSA-399952;R-HSA-399950;R-HSA-419644;R-HSA-419645;R-HSA-399930
R-HSA-399955	SEMA3A-Plexin repulsion signaling by inhibiting Integrin adhesion	6	19	0.0012949	0.00931698	0.372679	7	8	0.000617189	9606	Homo sapiens	NRP1;RRAS;FYN;TLN1;PLXNA4;PLXNA3		R-HSA-399942;R-HSA-399941;R-HSA-399936;R-HSA-399934;R-HSA-399935;R-HSA-399933;R-HSA-399928
R-HSA-446353	Cell-extracellular matrix interactions	6	19	0.0012949	0.00931698	0.372679	6	10	0.000771486	9606	Homo sapiens	ACTN1;ZYX;FLNA;RSU1;ACTB;LIMS1		R-HSA-430311;R-HSA-446391;R-HSA-430308;R-HSA-430341;R-HSA-446364;R-HSA-430347
R-HSA-111465	Apoptotic cleavage of cellular proteins	9	38	0.00258979	0.0101069	0.39417	11	38	0.00293165	9606	Homo sapiens	BCAP31;GSN;DBNL;ROCK1;LMNA;VIM;SPTAN1;TJP2;PLEC		R-HSA-351894;R-HSA-202967;R-HSA-264865;R-HSA-201622;R-HSA-202966;R-HSA-201637;R-HSA-201611;R-HSA-351871;R-HSA-350319;R-HSA-350318;R-HSA-201628
R-HSA-163765	ChREBP activates metabolic gene expression	4	9	0.000613371	0.0103993	0.395175	6	6	0.000462892	9606	Homo sapiens	ACLY;MLX;FAS		R-HSA-163666;R-HSA-163748;R-HSA-163733;R-HSA-163669;R-HSA-163770;R-HSA-163743
R-HSA-8874081	MET activates PTK2 signaling	8	32	0.00218088	0.0110509	0.419934	5	5	0.000385743	9606	Homo sapiens	COL1A2;LAMB3;LAMB2;ITGA3;HGF;FN1;MET		R-HSA-8874083;R-HSA-8874082;R-HSA-8874080;R-HSA-8874079;R-HSA-8874078
R-HSA-8856688	Golgi-to-ER retrograde transport	23	148	0.0100866	0.0130253	0.481936	11	18	0.00138867	9606	Homo sapiens	DCTN6;ARF4;COPB2;DCTN1;COPB1;DCTN3;SURF4;ARFGAP3;DYNLL1;BICD1;TUBB6;CAPZB;KIFC1;TUBB3;KIF4A;SH3BP2;CAPZA2;KIF1B;KDELR2;RAB6A;ARF5		R-HSA-6811414;R-HSA-8849350;R-HSA-6811412;R-HSA-8849348;R-HSA-6811427;R-HSA-6811411;R-HSA-6811426;R-HSA-6811423;R-HSA-6811418;R-HSA-6811417;R-HSA-8849353
R-HSA-75153	Apoptotic execution phase	11	54	0.00368023	0.0135544	0.482404	17	57	0.00439747	9606	Homo sapiens	BCAP31;GSN;DBNL;XPO4;ROCK1;LMNA;VIM;SPTAN1;KPNB1;TJP2;PLEC		R-HSA-211239;R-HSA-264865;R-HSA-211206;R-HSA-201637;R-HSA-201611;R-HSA-351948;R-HSA-9029667;R-HSA-350319;R-HSA-350318;R-HSA-211247;R-HSA-351894;R-HSA-211191;R-HSA-202967;R-HSA-201622;R-HSA-202966;R-HSA-351871;R-HSA-201628
R-HSA-1234158	Regulation of gene expression by Hypoxia-inducible Factor	5	15	0.00102229	0.013783	0.482404	4	7	0.00054004	9606	Homo sapiens	CREBBP;CA9;VEGFA		R-HSA-1234167;R-HSA-1235035;R-HSA-1235070;R-HSA-1235037
R-HSA-6811442	Intra-Golgi and retrograde Golgi-to-ER traffic	31	218	0.0148572	0.0144816	0.499335	27	48	0.00370313	9606	Homo sapiens	DCTN6;COPB2;ARF4;DCTN1;COPB1;DCTN3;RHOBTB3;SAT1;BICD1;TGOLN2;RAB43;TUBB6;CUX1;CAPZB;MAN2A2;TUBB3;SH3BP2;KIF1B;RAB6A;SURF4;ARFGAP3;DYNLL1;IGF2R;KIFC1;KIF4A;CAPZA2;KDELR2;RAB9B;ARF5		R-HSA-6811431;R-HSA-8849350;R-HSA-6811429;R-HSA-6811428;R-HSA-8849348;R-HSA-6811427;R-HSA-8847875;R-HSA-6811426;R-HSA-8847887;R-HSA-8847883;R-HSA-8849353;R-HSA-8847880;R-HSA-8847635;R-HSA-6814671;R-HSA-6814670;R-HSA-8847534;R-HSA-6811414;R-HSA-6811412;R-HSA-6811411;R-HSA-6814675;R-HSA-6814674;R-HSA-8847537;R-HSA-6811423;R-HSA-6811418;R-HSA-6814682;R-HSA-6811417;R-HSA-8847544
R-HSA-5610785	GLI3 is processed to GLI3R by the proteasome	12	62	0.00422545	0.0146863	0.499335	5	5	0.000385743	9606	Homo sapiens	PSMD10;PSMC3;PSMA1;RPN2;PSMD2;RPN1;UBC;PSMC2;PRICKLE2;PRKACA;GLI3;SKP1		R-HSA-5610720;R-HSA-5610754;R-HSA-5610722;R-HSA-5610732;R-HSA-5610746
R-HSA-9022534	Loss of MECP2 binding ability to 5hmC-DNA	2	2	0.000136305	0.0151695	0.500594	1	1	7.71486e-05	9606	Homo sapiens	MECP2		R-HSA-9022462
R-HSA-2682334	EPH-Ephrin signaling	17	101	0.00688339	0.0152238	0.502386	51	56	0.00432032	9606	Homo sapiens	ACTR3;LYN;YES1;ROCK1;ARPC1B;LIMK1;ARPC5;ACTB;EFNB2;CFL1;MYH9;FYN;EPHB2;MYL9;EPHB4;AP2M1		R-HSA-3928633;R-HSA-3928632;R-HSA-3928639;R-HSA-3928627;R-HSA-3928625;R-HSA-3928624;R-HSA-3928631;R-HSA-3928628;R-HSA-3928617;R-HSA-3928616;R-HSA-3928623;R-HSA-3928610;R-HSA-3928608;R-HSA-3928615;R-HSA-3928614;R-HSA-3928612;R-HSA-3928602;R-HSA-3928601;R-HSA-3928600;R-HSA-3928607;R-HSA-4093339;R-HSA-4093336;R-HSA-3928604;R-HSA-3928595;R-HSA-3928594;R-HSA-4093332;R-HSA-3928592;R-HSA-4093330;R-HSA-4…
R-HSA-2173788	Downregulation of TGF-beta receptor signaling	7	28	0.00190827	0.016856	0.539391	23	28	0.00216016	9606	Homo sapiens	PPP1CB;SMAD2;TGFB1;UBC;NEDD4L;PMEPA1;STUB1		R-HSA-2176417;R-HSA-178178;R-HSA-2176416;R-HSA-2128994;R-HSA-173542;R-HSA-2176452;R-HSA-178218;R-HSA-2187401;R-HSA-2187368;R-HSA-173483;R-HSA-173512;R-HSA-2127562;R-HSA-2187405;R-HSA-2187375;R-HSA-178189;R-HSA-2187382;R-HSA-2169046;R-HSA-2187355;R-HSA-2179291;R-HSA-2169050;R-HSA-2176445;R-HSA-2179293;R-HSA-2187358
R-HSA-1679131	Trafficking and processing of endosomal TLR	5	16	0.00109044	0.0176744	0.540953	5	7	0.00054004	9606	Homo sapiens	CTSO;UNC93B1;CTSS;LGMN;CTSB		R-HSA-1678921;R-HSA-1678920;R-HSA-1678927;R-HSA-1678981;R-HSA-1678998
R-HSA-5661231	Metallothioneins bind metals	5	16	0.00109044	0.0176744	0.540953	11	27	0.00208301	9606	Homo sapiens	MT2A;MT1M;MT1X;MT1E		R-HSA-5662598;R-HSA-5662614;R-HSA-5662599;R-HSA-5662615;R-HSA-5662595;R-HSA-5662608;R-HSA-5662622;R-HSA-5662621;R-HSA-5662986;R-HSA-5662618;R-HSA-5662617
R-HSA-9006931	Signaling by Nuclear Receptors	49	385	0.0262387	0.0181532	0.540953	87	191	0.0147354	9606	Homo sapiens	KDM3A;PFKFB3;CBFB;SHC1;HSPB1;ZDHHC21;ELK1;GNAI2;ATP5F1B;GNG2;GNG5;PDK3;AKT1;S1PR3;CTSD;PLTP;POLR2L;SREBF1;CREBBP;PDHA1;H2AC6;CAV2;CAV1;H2BC4;AXIN1;DHRS3;ARL4C;NCOR2;H2AJ;DAP;AGO3;GNB2;GNB1;GNB4;FAS;STRN;DLD		R-HSA-199298;R-HSA-9011981;R-HSA-9029517;R-HSA-9021068;R-HSA-8931981;R-HSA-9011983;R-HSA-9633044;R-HSA-9011971;R-HSA-9634584;R-HSA-9024386;R-HSA-202127;R-HSA-9011975;R-HSA-9632412;R-HSA-9021596;R-HSA-9625479;R-HSA-9011985;R-HSA-9625482;R-HSA-9011984;R-HSA-9021072;R-HSA-9625487;R-HSA-9021079;R-HSA-9009065;R-HSA-9021609;R-HSA-9618486;R-HSA-9028525;R-HSA-9032751;R-HSA-9021601;R-HSA-9012000;R-HSA-203…
R-HSA-8941333	RUNX2 regulates genes involved in differentiation of myeloid cells	3	6	0.000408914	0.0189404	0.540953	2	2	0.000154297	9606	Homo sapiens	LGALS3;CBFB		R-HSA-8938382;R-HSA-8938371
R-HSA-5357801	Programmed Cell Death	28	197	0.013426	0.0194509	0.540953	40	154	0.0118809	9606	Homo sapiens	PSMD10;RPN2;ROCK1;MAGED1;RPN1;PRICKLE2;XPO4;YWHAQ;PSMD2;UBC;LMNA;AKT1;SPTAN1;BCAP31;GSN;DBNL;BAD;DYNLL1;SLC39A14;TFDP1;PSMC3;PSMA1;PSMC2;FAS;VIM;KPNB1;TJP2;PLEC;BIRC3		R-HSA-139906;R-HSA-211715;R-HSA-139905;R-HSA-508163;R-HSA-211206;R-HSA-508162;R-HSA-3465459;R-HSA-198347;R-HSA-201611;R-HSA-351948;R-HSA-139918;R-HSA-351894;R-HSA-202967;R-HSA-201622;R-HSA-202966;R-HSA-211734;R-HSA-5675456;R-HSA-73945;R-HSA-5675470;R-HSA-5213462;R-HSA-3465448;R-HSA-201628;R-HSA-3465429;R-HSA-211239;R-HSA-264865;R-HSA-201637;R-HSA-9029667;R-HSA-350319;R-HSA-350318;R-HSA-211247;R-H…
R-HSA-392451	G beta:gamma signalling through PI3Kgamma	7	29	0.00197642	0.0199495	0.540953	3	4	0.000308594	9606	Homo sapiens	GNG2;GNG5;GNB2;GNB1;GNB4;AKT1		R-HSA-392295;R-HSA-392300;R-HSA-9603279
R-HSA-8939246	RUNX1 regulates transcription of genes involved in differentiation of myeloid cells	4	11	0.000749676	0.020116	0.540953	7	7	0.00054004	9606	Homo sapiens	LGALS3;CREBBP;CBFB		R-HSA-8939066;R-HSA-8938251;R-HSA-8938382;R-HSA-8939054;R-HSA-8938228;R-HSA-8938389;R-HSA-8938231
R-HSA-8939242	RUNX1 regulates transcription of genes involved in differentiation of keratinocytes	4	11	0.000749676	0.020116	0.540953	7	8	0.000617189	9606	Homo sapiens	SOCS3;CTSO;CBFB		R-HSA-8938121;R-HSA-8955885;R-HSA-8955822;R-HSA-8938063;R-HSA-8955748;R-HSA-8955893;R-HSA-8938053
R-HSA-109581	Apoptosis	27	189	0.0128808	0.0202713	0.540953	36	141	0.010878	9606	Homo sapiens	PSMD10;RPN2;ROCK1;MAGED1;RPN1;PRICKLE2;XPO4;YWHAQ;PSMD2;UBC;LMNA;AKT1;SPTAN1;BCAP31;GSN;DBNL;BAD;DYNLL1;SLC39A14;TFDP1;PSMC3;PSMA1;PSMC2;FAS;VIM;KPNB1;TJP2;PLEC		R-HSA-139906;R-HSA-211715;R-HSA-139905;R-HSA-508163;R-HSA-211206;R-HSA-508162;R-HSA-3465459;R-HSA-198347;R-HSA-201611;R-HSA-351948;R-HSA-139918;R-HSA-351894;R-HSA-202967;R-HSA-201622;R-HSA-202966;R-HSA-211734;R-HSA-73945;R-HSA-3465448;R-HSA-201628;R-HSA-211239;R-HSA-264865;R-HSA-201637;R-HSA-9029667;R-HSA-350319;R-HSA-350318;R-HSA-211247;R-HSA-374699;R-HSA-139952;R-HSA-211191;R-HSA-139899;R-HSA-3…
R-HSA-2173789	TGF-beta receptor signaling activates SMADs	8	36	0.00245349	0.0207215	0.540953	32	39	0.00300879	9606	Homo sapiens	PPP1CB;SMAD2;TGFB1;UBC;NEDD4L;PMEPA1;STUB1;FURIN		R-HSA-2176417;R-HSA-178178;R-HSA-2176416;R-HSA-2128994;R-HSA-2187368;R-HSA-173512;R-HSA-2187375;R-HSA-178189;R-HSA-170835;R-HSA-177107;R-HSA-2187382;R-HSA-170843;R-HSA-2176445;R-HSA-170846;R-HSA-170847;R-HSA-170844;R-HSA-170850;R-HSA-173542;R-HSA-2176452;R-HSA-178218;R-HSA-2187401;R-HSA-173483;R-HSA-2127562;R-HSA-2187405;R-HSA-170861;R-HSA-170868;R-HSA-2169046;R-HSA-2187355;R-HSA-2179291;R-HSA-21…
R-HSA-373760	L1CAM interactions	20	130	0.00885981	0.0214322	0.540953	29	54	0.00416602	9606	Homo sapiens	NRP1;MAP2K2;LAMB2;MSN;ACTB;RPS6KA3;TUBB6;DLG1;CHL1;TUBB3;KIF4A;NRCAM;NCAM1;EZR;EPHB2;SPTAN1;AP2M1;SPTBN1;SCN1A		R-HSA-443782;R-HSA-376134;R-HSA-443778;R-HSA-443779;R-HSA-374669;R-HSA-445071;R-HSA-549060;R-HSA-445067;R-HSA-374677;R-HSA-445079;R-HSA-445077;R-HSA-445087;R-HSA-374681;R-HSA-445083;R-HSA-374680;R-HSA-445088;R-HSA-373730;R-HSA-109862;R-HSA-445089;R-HSA-392749;R-HSA-392748;R-HSA-392751;R-HSA-374696;R-HSA-373736;R-HSA-373739;R-HSA-443817;R-HSA-447030;R-HSA-555065;R-HSA-447034
R-HSA-199977	ER to Golgi Anterograde Transport	24	164	0.011177	0.0214726	0.540953	23	39	0.00300879	9606	Homo sapiens	DCTN6;ARF4;COPB2;MCFD2;PFKFB3;SERPINA1;DCTN1;COPB1;DCTN3;ARFGAP3;DYNLL1;GOLGA2;TUBB6;CAPZB;TUBB3;SH3BP2;CAPZA2;KDELR2;CD59;SPTAN1;SPTBN1;ARF5		R-HSA-6807877;R-HSA-6807875;R-HSA-5694418;R-HSA-203973;R-HSA-5694417;R-HSA-6807872;R-HSA-6809006;R-HSA-5694527;R-HSA-5694431;R-HSA-5694428;R-HSA-204008;R-HSA-6809003;R-HSA-5694522;R-HSA-5694439;R-HSA-6809011;R-HSA-6809010;R-HSA-5694446;R-HSA-6807868;R-HSA-5694445;R-HSA-5694410;R-HSA-6807866;R-HSA-5694441;R-HSA-5694409
R-HSA-9613829	Chaperone Mediated Autophagy	6	23	0.0015675	0.0216381	0.540953	17	19	0.00146582	9606	Homo sapiens	LAMP1;LAMP2;UBC;VIM;PARK7;HDAC6;GFAP		R-HSA-9626034;R-HSA-9626256;R-HSA-9626039;R-HSA-9626235;R-HSA-9622840;R-HSA-9624158;R-HSA-9626046;R-HSA-9626242;R-HSA-9626276;R-HSA-9625188;R-HSA-9620197;R-HSA-9615721;R-HSA-9622831;R-HSA-9626060;R-HSA-9625196;R-HSA-9626253;R-HSA-9625197
R-HSA-6788467	IL-6-type cytokine receptor ligand interactions	5	17	0.00115859	0.02223	0.55575	12	14	0.00108008	9606	Homo sapiens	CLCF1;LIFR;IL6ST;OSMR;JAK1		R-HSA-6783670;R-HSA-448660;R-HSA-6783556;R-HSA-6783524;R-HSA-5696482;R-HSA-6783681;R-HSA-6783552;R-HSA-6784189;R-HSA-6784204;R-HSA-5696490;R-HSA-6783530;R-HSA-449976
R-HSA-9006936	Signaling by TGFB family members	18	114	0.00776937	0.0224605	0.555838	89	107	0.0082549	9606	Homo sapiens	SMAD2;WWTR1;SMAD1;TGFB1;BMPR2;SMOX;USP9X;NEDD4L;FURIN;FSTL1;NCOR2;DRAP1;PPP1CB;TFDP1;UBC;PMEPA1;STUB1		R-HSA-2176417;R-HSA-178178;R-HSA-201475;R-HSA-2186785;R-HSA-2176416;R-HSA-202626;R-HSA-201472;R-HSA-2160931;R-HSA-2160932;R-HSA-2187303;R-HSA-870538;R-HSA-201476;R-HSA-2160935;R-HSA-2187309;R-HSA-178189;R-HSA-209055;R-HSA-2176445;R-HSA-2187325;R-HSA-2187395;R-HSA-2134532;R-HSA-178218;R-HSA-2187401;R-HSA-870437;R-HSA-173483;R-HSA-173481;R-HSA-2187405;R-HSA-1225919;R-HSA-2186767;R-HSA-173488;R-HSA-…
R-HSA-174824	Plasma lipoprotein assembly, remodeling, and clearance	16	98	0.00667893	0.0231599	0.555838	27	84	0.00648048	9606	Homo sapiens	ABCA2;SLC12A4;HDLBP;LPL;FURIN;LMF2;LMF1;NCEH1;BMP1;P4HB;A2M;PRKACA;PLTP;AP2M1		R-HSA-174786;R-HSA-266310;R-HSA-6784676;R-HSA-6784738;R-HSA-8858252;R-HSA-266315;R-HSA-8857928;R-HSA-6784628;R-HSA-174741;R-HSA-8855131;R-HSA-8855130;R-HSA-8866329;R-HSA-5682103;R-HSA-264678;R-HSA-5682101;R-HSA-174757;R-HSA-264758;R-HSA-5682084;R-HSA-264695;R-HSA-264689;R-HSA-6784735;R-HSA-6785181;R-HSA-6784861;R-HSA-6785178;R-HSA-6784729;R-HSA-266299;R-HSA-6813720
R-HSA-5678895	Defective CFTR causes cystic fibrosis	12	67	0.00456621	0.0248393	0.5605	4	7	0.00054004	9606	Homo sapiens	PSMD10;VCP;PSMC3;PSMA1;OS9;RPN2;PSMD2;RPN1;UBC;PSMC2;PRICKLE2;DERL1		R-HSA-8866854;R-HSA-8866858;R-HSA-8866857;R-HSA-8866856
R-HSA-2559582	Senescence-Associated Secretory Phenotype (SASP)	15	91	0.00620187	0.0253507	0.5605	19	22	0.00169727	9606	Homo sapiens	RPS6KA3;CEBPB;H2AJ;IL6;CXCL8;H2AC6;CDC26;H2BC4;UBC;IGFBP7		R-HSA-3790137;R-HSA-3857336;R-HSA-3857305;R-HSA-3857308;R-HSA-3858387;R-HSA-3857328;R-HSA-3857329;R-HSA-3790130;R-HSA-3797202;R-HSA-3788725;R-HSA-3788724;R-HSA-3788745;R-HSA-3788748;R-HSA-3797196;R-HSA-3788705;R-HSA-198746;R-HSA-3857345;R-HSA-3788708;R-HSA-3857348
R-HSA-8953897	Cellular responses to external stimuli	82	709	0.04832	0.0254918	0.5605	120	258	0.0199043	9606	Homo sapiens	CXCL8;NUP188;MT1M;RPLP0;HSPB1;MT1X;RPS15;RPS14;RPS6KA3;MT2A;TUBB6;XPO4;CAPZB;CSRP1;RSRC1;TUBB3;PSMD2;CDC26;GRB10;CA9;MAP2K3;KDM6B;H2AC6;RPS6;DYNLL1;H2AJ;TFDP1;CCNE2;PSMA1;ATP6V1B2;RPL24;POT1;ATP6V0D1;RPL28;MT1E;DCTN6;PSMD10;VCP;CAMK2D;CEBPB;RPN2;DCTN1;GSTP1;DCTN3;RPN1;PRICKLE2;HDAC6;DNAJB1;ATP5F1B;NUP85;UBC;FLNA;IGFBP7;RPL18;PHC2;CREBBP;ST13;H2BC4;HMGA1;MSN;SOD2;VEGFA;IL6;PSMC3;AGO3;CAPZA2;PSMC2;…		R-HSA-3790137;R-HSA-5660503;R-HSA-3228469;R-HSA-5324632;R-HSA-3790130;R-HSA-3240765;R-HSA-3240766;R-HSA-3371554;R-HSA-9653894;R-HSA-9653893;R-HSA-9646468;R-HSA-5324617;R-HSA-450333;R-HSA-3222546;R-HSA-5251955;R-HSA-5251959;R-HSA-5660514;R-HSA-3222533;R-HSA-3225867;R-HSA-1235035;R-HSA-5082369;R-HSA-9653724;R-HSA-1235037;R-HSA-3299680;R-HSA-3240295;R-HSA-198746;R-HSA-5662986;R-HSA-9633742;R-HSA-508…
R-HSA-5627117	RHO GTPases Activate ROCKs	6	24	0.00163566	0.0259021	0.5605	6	6	0.000462892	9606	Homo sapiens	PPP1CB;ROCK1;CFL1;LIMK1;MYH9;MYL9		R-HSA-419232;R-HSA-419087;R-HSA-419197;R-HSA-3928608;R-HSA-419083;R-HSA-419049
R-HSA-112411	MAPK1 (ERK2) activation	4	12	0.000817829	0.0265359	0.5605	3	3	0.000231446	9606	Homo sapiens	IL6;MAP2K2;IL6ST;JAK1		R-HSA-109858;R-HSA-109862;R-HSA-109864
R-HSA-8875878	MET promotes cell motility	9	45	0.00306686	0.026586	0.5605	12	12	0.000925783	9606	Homo sapiens	COL1A2;LAMB3;LAMB2;ITGA3;HGF;FN1;RAPGEF1;MET		R-HSA-8875591;R-HSA-8875558;R-HSA-8875540;R-HSA-8874083;R-HSA-8875523;R-HSA-8874082;R-HSA-8875568;R-HSA-8874080;R-HSA-8874079;R-HSA-8874078;R-HSA-8875531;R-HSA-8875576
R-HSA-381340	Transcriptional regulation of white adipocyte differentiation	17	108	0.00736046	0.0266242	0.5605	16	18	0.00138867	9606	Homo sapiens	SREBF1;CEBPB;CREBBP;TGFB1;NCOA6;LPL;ADIRF;MED16;MED15;SREBF2;HELZ2;NCOR2;MED14;THRAP3;FAM120B		R-HSA-1183058;R-HSA-560491;R-HSA-381377;R-HSA-560493;R-HSA-381283;R-HSA-1183003;R-HSA-1183032;R-HSA-560517;R-HSA-381290;R-HSA-560472;R-HSA-560473;R-HSA-560510;R-HSA-381309;R-HSA-977271;R-HSA-560498;R-HSA-381337
R-HSA-390466	Chaperonin-mediated protein folding	16	100	0.00681524	0.0271345	0.5605	18	19	0.00146582	9606	Homo sapiens	ARFGEF2;GBA;ACTB;GNAI2;AP3M1;TUBB6;GNG2;GNG5;CCNE2;TUBB3;GNB2;GNB1;GNB4;CCT7;FBXL5;GAPDH		R-HSA-6814119;R-HSA-8850534;R-HSA-390470;R-HSA-8850529;R-HSA-8850560;R-HSA-389954;R-HSA-391266;R-HSA-6814124;R-HSA-389961;R-HSA-8850539;R-HSA-6814121;R-HSA-6814120;R-HSA-390453;R-HSA-6814418;R-HSA-389970;R-HSA-8850527;R-HSA-389980;R-HSA-390459
R-HSA-3000157	Laminin interactions	7	31	0.00211272	0.0272816	0.5605	15	15	0.00115723	9606	Homo sapiens	LAMB3;LAMB2;ITGA3;COL23A1;ITGA7;HSPG2		R-HSA-3787997;R-HSA-4084507;R-HSA-2426530;R-HSA-4084505;R-HSA-3907292;R-HSA-4084501;R-HSA-216051;R-HSA-2426676;R-HSA-2328145;R-HSA-216048;R-HSA-2426450;R-HSA-2396083;R-HSA-2327803;R-HSA-216058;R-HSA-349626
R-HSA-399956	CRMPs in Sema3A signaling	5	18	0.00122674	0.0274853	0.5605	5	5	0.000385743	9606	Homo sapiens	NRP1;DPYSL3;FYN;PLXNA4;PLXNA3		R-HSA-399951;R-HSA-399946;R-HSA-399931;R-HSA-399947;R-HSA-399944
R-HSA-6803211	TP53 Regulates Transcription of Death Receptors and Ligands	5	18	0.00122674	0.0274853	0.5605	5	7	0.00054004	9606	Homo sapiens	IGFBP3;TAOK2;FAS		R-HSA-6799815;R-HSA-6800035;R-HSA-6800001;R-HSA-6800044;R-HSA-6800042
R-HSA-8963896	HDL assembly	5	18	0.00122674	0.0274853	0.5605	4	9	0.000694337	9606	Homo sapiens	ABCA2;BMP1;A2M;PRKACA		R-HSA-5682103;R-HSA-264758;R-HSA-5682084;R-HSA-5682101
R-HSA-8939247	RUNX1 regulates transcription of genes involved in interleukin signaling	3	7	0.000477067	0.0281234	0.5605	5	5	0.000385743	9606	Homo sapiens	CBFB;LIFR		R-HSA-8938938;R-HSA-8934688;R-HSA-8938913;R-HSA-8934690;R-HSA-8938981
R-HSA-9022535	Loss of phosphorylation of MECP2 at T308	3	7	0.000477067	0.0281234	0.5605	1	1	7.71486e-05	9606	Homo sapiens	MECP2;PRKACA		R-HSA-9005561
R-HSA-157118	Signaling by NOTCH	34	258	0.0175833	0.0286392	0.5605	108	154	0.0118809	9606	Homo sapiens	PSMD10;NOTCH3;B4GALT1;RPN2;PLXND1;MAML1;RPN1;PRICKLE2;FURIN;HDAC6;PSMD2;UBC;ST3GAL4;AKT1;RAB6A;SKP1;CREBBP;H2AC6;H2BC4;ACTA2;NCOR2;H2AJ;TFDP1;PSMC3;PSMA1;AGO3;FABP7;PSMC2		R-HSA-1912349;R-HSA-1606682;R-HSA-9021325;R-HSA-2976551;R-HSA-4396371;R-HSA-4396379;R-HSA-2197562;R-HSA-9013652;R-HSA-4396382;R-HSA-2197564;R-HSA-2976563;R-HSA-1912382;R-HSA-9018538;R-HSA-1912379;R-HSA-9016751;R-HSA-1912378;R-HSA-9018542;R-HSA-1912372;R-HSA-1912374;R-HSA-1912369;R-HSA-1912368;R-HSA-2172172;R-HSA-1912364;R-HSA-1912367;R-HSA-1912366;R-HSA-9013693;R-HSA-1912363;R-HSA-1912362;R-HSA-1…
R-HSA-5362768	Hh mutants that don't undergo autocatalytic processing are degraded by ERAD	11	61	0.0041573	0.0295	0.5605	5	6	0.000462892	9606	Homo sapiens	PSMD10;VCP;PSMC3;PSMA1;OS9;RPN2;PSMD2;RPN1;UBC;PSMC2;PRICKLE2;DERL1		R-HSA-5387392;R-HSA-5362450;R-HSA-5483238;R-HSA-5387386;R-HSA-5387389
R-HSA-5676590	NIK-->noncanonical NF-kB signaling	11	61	0.0041573	0.0295	0.5605	7	9	0.000694337	9606	Homo sapiens	PSMD10;CHUK;PSMC3;PSMA1;RPN2;PSMD2;RPN1;UBC;PSMC2;PRICKLE2;RELB;SKP1		R-HSA-5607731;R-HSA-5607725;R-HSA-5607741;R-HSA-5607726;R-HSA-5607720;R-HSA-5607723;R-HSA-5607722
R-HSA-9022692	Regulation of MECP2 expression and activity	8	39	0.00265794	0.0311147	0.565617	13	14	0.00108008	9606	Homo sapiens	MECP2;NCOR2;CAMK2D;AGO3;PRKACA		R-HSA-9023592;R-HSA-9005995;R-HSA-9022314;R-HSA-9022625;R-HSA-9021888;R-HSA-9018594;R-HSA-8986937;R-HSA-8986939;R-HSA-9023132;R-HSA-9021183;R-HSA-9021182;R-HSA-9006992;R-HSA-9615501
R-HSA-110330	Recognition and association of DNA glycosylase with site containing an affected purine	8	39	0.00265794	0.0311147	0.565617	5	10	0.000771486	9606	Homo sapiens	H2AJ;H2AC6;H2BC4;FLNA;POT1;TPP1;MID1		R-HSA-110240;R-HSA-9629195;R-HSA-110239;R-HSA-9629373;R-HSA-110238
R-HSA-9619665	EGR2 and SOX10-mediated initiation of Schwann cell myelination	8	39	0.00265794	0.0311147	0.565617	10	26	0.00200586	9606	Homo sapiens	YAP1;WWTR1;LAMB2;PMP22;UTRN;TEAD1;SREBF2		R-HSA-9619666;R-HSA-9621410;R-HSA-9621411;R-HSA-9621399;R-HSA-9619668;R-HSA-9615626;R-HSA-9621400;R-HSA-9621406;R-HSA-9618559;R-HSA-9621404
R-HSA-9636667	Manipulation of host energy metabolism	2	3	0.000204457	0.0321291	0.565617	2	2	0.000154297	9606	Homo sapiens	PGK1;ENO1		R-HSA-9636658;R-HSA-9636669
R-HSA-5610780	Degradation of GLI1 by the proteasome	11	62	0.00422545	0.0325634	0.565617	4	6	0.000462892	9606	Homo sapiens	PSMD10;PSMC3;PSMA1;RPN2;PSMD2;RPN1;UBC;PSMC2;PRICKLE2;PRKACA;SKP1		R-HSA-5610741;R-HSA-5610742;R-HSA-5610758;R-HSA-5610760
R-HSA-5610783	Degradation of GLI2 by the proteasome	11	62	0.00422545	0.0325634	0.565617	3	5	0.000385743	9606	Homo sapiens	PSMD10;PSMC3;PSMA1;RPN2;PSMD2;RPN1;UBC;PSMC2;PRICKLE2;PRKACA;SKP1		R-HSA-5610757;R-HSA-5610717;R-HSA-5610745
R-HSA-1655829	Regulation of cholesterol biosynthesis by SREBP (SREBF)	14	86	0.00586111	0.0327348	0.565617	52	52	0.00401173	9606	Homo sapiens	HELZ2;SREBF1;CREBBP;NCOA6;INSIG1;FAS;DHCR7;LSS;KPNB1;SREBF2		R-HSA-2426149;R-HSA-1655833;R-HSA-2426148;R-HSA-1655832;R-HSA-2426151;R-HSA-1655835;R-HSA-1655834;R-HSA-2426150;R-HSA-1655837;R-HSA-2426144;R-HSA-1655836;R-HSA-2426147;R-HSA-1655839;R-HSA-2426146;R-HSA-1655825;R-HSA-2426157;R-HSA-2426156;R-HSA-1655824;R-HSA-1655827;R-HSA-1655826;R-HSA-2426158;R-HSA-2426153;R-HSA-2426152;R-HSA-1655828;R-HSA-1655831;R-HSA-2426155;R-HSA-2426154;R-HSA-1655830;R-HSA-2…
R-HSA-6783783	Interleukin-10 signaling	14	86	0.00586111	0.0327348	0.565617	10	15	0.00115723	9606	Homo sapiens	IL6;CXCL8;CSF1;TIMP1;CXCL3;CXCL2;JAK1;TNFRSF1A		R-HSA-6785047;R-HSA-8937656;R-HSA-6784791;R-HSA-6784006;R-HSA-6784324;R-HSA-6784323;R-HSA-449811;R-HSA-6784160;R-HSA-6784319;R-HSA-449803
R-HSA-2426168	Activation of gene expression by SREBF (SREBP)	12	70	0.00477067	0.0329824	0.565617	42	42	0.00324024	9606	Homo sapiens	HELZ2;SREBF1;CREBBP;NCOA6;FAS;DHCR7;LSS;SREBF2		R-HSA-2426149;R-HSA-1655833;R-HSA-2426148;R-HSA-1655832;R-HSA-2426151;R-HSA-1655835;R-HSA-2426150;R-HSA-1655837;R-HSA-2426144;R-HSA-1655836;R-HSA-2426147;R-HSA-1655839;R-HSA-2426146;R-HSA-2426157;R-HSA-2426156;R-HSA-1655824;R-HSA-1655827;R-HSA-1655826;R-HSA-2426158;R-HSA-2426153;R-HSA-2426152;R-HSA-1655828;R-HSA-2426155;R-HSA-2426154;R-HSA-1655830;R-HSA-2426164;R-HSA-6800052;R-HSA-2426161;R-HSA-2…
R-HSA-8964315	G beta:gamma signalling through BTK	5	19	0.0012949	0.033469	0.565617	3	3	0.000231446	9606	Homo sapiens	GNG2;GNG5;GNB2;GNB1;GNB4		R-HSA-8964317;R-HSA-8964271;R-HSA-8964241
R-HSA-193639	p75NTR signals via NF-kB	5	19	0.0012949	0.033469	0.565617	11	13	0.00100293	9606	Homo sapiens	NFKBIA;IRAK1;UBC;SQSTM1		R-HSA-209536;R-HSA-193665;R-HSA-193686;R-HSA-193703;R-HSA-193684;R-HSA-193705;R-HSA-193641;R-HSA-193694;R-HSA-209566;R-HSA-193647;R-HSA-193695
R-HSA-210991	Basigin interactions	6	26	0.00177196	0.0360225	0.565617	5	10	0.000771486	9606	Homo sapiens	SLC16A1;ITGA3;CAV1;ATP1B3;SLC7A11;SLC16A3		R-HSA-204434;R-HSA-204549;R-HSA-375133;R-HSA-204392;R-HSA-375131
R-HSA-1474290	Collagen formation	16	104	0.00708785	0.0365758	0.565617	48	77	0.00594044	9606	Homo sapiens	LAMB3;DST;COL23A1;PLOD3;LOXL4;CTSS;PTPA;COL1A2;BMP1;P4HA1;COL8A1;P4HB;PPIB;CTSB;PLEC		R-HSA-8948232;R-HSA-8944265;R-HSA-2395302;R-HSA-2002460;R-HSA-8948234;R-HSA-8948224;R-HSA-8948226;R-HSA-1474266;R-HSA-8948228;R-HSA-8948230;R-HSA-8948231;R-HSA-8944218;R-HSA-8944220;R-HSA-2002440;R-HSA-1981128;R-HSA-2395314;R-HSA-1980233;R-HSA-2395324;R-HSA-2214330;R-HSA-2395257;R-HSA-1981120;R-HSA-2395322;R-HSA-8944214;R-HSA-2250301;R-HSA-1650808;R-HSA-2002428;R-HSA-2022141;R-HSA-2022073;R-HSA-2…
R-HSA-5668541	TNFR2 non-canonical NF-kB pathway	16	104	0.00708785	0.0365758	0.565617	22	43	0.00331739	9606	Homo sapiens	PSMD10;CD40;CHUK;RPN2;TNFRSF12A;RPN1;PRICKLE2;RELB;TNFRSF1A;PSMC3;PSMA1;PSMD2;UBC;PSMC2;TNFRSF14;BIRC3;SKP1		R-HSA-5668534;R-HSA-5676598;R-HSA-5676596;R-HSA-5676597;R-HSA-5676595;R-HSA-5607731;R-HSA-5676593;R-HSA-5668414;R-HSA-5607741;R-HSA-5668543;R-HSA-5669023;R-HSA-199404;R-HSA-5668454;R-HSA-5668481;R-HSA-5668417;R-HSA-5607725;R-HSA-5607726;R-HSA-5607720;R-HSA-5607723;R-HSA-5668520;R-HSA-5669097;R-HSA-5607722
R-HSA-948021	Transport to the Golgi and subsequent modification	29	219	0.0149254	0.0386092	0.565617	29	60	0.00462892	9606	Homo sapiens	DCTN6;COPB2;ARF4;MCFD2;B4GALT1;PFKFB3;SERPINA1;DCTN1;COPB1;DCTN3;GOLGA2;TUBB6;CAPZB;MAN2A2;TUBB3;CHST10;SH3BP2;ST3GAL4;MGAT1;CD59;SPTAN1;SPTBN1;ARFGAP3;DYNLL1;CAPZA2;KDELR2;ARF5		R-HSA-5694418;R-HSA-203973;R-HSA-5694417;R-HSA-975814;R-HSA-6809006;R-HSA-5694431;R-HSA-5694428;R-HSA-6809003;R-HSA-6809011;R-HSA-6809010;R-HSA-947991;R-HSA-6807868;R-HSA-5694410;R-HSA-6807866;R-HSA-5694409;R-HSA-975919;R-HSA-6807877;R-HSA-6807875;R-HSA-6807872;R-HSA-6786048;R-HSA-5694527;R-HSA-204008;R-HSA-5694522;R-HSA-964768;R-HSA-5694439;R-HSA-5694446;R-HSA-5694445;R-HSA-1022129;R-HSA-5694441
R-HSA-450408	AUF1 (hnRNP D0) binds and destabilizes mRNA	10	56	0.00381653	0.0388091	0.565617	3	4	0.000308594	9606	Homo sapiens	PSMD10;PSMC3;PSMA1;RPN2;PSMD2;RPN1;UBC;PSMC2;PRICKLE2;HSPB1;EIF4G1		R-HSA-450551;R-HSA-450580;R-HSA-450466
R-HSA-9022537	Loss of MECP2 binding ability to the NCoR/SMRT complex	3	8	0.000545219	0.0392676	0.565617	1	1	7.71486e-05	9606	Homo sapiens	NCOR2;MECP2		R-HSA-9005585
R-HSA-446388	Regulation of cytoskeletal remodeling and cell spreading by IPP complex components	3	8	0.000545219	0.0392676	0.565617	2	5	0.000385743	9606	Homo sapiens	ACTN1;RSU1;LIMS1		R-HSA-430311;R-HSA-430308
R-HSA-5387390	Hh mutants abrogate ligand secretion	11	64	0.00436175	0.0393536	0.565617	5	7	0.00054004	9606	Homo sapiens	PSMD10;VCP;PSMC3;PSMA1;OS9;RPN2;PSMD2;RPN1;UBC;PSMC2;PRICKLE2;DERL1		R-HSA-5387392;R-HSA-5362450;R-HSA-5483238;R-HSA-5387386;R-HSA-5387389
R-HSA-5358346	Hedgehog ligand biogenesis	12	72	0.00490697	0.039373	0.565617	7	15	0.00115723	9606	Homo sapiens	PSMD10;VCP;RPN2;RPN1;DERL1;PRICKLE2;OS9;PSMC3;PSMA1;PSMD2;UBC;PSMC2;P4HB		R-HSA-5358336;R-HSA-5362448;R-HSA-5362437;R-HSA-5358340;R-HSA-5362441;R-HSA-5362459;R-HSA-5362412
R-HSA-6785807	Interleukin-4 and Interleukin-13 signaling	28	211	0.0143802	0.0406135	0.565617	20	46	0.00354884	9606	Homo sapiens	VCAM1;TGFB1;CXCL8;ANXA1;HGF;FN1;OSMR;VEGFA;SOCS3;IL6;COL1A2;AKT1;TIMP1;VIM;JAK1;IL13RA1		R-HSA-6785895;R-HSA-6786118;R-HSA-6788582;R-HSA-6785762;R-HSA-6786114;R-HSA-6786050;R-HSA-6789615;R-HSA-6786095;R-HSA-6786124;R-HSA-6786058;R-HSA-6786070;R-HSA-6789524;R-HSA-6788628;R-HSA-6786096;R-HSA-6786110;R-HSA-6785821;R-HSA-6788571;R-HSA-6788346;R-HSA-6790041;R-HSA-6786072
R-HSA-171306	Packaging Of Telomere Ends	7	34	0.00231718	0.0413986	0.565617	2	2	0.000154297	9606	Homo sapiens	H2AJ;H2AC6;H2BC4;FLNA;POT1;TPP1		R-HSA-181450;R-HSA-176700
R-HSA-2173795	Downregulation of SMAD2/3:SMAD4 transcriptional activity	6	27	0.00184011	0.041915	0.565617	21	21	0.00162012	9606	Homo sapiens	NCOR2;SMAD2;SMOX;USP9X;UBC;NEDD4L		R-HSA-870477;R-HSA-2187395;R-HSA-870479;R-HSA-2187330;R-HSA-870538;R-HSA-870437;R-HSA-2176491;R-HSA-2179274;R-HSA-173481;R-HSA-173545;R-HSA-2179276;R-HSA-2186607;R-HSA-2186767;R-HSA-2186741;R-HSA-2176503;R-HSA-2176502;R-HSA-2186747;R-HSA-209055;R-HSA-870449;R-HSA-2187325;R-HSA-2187388
R-HSA-391251	Protein folding	16	106	0.00722415	0.0421013	0.565617	24	28	0.00216016	9606	Homo sapiens	ARFGEF2;GBA;ACTB;GNAI2;AP3M1;TUBB6;GNG2;GNG5;CCNE2;TUBB3;GNB2;GNB1;GNB4;CCT7;FBXL5;GAPDH		R-HSA-6814119;R-HSA-389956;R-HSA-8850534;R-HSA-390470;R-HSA-389955;R-HSA-8850529;R-HSA-8850560;R-HSA-389954;R-HSA-391266;R-HSA-389964;R-HSA-6814124;R-HSA-389961;R-HSA-8850539;R-HSA-6814121;R-HSA-6814120;R-HSA-390453;R-HSA-389974;R-HSA-389969;R-HSA-6814418;R-HSA-389970;R-HSA-8850527;R-HSA-389980;R-HSA-389976;R-HSA-390459
R-HSA-75205	Dissolution of Fibrin Clot	4	14	0.000954133	0.0426828	0.565617	7	19	0.00146582	9606	Homo sapiens	ANXA2;PLAUR;S100A10;SERPINB6		R-HSA-158982;R-HSA-159001;R-HSA-158942;R-HSA-158750;R-HSA-158959;R-HSA-159005;R-HSA-158925
R-HSA-8941858	Regulation of RUNX3 expression and activity	10	57	0.00388469	0.0427994	0.565617	5	9	0.000694337	9606	Homo sapiens	PSMD10;TGFB1;CBFB;PSMC3;PSMA1;RPN2;PSMD2;RPN1;UBC;PSMC2;PRICKLE2		R-HSA-8952408;R-HSA-8952382;R-HSA-8865454;R-HSA-8952419;R-HSA-8937814
R-HSA-9604323	Negative regulation of NOTCH4 signaling	10	57	0.00388469	0.0427994	0.565617	3	6	0.000462892	9606	Homo sapiens	PSMD10;PSMC3;PSMA1;RPN2;PSMD2;RPN1;UBC;PSMC2;PRICKLE2;AKT1;SKP1		R-HSA-9604642;R-HSA-9604629;R-HSA-9604328
R-HSA-69656	Cyclin A:Cdk2-associated events at S phase entry	14	90	0.00613371	0.0446828	0.565617	8	19	0.00146582	9606	Homo sapiens	PSMD10;RPN2;LIN37;RPN1;PRICKLE2;CDC25B;TFDP1;CCNE2;PSMC3;PSMA1;PSMD2;UBC;PSMC2;AKT1;SKP1		R-HSA-187552;R-HSA-187520;R-HSA-187574;R-HSA-187575;R-HSA-198613;R-HSA-187545;R-HSA-188345;R-HSA-174110
R-HSA-5607761	Dectin-1 mediated noncanonical NF-kB signaling	11	66	0.00449806	0.0470703	0.565617	8	9	0.000694337	9606	Homo sapiens	PSMD10;CHUK;PSMC3;PSMA1;RPN2;PSMD2;RPN1;UBC;PSMC2;PRICKLE2;RELB;SKP1		R-HSA-5660965;R-HSA-5607731;R-HSA-5607725;R-HSA-5607741;R-HSA-5607726;R-HSA-5607720;R-HSA-5607723;R-HSA-5607722
R-HSA-8964616	G beta:gamma signalling through CDC42	5	21	0.0014312	0.0477018	0.565617	5	6	0.000462892	9606	Homo sapiens	GNG2;GNG5;GNB2;GNB1;GNB4		R-HSA-8964634;R-HSA-8964604;R-HSA-8964605;R-HSA-8964614;R-HSA-8964599
R-HSA-9013694	Signaling by NOTCH4	14	92	0.00627002	0.0516818	0.565617	11	20	0.00154297	9606	Homo sapiens	PSMD10;CREBBP;RPN2;MAML1;RPN1;PRICKLE2;ACTA2;PSMC3;PSMA1;PSMD2;UBC;PSMC2;AKT1;SKP1		R-HSA-9604642;R-HSA-9604451;R-HSA-9604550;R-HSA-9013693;R-HSA-9604471;R-HSA-9013711;R-HSA-9604629;R-HSA-9604328;R-HSA-9604664;R-HSA-9604553;R-HSA-9604446
R-HSA-8939256	RUNX1 regulates transcription of genes involved in WNT signaling	3	9	0.000613371	0.0523164	0.565617	4	4	0.000308594	9606	Homo sapiens	CBFB;AXIN1		R-HSA-8877879;R-HSA-8932076;R-HSA-8877884;R-HSA-8932084
R-HSA-8951671	RUNX3 regulates YAP1-mediated transcription	3	9	0.000613371	0.0523164	0.565617	3	3	0.000231446	9606	Homo sapiens	YAP1;WWTR1;TEAD1		R-HSA-8951676;R-HSA-8951695;R-HSA-1989766
R-HSA-209560	NF-kB is activated and signals survival	4	15	0.00102229	0.0524326	0.565617	3	4	0.000308594	9606	Homo sapiens	NFKBIA;IRAK1;UBC;SQSTM1		R-HSA-209536;R-HSA-193703;R-HSA-193705
R-HSA-2214320	Anchoring fibril formation	4	15	0.00102229	0.0524326	0.565617	2	4	0.000308594	9606	Homo sapiens	COL1A2;BMP1;LAMB3;COL23A1		R-HSA-2214330;R-HSA-2396234
R-HSA-9013508	NOTCH3 Intracellular Domain Regulates Transcription	7	36	0.00245349	0.0530432	0.565617	20	22	0.00169727	9606	Homo sapiens	NOTCH3;CREBBP;PLXND1;MAML1;FABP7		R-HSA-9021480;R-HSA-9021451;R-HSA-9021450;R-HSA-9018538;R-HSA-9021325;R-HSA-9016751;R-HSA-9018542;R-HSA-9013568;R-HSA-9021412;R-HSA-9021478;R-HSA-9016861;R-HSA-9014141;R-HSA-9013567;R-HSA-9013631;R-HSA-9021406;R-HSA-9014129;R-HSA-9013488;R-HSA-9016916;R-HSA-9013652;R-HSA-9017398
R-HSA-428930	Thromboxane signalling through TP receptor	6	29	0.00197642	0.0554279	0.565617	7	8	0.000617189	9606	Homo sapiens	GNG2;GNG5;GNB2;GNB1;GNB4;AAMP		R-HSA-428918;R-HSA-9674529;R-HSA-428917;R-HSA-428752;R-HSA-428750;R-HSA-428909;R-HSA-428749
R-HSA-3899300	SUMOylation of transcription cofactors	8	44	0.00299871	0.0554641	0.565617	26	27	0.00208301	9606	Homo sapiens	NCOR2;PHC2;CREBBP;SUMO1;PCGF2;PARK7;BAP1;PIAS1		R-HSA-4085372;R-HSA-3108203;R-HSA-3296126;R-HSA-4090288;R-HSA-4085296;R-HSA-4090284;R-HSA-3903017;R-HSA-4085994;R-HSA-4085992;R-HSA-3900194;R-HSA-4085347;R-HSA-3900070;R-HSA-3108209;R-HSA-3899291;R-HSA-5228521;R-HSA-4086036;R-HSA-3900177;R-HSA-3927824;R-HSA-3927959;R-HSA-4085331;R-HSA-3900047;R-HSA-3927886;R-HSA-4086088;R-HSA-4085318;R-HSA-4086083;R-HSA-3782535
R-HSA-170834	Signaling by TGF-beta Receptor Complex	13	85	0.00579295	0.0573211	0.565617	72	82	0.00632618	9606	Homo sapiens	SMAD2;WWTR1;TGFB1;SMOX;USP9X;NEDD4L;FURIN;NCOR2;PPP1CB;TFDP1;UBC;PMEPA1;STUB1		R-HSA-2176417;R-HSA-178178;R-HSA-2186785;R-HSA-2176416;R-HSA-2160931;R-HSA-2160932;R-HSA-2187303;R-HSA-870538;R-HSA-2160935;R-HSA-2187309;R-HSA-178189;R-HSA-209055;R-HSA-2176445;R-HSA-2187325;R-HSA-2187395;R-HSA-2134532;R-HSA-178218;R-HSA-2187401;R-HSA-870437;R-HSA-173483;R-HSA-173481;R-HSA-2187405;R-HSA-2186767;R-HSA-173488;R-HSA-2186643;R-HSA-2127257;R-HSA-870449;R-HSA-2187293;R-HSA-2186780;R-H…
R-HSA-1234174	Cellular response to hypoxia	13	85	0.00579295	0.0573211	0.565617	8	20	0.00154297	9606	Homo sapiens	PSMD10;CREBBP;RPN2;PSMC3;PSMA1;PSMD2;RPN1;UBC;PSMC2;PRICKLE2;CA9;VEGFA		R-HSA-1234163;R-HSA-1234167;R-HSA-1235035;R-HSA-1235070;R-HSA-1234159;R-HSA-1234175;R-HSA-1234172;R-HSA-1235037
R-HSA-9024446	NR1H2 and NR1H3-mediated signaling	13	85	0.00579295	0.0573211	0.565617	22	60	0.00462892	9606	Homo sapiens	ARL4C;NCOR2;SREBF1;KDM3A;AGO3;FAS;PLTP		R-HSA-9024361;R-HSA-9618486;R-HSA-9029517;R-HSA-9028525;R-HSA-9024334;R-HSA-9618394;R-HSA-9618392;R-HSA-9024386;R-HSA-9657791;R-HSA-9605052;R-HSA-9624925;R-HSA-9024326;R-HSA-9605056;R-HSA-9624353;R-HSA-9605063;R-HSA-9618407;R-HSA-9618405;R-HSA-9029566;R-HSA-9038545;R-HSA-9028533;R-HSA-9618479;R-HSA-9624365
R-HSA-8939211	ESR-mediated signaling	32	256	0.017447	0.0583289	0.565617	63	110	0.00848634	9606	Homo sapiens	PFKFB3;CBFB;SHC1;HSPB1;ZDHHC21;ELK1;GNAI2;ATP5F1B;GNG2;GNG5;AKT1;S1PR3;CTSD;POLR2L;CREBBP;H2AC6;CAV2;CAV1;H2BC4;AXIN1;H2AJ;DAP;AGO3;GNB2;GNB1;GNB4;STRN		R-HSA-199298;R-HSA-9011981;R-HSA-9021068;R-HSA-8931981;R-HSA-9011983;R-HSA-9633044;R-HSA-9011971;R-HSA-9634584;R-HSA-202127;R-HSA-9011975;R-HSA-9632412;R-HSA-9021596;R-HSA-9625479;R-HSA-9011985;R-HSA-9625482;R-HSA-9011984;R-HSA-9021072;R-HSA-9625487;R-HSA-9021079;R-HSA-9009065;R-HSA-9021609;R-HSA-9032751;R-HSA-9021601;R-HSA-9012000;R-HSA-9021600;R-HSA-8932020;R-HSA-8932021;R-HSA-9624272;R-HSA-962…
R-HSA-8878166	Transcriptional regulation by RUNX2	20	147	0.0100184	0.0608887	0.565617	54	84	0.00648048	9606	Homo sapiens	YAP1;PSMD10;WWTR1;SMAD1;YES1;CBFB;RPN2;RPN1;PRICKLE2;GLI3;HDAC6;LGALS3;PSMC3;PSMA1;PSMD2;UBC;PSMC2;AKT1;STUB1;SKP1		R-HSA-8937864;R-HSA-8985227;R-HSA-8937869;R-HSA-8938382;R-HSA-8937856;R-HSA-9009282;R-HSA-8938371;R-HSA-9008389;R-HSA-8939801;R-HSA-9009309;R-HSA-9008412;R-HSA-9009308;R-HSA-8865425;R-HSA-8939667;R-HSA-8939670;R-HSA-8939688;R-HSA-9009451;R-HSA-9009452;R-HSA-8939833;R-HSA-9009208;R-HSA-8939706;R-HSA-8939963;R-HSA-8878257;R-HSA-9008433;R-HSA-8878013;R-HSA-2064932;R-HSA-8939829;R-HSA-8878266;R-HSA-9…
R-HSA-110331	Cleavage of the damaged purine	8	45	0.00306686	0.0614704	0.565617	5	9	0.000694337	9606	Homo sapiens	H2AJ;H2AC6;H2BC4;FLNA;POT1;TPP1;MID1		R-HSA-9629216;R-HSA-9629483;R-HSA-110248;R-HSA-110251;R-HSA-110250
R-HSA-180534	Vpu mediated degradation of CD4	9	53	0.00361208	0.0619585	0.565617	3	5	0.000385743	9606	Homo sapiens	PSMD10;PSMC3;PSMA1;RPN2;PSMD2;RPN1;UBC;PSMC2;PRICKLE2;SKP1		R-HSA-180599;R-HSA-180597;R-HSA-180573
R-HSA-202040	G-protein activation	6	30	0.00204457	0.0630624	0.565617	6	6	0.000462892	9606	Homo sapiens	GNG2;GNG5;GNB2;GNB1;GNB4;GNAI2		R-HSA-167408;R-HSA-167415;R-HSA-167429;R-HSA-167419;R-HSA-167433;R-HSA-112271
R-HSA-400685	Sema4D in semaphorin signaling	6	30	0.00204457	0.0630624	0.565617	9	12	0.000925783	9606	Homo sapiens	ROCK1;RRAS;LIMK1;MYH9;MYL9;MET		R-HSA-400677;R-HSA-416546;R-HSA-416562;R-HSA-419646;R-HSA-416559;R-HSA-419087;R-HSA-419197;R-HSA-400682;R-HSA-419049
R-HSA-392170	ADP signalling through P2Y purinoceptor 12	6	30	0.00204457	0.0630624	0.565617	3	4	0.000308594	9606	Homo sapiens	GNG2;GNG5;GNB2;GNB1;GNB4;GNAI2		R-HSA-392195;R-HSA-392187;R-HSA-392202
R-HSA-5621575	CD209 (DC-SIGN) signaling	6	30	0.00204457	0.0630624	0.565617	5	11	0.000848634	9606	Homo sapiens	LYN;CREBBP;FYN;PRKACA;RELB		R-HSA-5660980;R-HSA-5660660;R-HSA-5624486;R-HSA-5624473;R-HSA-5660666
R-HSA-8963898	Plasma lipoprotein assembly	6	30	0.00204457	0.0630624	0.565617	7	19	0.00146582	9606	Homo sapiens	ABCA2;BMP1;P4HB;A2M;PRKACA		R-HSA-174786;R-HSA-5682103;R-HSA-264758;R-HSA-5682084;R-HSA-5682101;R-HSA-174741;R-HSA-8866329
R-HSA-9675151	Disorders of developmental biology	4	16	0.00109044	0.0632899	0.565617	5	5	0.000385743	9606	Homo sapiens	NCOR2;MECP2;PRKACA		R-HSA-9005561;R-HSA-9022462;R-HSA-9005585;R-HSA-9022465;R-HSA-9023461
R-HSA-9005895	Pervasive developmental disorders	4	16	0.00109044	0.0632899	0.565617	5	5	0.000385743	9606	Homo sapiens	NCOR2;MECP2;PRKACA		R-HSA-9005561;R-HSA-9022462;R-HSA-9005585;R-HSA-9022465;R-HSA-9023461
R-HSA-9005891	Loss of function of MECP2 in Rett syndrome	4	16	0.00109044	0.0632899	0.565617	5	5	0.000385743	9606	Homo sapiens	NCOR2;MECP2;PRKACA		R-HSA-9005561;R-HSA-9022462;R-HSA-9005585;R-HSA-9022465;R-HSA-9023461
R-HSA-3656237	Defective EXT2 causes exostoses 2	4	16	0.00109044	0.0632899	0.565617	4	4	0.000308594	9606	Homo sapiens	SDC4;SDC1;AGRN;HSPG2		R-HSA-9036289;R-HSA-3656254;R-HSA-9036290;R-HSA-3656267
R-HSA-3656253	Defective EXT1 causes exostoses 1, TRPS2 and CHDS	4	16	0.00109044	0.0632899	0.565617	4	4	0.000308594	9606	Homo sapiens	SDC4;SDC1;AGRN;HSPG2		R-HSA-9036283;R-HSA-3656261;R-HSA-9036285;R-HSA-3656257
R-HSA-4655427	SUMOylation of DNA methylation proteins	4	16	0.00109044	0.0632899	0.565617	3	3	0.000231446	9606	Homo sapiens	PHC2;SUMO1;PCGF2;BAP1		R-HSA-4655431;R-HSA-4655440;R-HSA-4655374
R-HSA-209543	p75NTR recruits signalling complexes	4	16	0.00109044	0.0632899	0.565617	8	9	0.000694337	9606	Homo sapiens	IRAK1;UBC;SQSTM1		R-HSA-193665;R-HSA-193686;R-HSA-193684;R-HSA-193641;R-HSA-193694;R-HSA-209566;R-HSA-193647;R-HSA-193695
R-HSA-877312	Regulation of IFNG signaling	4	16	0.00109044	0.0632899	0.565617	3	4	0.000308594	9606	Homo sapiens	SOCS3;SUMO1;PIAS1;JAK1		R-HSA-877308;R-HSA-877269;R-HSA-877281
R-HSA-3928664	Ephrin signaling	5	23	0.0015675	0.0650183	0.565617	11	11	0.000848634	9606	Homo sapiens	EFNB2;FYN;EPHB2;MYL9;EPHB4		R-HSA-3928633;R-HSA-3928639;R-HSA-3928594;R-HSA-3928625;R-HSA-3928641;R-HSA-3928640;R-HSA-3928631;R-HSA-3928615;R-HSA-3928614;R-HSA-3928580;R-HSA-4093329
R-HSA-1912420	Pre-NOTCH Processing in Golgi	5	23	0.0015675	0.0650183	0.565617	8	8	0.000617189	9606	Homo sapiens	NOTCH3;B4GALT1;ST3GAL4;FURIN;RAB6A		R-HSA-1912382;R-HSA-1912379;R-HSA-1912378;R-HSA-1912372;R-HSA-1912374;R-HSA-1912369;R-HSA-1912352;R-HSA-1912355
R-HSA-418217	G beta:gamma signalling through PLC beta	5	23	0.0015675	0.0650183	0.565617	2	2	0.000154297	9606	Homo sapiens	GNG2;GNG5;GNB2;GNB1;GNB4		R-HSA-398193;R-HSA-398040
R-HSA-392851	Prostacyclin signalling through prostacyclin receptor	5	23	0.0015675	0.0650183	0.565617	3	4	0.000308594	9606	Homo sapiens	GNG2;GNG5;GNB2;GNB1;GNB4		R-HSA-392852;R-HSA-392870;R-HSA-392874
R-HSA-8849932	Synaptic adhesion-like molecules	5	23	0.0015675	0.0650183	0.565617	5	8	0.000617189	9606	Homo sapiens	DLG1;LRFN4;APLP1;FLOT1;PTPRF		R-HSA-8849908;R-HSA-8849891;R-HSA-8855648;R-HSA-8849900;R-HSA-8849882
R-HSA-500657	Presynaptic function of Kainate receptors	5	23	0.0015675	0.0650183	0.565617	1	2	0.000154297	9606	Homo sapiens	GNG2;GNG5;GNB2;GNB1;GNB4		R-HSA-500717
R-HSA-187577	SCF(Skp2)-mediated degradation of p27/p21	10	62	0.00422545	0.0669164	0.565617	5	7	0.00054004	9606	Homo sapiens	PSMD10;CCNE2;PSMC3;PSMA1;RPN2;PSMD2;RPN1;UBC;PSMC2;PRICKLE2;SKP1		R-HSA-187552;R-HSA-187520;R-HSA-187574;R-HSA-187575;R-HSA-187545
R-HSA-1221632	Meiotic synapsis	10	62	0.00422545	0.0669164	0.565617	4	6	0.000462892	9606	Homo sapiens	SUN2;H2AJ;SUN1;H2AC6;H2BC4;LMNA;FLNA;POT1;TPP1		R-HSA-912408;R-HSA-912470;R-HSA-912467;R-HSA-912450
R-HSA-8931987	RUNX1 regulates estrogen receptor mediated transcription	3	10	0.000681524	0.0671759	0.565617	8	8	0.000617189	9606	Homo sapiens	CBFB;AXIN1		R-HSA-8932076;R-HSA-8931981;R-HSA-8932033;R-HSA-8932084;R-HSA-8932020;R-HSA-8932037;R-HSA-8932021;R-HSA-8932070
R-HSA-69610	p53-Independent DNA Damage Response	9	54	0.00368023	0.067826	0.565617	3	4	0.000308594	9606	Homo sapiens	PSMD10;PSMC3;PSMA1;RPN2;PSMD2;CHEK1;RPN1;UBC;PSMC2;PRICKLE2		R-HSA-69600;R-HSA-69604;R-HSA-69598
R-HSA-69601	Ubiquitin Mediated Degradation of Phosphorylated Cdc25A	9	54	0.00368023	0.067826	0.565617	3	4	0.000308594	9606	Homo sapiens	PSMD10;PSMC3;PSMA1;RPN2;PSMD2;CHEK1;RPN1;UBC;PSMC2;PRICKLE2		R-HSA-69600;R-HSA-69604;R-HSA-69598
R-HSA-69613	p53-Independent G1/S DNA damage checkpoint	9	54	0.00368023	0.067826	0.565617	3	4	0.000308594	9606	Homo sapiens	PSMD10;PSMC3;PSMA1;RPN2;PSMD2;CHEK1;RPN1;UBC;PSMC2;PRICKLE2		R-HSA-69600;R-HSA-69604;R-HSA-69598
R-HSA-73927	Depurination	8	46	0.00313501	0.0678686	0.565617	10	19	0.00146582	9606	Homo sapiens	H2AJ;H2AC6;H2BC4;FLNA;POT1;TPP1;MID1		R-HSA-110240;R-HSA-9629216;R-HSA-9629483;R-HSA-9629195;R-HSA-110248;R-HSA-110251;R-HSA-110250;R-HSA-110239;R-HSA-9629373;R-HSA-110238
R-HSA-69202	Cyclin E associated events during G1/S transition	13	88	0.00599741	0.0707142	0.565617	15	20	0.00154297	9606	Homo sapiens	PSMD10;RPN2;LIN37;RPN1;PRICKLE2;TFDP1;CCNE2;PSMC3;PSMA1;PSMD2;UBC;PSMC2;AKT1;SKP1		R-HSA-188386;R-HSA-187552;R-HSA-187520;R-HSA-188390;R-HSA-69191;R-HSA-69195;R-HSA-69199;R-HSA-157906;R-HSA-187574;R-HSA-187575;R-HSA-198613;R-HSA-187545;R-HSA-188345;R-HSA-69562;R-HSA-188350
R-HSA-977225	Amyloid fiber formation	13	88	0.00599741	0.0707142	0.565617	19	33	0.0025459	9606	Homo sapiens	CST3;APP;H2AJ;GSN;H2AC6;USP9X;H2BC4;UBC;UBE2L6;FURIN;B2M;HSPG2		R-HSA-8871494;R-HSA-9010091;R-HSA-6783332;R-HSA-5660757;R-HSA-977224;R-HSA-5660752;R-HSA-5660753;R-HSA-5693081;R-HSA-976734;R-HSA-5667111;R-HSA-5661157;R-HSA-8871506;R-HSA-5667107;R-HSA-5658496;R-HSA-9010096;R-HSA-5692495;R-HSA-9010034;R-HSA-977136;R-HSA-5661161
R-HSA-6811436	COPI-independent Golgi-to-ER retrograde traffic	10	63	0.0042936	0.072604	0.565617	3	7	0.00054004	9606	Homo sapiens	DCTN6;TUBB6;CAPZB;TUBB3;DCTN1;DCTN3;CAPZA2;RAB6A;DYNLL1;BICD1		R-HSA-8849350;R-HSA-8849348;R-HSA-8849353
R-HSA-8939236	RUNX1 regulates transcription of genes involved in differentiation of HSCs	15	106	0.00722415	0.0735743	0.565617	14	15	0.00115723	9606	Homo sapiens	YAP1;PSMD10;CBFB;RPN2;H2AC6;H2BC4;RPN1;PRICKLE2;H2AJ;PSMC3;PSMA1;PSMD2;UBC;PSMC2;ME2		R-HSA-8956649;R-HSA-8956586;R-HSA-8956652;R-HSA-8956684;R-HSA-8865505;R-HSA-8956608;R-HSA-8956676;R-HSA-8865482;R-HSA-8956568;R-HSA-8865491;R-HSA-8956639;R-HSA-8957265;R-HSA-8956659;R-HSA-8865498
R-HSA-397795	G-protein beta:gamma signalling	7	39	0.00265794	0.0740161	0.565617	13	15	0.00115723	9606	Homo sapiens	GNG2;GNG5;GNB2;GNB1;GNB4;AKT1		R-HSA-392295;R-HSA-8964271;R-HSA-392300;R-HSA-8964614;R-HSA-8964634;R-HSA-8964604;R-HSA-8964605;R-HSA-8964317;R-HSA-398193;R-HSA-8964241;R-HSA-9603279;R-HSA-398040;R-HSA-8964599
R-HSA-8854050	FBXL7 down-regulates AURKA during mitotic entry and in early mitosis	9	55	0.00374838	0.0740303	0.565617	6	6	0.000462892	9606	Homo sapiens	PSMD10;PSMC3;PSMA1;RPN2;PSMD2;RPN1;UBC;PSMC2;PRICKLE2;SKP1		R-HSA-8854071;R-HSA-8854052;R-HSA-8854051;R-HSA-8854044;R-HSA-8854041;R-HSA-8853496
R-HSA-174113	SCF-beta-TrCP mediated degradation of Emi1	9	55	0.00374838	0.0740303	0.565617	3	3	0.000231446	9606	Homo sapiens	PSMD10;PSMC3;PSMA1;RPN2;PSMD2;RPN1;UBC;PSMC2;PRICKLE2;SKP1		R-HSA-174209;R-HSA-174203;R-HSA-174159
R-HSA-445355	Smooth Muscle Contraction	9	55	0.00374838	0.0740303	0.565617	6	11	0.000848634	9606	Homo sapiens	ACTA2;ANXA1;ANXA2;ITGB5;CALD1;TLN1;MYL9		R-HSA-445700;R-HSA-445813;R-HSA-445699;R-HSA-5263628;R-HSA-445704;R-HSA-445705
R-HSA-9646399	Aggrephagy	8	47	0.00320316	0.074661	0.565617	13	15	0.00115723	9606	Homo sapiens	VCP;TUBB6;TUBB3;UBC;VIM;PARK7;DYNLL1;HDAC6		R-HSA-9646354;R-HSA-9646679;R-HSA-9641111;R-HSA-9646390;R-HSA-9641109;R-HSA-9646685;R-HSA-9641089;R-HSA-9640480;R-HSA-9641127;R-HSA-9646347;R-HSA-9641096;R-HSA-9646383;R-HSA-9646348
R-HSA-912631	Regulation of signaling by CBL	5	24	0.00163566	0.0748313	0.565617	4	7	0.00054004	9606	Homo sapiens	LYN;YES1;UBC;RAPGEF1;FYN		R-HSA-879917;R-HSA-912734;R-HSA-912629;R-HSA-912627
R-HSA-9029558	NR1H2 & NR1H3 regulate gene expression linked to lipogenesis	4	17	0.00115859	0.0752302	0.565617	4	8	0.000617189	9606	Homo sapiens	SREBF1;FAS		R-HSA-9605056;R-HSA-9028525;R-HSA-9605063;R-HSA-9028533
R-HSA-1169091	Activation of NF-kappaB in B cells	11	72	0.00490697	0.0761716	0.565617	6	10	0.000771486	9606	Homo sapiens	PSMD10;NFKBIA;CHUK;PSMC3;PSMA1;RPN2;PSMD2;RPN1;UBC;PSMC2;PRICKLE2;SKP1		R-HSA-1168641;R-HSA-1168640;R-HSA-1168643;R-HSA-1168642;R-HSA-1168637;R-HSA-1168638
R-HSA-6811434	COPI-dependent Golgi-to-ER retrograde traffic	15	107	0.00729231	0.0781169	0.565617	8	11	0.000848634	9606	Homo sapiens	ARF4;COPB2;COPB1;SURF4;ARFGAP3;TUBB6;KIFC1;TUBB3;KIF4A;SH3BP2;KIF1B;KDELR2;ARF5		R-HSA-6811414;R-HSA-6811412;R-HSA-6811427;R-HSA-6811411;R-HSA-6811426;R-HSA-6811423;R-HSA-6811418;R-HSA-6811417
R-HSA-8875513	MET interacts with TNS proteins	2	5	0.000340762	0.0791997	0.565617	2	2	0.000154297	9606	Homo sapiens	HGF;MET		R-HSA-8875523;R-HSA-8875531
R-HSA-9022538	Loss of MECP2 binding ability to 5mC-DNA	2	5	0.000340762	0.0791997	0.565617	2	2	0.000154297	9606	Homo sapiens	MECP2		R-HSA-9022465;R-HSA-9023461
R-HSA-8865999	MET activates PTPN11	2	5	0.000340762	0.0791997	0.565617	1	1	7.71486e-05	9606	Homo sapiens	HGF;MET		R-HSA-8865994
R-HSA-8875791	MET activates STAT3	2	5	0.000340762	0.0791997	0.565617	2	4	0.000308594	9606	Homo sapiens	HGF;MET		R-HSA-8875817;R-HSA-8875816
R-HSA-400042	Adrenaline,noradrenaline inhibits insulin secretion	6	32	0.00218088	0.0800948	0.565617	5	6	0.000462892	9606	Homo sapiens	GNG2;GNG5;GNB2;GNB1;GNB4;GNAI2		R-HSA-400037;R-HSA-400097;R-HSA-400046;R-HSA-400063;R-HSA-400092
R-HSA-9670095	Inhibition of DNA recombination at telomere	8	48	0.00327131	0.0818487	0.565617	3	4	0.000308594	9606	Homo sapiens	H2AJ;H2AC6;H2BC4;FLNA;POT1;TPP1;POLR2L		R-HSA-9670114;R-HSA-9670149;R-HSA-9670101
R-HSA-390471	Association of TriC/CCT with target proteins during biosynthesis	7	40	0.0027261	0.0819527	0.565617	2	2	0.000154297	9606	Homo sapiens	AP3M1;ARFGEF2;CCNE2;GBA;CCT7;FBXL5;GAPDH		R-HSA-390470;R-HSA-391266
R-HSA-168638	NOD1/2 Signaling Pathway	7	40	0.0027261	0.0819527	0.565617	8	18	0.00138867	9606	Homo sapiens	CHUK;IRAK1;IRAK2;UBC;TNFAIP3;AAMP;BIRC3		R-HSA-741386;R-HSA-688136;R-HSA-688137;R-HSA-9676160;R-HSA-688985;R-HSA-706479;R-HSA-741411;R-HSA-168184
R-HSA-163359	Glucagon signaling in metabolic regulation	7	40	0.0027261	0.0819527	0.565617	2	6	0.000462892	9606	Homo sapiens	GNG2;GNG5;GNB2;GNB1;GNB4;PRKACA		R-HSA-825631;R-HSA-111925
R-HSA-4086400	PCP/CE pathway	14	99	0.00674709	0.0819987	0.565617	13	24	0.00185157	9606	Homo sapiens	PSMD10;FZD3;RPN2;FZD7;RPN1;FZD6;PRICKLE2;PSMC3;PSMA1;PSMD2;UBC;PSMC2;PRKACA;AP2M1;PFN2		R-HSA-3858491;R-HSA-5099886;R-HSA-4608866;R-HSA-5140747;R-HSA-3858482;R-HSA-3858480;R-HSA-5138432;R-HSA-5138433;R-HSA-4608855;R-HSA-4608852;R-HSA-5138459;R-HSA-3965450;R-HSA-4608825
R-HSA-8866904	Negative regulation of activity of TFAP2 (AP-2) family transcription factors	3	11	0.000749676	0.0837247	0.565617	6	6	0.000462892	9606	Homo sapiens	TFAP2C;SUMO1;KCTD1		R-HSA-8864343;R-HSA-3234081;R-HSA-3234084;R-HSA-8864361;R-HSA-8864569;R-HSA-3234094
R-HSA-446107	Type I hemidesmosome assembly	3	11	0.000749676	0.0837247	0.565617	6	6	0.000462892	9606	Homo sapiens	DST;LAMB3;PLEC		R-HSA-446083;R-HSA-432956;R-HSA-446077;R-HSA-432909;R-HSA-432952;R-HSA-446089
R-HSA-196025	Formation of annular gap junctions	3	11	0.000749676	0.0837247	0.565617	2	2	0.000154297	9606	Homo sapiens	GJA1;AP2M1;ACTB		R-HSA-196017;R-HSA-196026
R-HSA-9010642	ROBO receptors bind AKAP5	3	11	0.000749676	0.0837247	0.565617	4	7	0.00054004	9606	Homo sapiens	PRKACA		R-HSA-9010681;R-HSA-9010641;R-HSA-9010643;R-HSA-9010646
R-HSA-1368082	RORA activates gene expression	5	25	0.00170381	0.0854005	0.565617	3	4	0.000308594	9606	Homo sapiens	HELZ2;SREBF1;CREBBP;NCOA6		R-HSA-1368081;R-HSA-1801587;R-HSA-5663293
R-HSA-373753	Nephrin family interactions	5	25	0.00170381	0.0854005	0.565617	9	13	0.00100293	9606	Homo sapiens	ACTN1;FYN;IQGAP1;SPTAN1;SPTBN1		R-HSA-532603;R-HSA-373734;R-HSA-373747;R-HSA-451377;R-HSA-8981534;R-HSA-451758;R-HSA-373724;R-HSA-373727;R-HSA-451403
R-HSA-389513	CTLA4 inhibitory signaling	5	25	0.00170381	0.0854005	0.565617	3	5	0.000385743	9606	Homo sapiens	LYN;YES1;AKT1;FYN		R-HSA-388833;R-HSA-388829;R-HSA-390329
R-HSA-4641257	Degradation of AXIN	9	57	0.00388469	0.0874544	0.565617	8	8	0.000617189	9606	Homo sapiens	PSMD10;PSMC3;PSMA1;RPN2;PSMD2;RPN1;UBC;PSMC2;PRICKLE2;AXIN1		R-HSA-4641134;R-HSA-3640862;R-HSA-3640861;R-HSA-3640844;R-HSA-3640874;R-HSA-3640858;R-HSA-4641256;R-HSA-4641129
R-HSA-9020702	Interleukin-1 signaling	15	109	0.00742861	0.0877391	0.565617	33	46	0.00354884	9606	Homo sapiens	PSMD10;APP;CHUK;RPN2;RPN1;PRICKLE2;NFKBIA;IRAK1;PSMC3;PSMA1;IRAK2;PSMD2;UBC;PSMC2;SQSTM1;SKP1		R-HSA-507719;R-HSA-450690;R-HSA-446862;R-HSA-5684250;R-HSA-450187;R-HSA-450827;R-HSA-168140;R-HSA-5684248;R-HSA-446870;R-HSA-5609665;R-HSA-8948063;R-HSA-9630923;R-HSA-446684;R-HSA-446877;R-HSA-451418;R-HSA-446694;R-HSA-446692;R-HSA-209063;R-HSA-168166;R-HSA-5684275;R-HSA-209125;R-HSA-209061;R-HSA-8948015;R-HSA-5684273;R-HSA-446894;R-HSA-8948066;R-HSA-446701;R-HSA-451561;R-HSA-168184;R-HSA-8948018…
R-HSA-8948751	Regulation of PTEN stability and activity	11	74	0.00504328	0.0879405	0.565617	8	13	0.00100293	9606	Homo sapiens	PREX2;PSMD10;PSMC3;PSMA1;RPN2;PSMD2;RPN1;UBC;PSMC2;PRICKLE2;AKT1;STUB1		R-HSA-6807206;R-HSA-8851011;R-HSA-8850961;R-HSA-8850992;R-HSA-8948832;R-HSA-6807134;R-HSA-8948757;R-HSA-8948775
R-HSA-8878159	Transcriptional regulation by RUNX3	16	118	0.00804198	0.0880136	0.565617	29	47	0.00362598	9606	Homo sapiens	YAP1;PSMD10;WWTR1;BRD2;CREBBP;TGFB1;CBFB;RPN2;MAML1;RPN1;PRICKLE2;PSMC3;PSMA1;PSMD2;UBC;PSMC2;TEAD1		R-HSA-8951695;R-HSA-8951951;R-HSA-8878220;R-HSA-8952069;R-HSA-8952408;R-HSA-1980047;R-HSA-8949276;R-HSA-8951966;R-HSA-8949343;R-HSA-1989766;R-HSA-8952081;R-HSA-8878237;R-HSA-8937814;R-HSA-8949335;R-HSA-8951977;R-HSA-8878117;R-HSA-8878243;R-HSA-8865454;R-HSA-8952419;R-HSA-8952101;R-HSA-8951910;R-HSA-8952058;R-HSA-8952442;R-HSA-8951676;R-HSA-8952062;R-HSA-8952382;R-HSA-4396347;R-HSA-8949301;R-HSA-8…
R-HSA-2032785	YAP1- and WWTR1 (TAZ)-stimulated gene expression	4	18	0.00122674	0.0882174	0.565617	9	9	0.000694337	9606	Homo sapiens	YAP1;WWTR1;GRN;TEAD1		R-HSA-2032781;R-HSA-8871266;R-HSA-2032794;R-HSA-8871265;R-HSA-1989766;R-HSA-2032775;R-HSA-8871260;R-HSA-2064932;R-HSA-2032800
R-HSA-1433559	Regulation of KIT signaling	4	18	0.00122674	0.0882174	0.565617	4	8	0.000617189	9606	Homo sapiens	LYN;YES1;FYN;PRKACA		R-HSA-1433508;R-HSA-205319;R-HSA-1433506;R-HSA-205244
R-HSA-9634600	Regulation of glycolysis by fructose 2,6-bisphosphate metabolism	4	18	0.00122674	0.0882174	0.565617	2	4	0.000308594	9606	Homo sapiens	PFKFB4;PFKFB3;PRKACA		R-HSA-71802;R-HSA-163773
R-HSA-5687868	Defective SFTPA2 causes idiopathic pulmonary fibrosis (IPF)	1	1	6.81524e-05	0.0884622	0.565617	1	1	7.71486e-05	9606	Homo sapiens	PSAP		R-HSA-5687875
R-HSA-5467345	Deletions in the AXIN genes in hepatocellular carcinoma result in elevated WNT signaling	1	1	6.81524e-05	0.0884622	0.565617	1	1	7.71486e-05	9606	Homo sapiens	AXIN1		R-HSA-5251562
R-HSA-381676	Glucagon-like Peptide-1 (GLP1) regulates insulin secretion	8	49	0.00333947	0.0894311	0.565617	6	11	0.000848634	9606	Homo sapiens	GNG2;GNG5;GNB2;GNB1;GNB4;IQGAP1;PRKACA		R-HSA-381713;R-HSA-422320;R-HSA-381644;R-HSA-381612;R-HSA-381707;R-HSA-381706
R-HSA-3928663	EPHA-mediated growth cone collapse	6	33	0.00224903	0.0894849	0.565617	4	4	0.000308594	9606	Homo sapiens	LYN;YES1;ROCK1;MYH9;FYN;MYL9		R-HSA-3928651;R-HSA-3928602;R-HSA-3928648;R-HSA-3928616
R-HSA-445095	Interaction between L1 and Ankyrins	6	33	0.00224903	0.0894849	0.565617	2	4	0.000308594	9606	Homo sapiens	NRCAM;SPTAN1;SPTBN1;ACTB;SCN1A		R-HSA-392751;R-HSA-373739
R-HSA-176408	Regulation of APC/C activators between G1/S and early anaphase	12	83	0.00565665	0.0900897	0.565617	9	14	0.00108008	9606	Homo sapiens	PSMD10;RPN2;PLK1;RPN1;PRICKLE2;BUB1B;PSMC3;PSMA1;CDC26;PSMD2;UBC;PSMC2;SKP1		R-HSA-188371;R-HSA-174209;R-HSA-174139;R-HSA-174203;R-HSA-174174;R-HSA-141423;R-HSA-174079;R-HSA-174159;R-HSA-141437
R-HSA-4608870	Asymmetric localization of PCP proteins	10	66	0.00449806	0.091439	0.565617	5	7	0.00054004	9606	Homo sapiens	PSMD10;FZD3;PSMC3;PSMA1;RPN2;PSMD2;FZD7;RPN1;UBC;PSMC2;PRICKLE2		R-HSA-4608855;R-HSA-4608852;R-HSA-5099886;R-HSA-4608866;R-HSA-4608825
R-HSA-2262752	Cellular responses to stress	75	691	0.0470933	0.0916511	0.565617	107	227	0.0175127	9606	Homo sapiens	CXCL8;NUP188;RPLP0;HSPB1;RPS15;RPS14;RPS6KA3;TUBB6;XPO4;CAPZB;RSRC1;TUBB3;PSMD2;CDC26;GRB10;CA9;MAP2K3;KDM6B;H2AC6;RPS6;DYNLL1;H2AJ;TFDP1;CCNE2;PSMA1;ATP6V1B2;RPL24;POT1;ATP6V0D1;RPL28;DCTN6;PSMD10;VCP;CAMK2D;CEBPB;RPN2;DCTN1;GSTP1;DCTN3;RPN1;PRICKLE2;HDAC6;DNAJB1;ATP5F1B;NUP85;UBC;FLNA;IGFBP7;RPL18;PHC2;CREBBP;ST13;H2BC4;HMGA1;MSN;SOD2;VEGFA;IL6;PSMC3;AGO3;CAPZA2;PSMC2;TPP1;P4HB;BAP1		R-HSA-3790137;R-HSA-3228469;R-HSA-5324632;R-HSA-3790130;R-HSA-3240765;R-HSA-3240766;R-HSA-3371554;R-HSA-9653894;R-HSA-9653893;R-HSA-9646468;R-HSA-5324617;R-HSA-450333;R-HSA-3222546;R-HSA-5251955;R-HSA-5251959;R-HSA-3222533;R-HSA-3225867;R-HSA-1235035;R-HSA-5082369;R-HSA-9653724;R-HSA-1235037;R-HSA-3299680;R-HSA-3240295;R-HSA-198746;R-HSA-9633742;R-HSA-5082384;R-HSA-5082387;R-HSA-9633008;R-HSA-324…
R-HSA-70171	Glycolysis	15	110	0.00749676	0.0928205	0.565617	9	24	0.00185157	9606	Homo sapiens	PFKFB4;PFKFB3;PKM;TPI1;NUP188;NUP85;PGK1;ENO1;ALDOA;PRKACA;GAPDH		R-HSA-70449;R-HSA-71670;R-HSA-70454;R-HSA-71496;R-HSA-71802;R-HSA-71850;R-HSA-71660;R-HSA-170796;R-HSA-163773
R-HSA-69275	G2/M Transition	26	212	0.0144483	0.0950813	0.565617	51	78	0.00601759	9606	Homo sapiens	PSMD10;LIN37;RPN2;DCTN1;CETN2;DCTN3;RPN1;PRICKLE2;PPP2R2A;PKMYT1;PPP1CB;TUBB6;TUBB3;PSMD2;UBC;PRKACA;SKP1;PLK1;ELMOD1;DYNLL1;CDK11B;CDC25B;MZT2B;PSMC3;PSMA1;PSMC2		R-HSA-380294;R-HSA-3002798;R-HSA-156678;R-HSA-8852354;R-HSA-170116;R-HSA-380303;R-HSA-170120;R-HSA-170126;R-HSA-380311;R-HSA-3002811;R-HSA-156699;R-HSA-8853405;R-HSA-8854044;R-HSA-8854041;R-HSA-380455;R-HSA-3000335;R-HSA-8854052;R-HSA-8854051;R-HSA-3000327;R-HSA-170153;R-HSA-8853419;R-HSA-170159;R-HSA-8854071;R-HSA-170161;R-HSA-3000339;R-HSA-8852280;R-HSA-170055;R-HSA-4088309;R-HSA-4088306;R-HSA-…
R-HSA-450531	Regulation of mRNA stability by proteins that bind AU-rich elements	13	93	0.00633817	0.0972589	0.565617	11	26	0.00200586	9606	Homo sapiens	PSMD10;RPN2;RPN1;PRICKLE2;HSPB1;ZFP36L1;PSMC3;PSMA1;PSMD2;UBC;PSMC2;AKT1;PRKACA;EIF4G1		R-HSA-450550;R-HSA-450406;R-HSA-450551;R-HSA-450580;R-HSA-450517;R-HSA-482788;R-HSA-450466;R-HSA-450499;R-HSA-450490;R-HSA-450474;R-HSA-450488
R-HSA-211733	Regulation of activated PAK-2p34 by proteasome mediated degradation	8	50	0.00340762	0.097406	0.565617	2	2	0.000154297	9606	Homo sapiens	PSMD10;PSMC3;PSMA1;RPN2;PSMD2;RPN1;UBC;PSMC2;PRICKLE2		R-HSA-211715;R-HSA-211734
R-HSA-512988	Interleukin-3, Interleukin-5 and GM-CSF signaling	8	50	0.00340762	0.097406	0.565617	13	38	0.00293165	9606	Homo sapiens	LYN;YES1;SHC1;UBC;RAPGEF1;FYN;PRKACA;JAK1		R-HSA-879917;R-HSA-912527;R-HSA-913451;R-HSA-508247;R-HSA-453111;R-HSA-879934;R-HSA-913374;R-HSA-912734;R-HSA-453104;R-HSA-879925;R-HSA-912629;R-HSA-913424;R-HSA-912627
R-HSA-2022090	Assembly of collagen fibrils and other multimeric structures	10	67	0.00456621	0.0983092	0.565617	21	26	0.00200586	9606	Homo sapiens	COL1A2;BMP1;DST;LAMB3;COL23A1;LOXL4;COL8A1;CTSS;CTSB;PLEC		R-HSA-2395302;R-HSA-2022141;R-HSA-2395340;R-HSA-2213192;R-HSA-1474266;R-HSA-2396234;R-HSA-2213201;R-HSA-2559639;R-HSA-2213200;R-HSA-2395223;R-HSA-2243926;R-HSA-2213205;R-HSA-2395314;R-HSA-2213207;R-HSA-2395324;R-HSA-2243931;R-HSA-2214330;R-HSA-2002466;R-HSA-2395257;R-HSA-2395322;R-HSA-2250301
R-HSA-110328	Recognition and association of DNA glycosylase with site containing an affected pyrimidine	7	42	0.0028624	0.0992329	0.565617	1	21	0.00162012	9606	Homo sapiens	H2AJ;H2AC6;H2BC4;FLNA;POT1;TPP1		R-HSA-9629372
R-HSA-8940973	RUNX2 regulates osteoblast differentiation	6	34	0.00231718	0.0994467	0.565617	14	24	0.00185157	9606	Homo sapiens	YAP1;WWTR1;YES1;CBFB;GLI3;HDAC6		R-HSA-8937864;R-HSA-8985227;R-HSA-8939852;R-HSA-9008877;R-HSA-8877922;R-HSA-8937869;R-HSA-8937856;R-HSA-9008389;R-HSA-9009208;R-HSA-8937820;R-HSA-8939870;R-HSA-2064932;R-HSA-8937844;R-HSA-9008215
R-HSA-451326	Activation of kainate receptors upon glutamate binding	6	34	0.00231718	0.0994467	0.565617	3	6	0.000462892	9606	Homo sapiens	DLG1;GNG2;GNG5;GNB2;GNB1;GNB4		R-HSA-451283;R-HSA-451311;R-HSA-500717
R-HSA-2132295	MHC class II antigen presentation	19	148	0.0100866	0.100721	0.565617	12	26	0.00200586	9606	Homo sapiens	DCTN6;CTSA;DCTN1;DCTN3;AP1B1;DYNLL1;CTSS;TUBB6;CTSO;CAPZB;TUBB3;KIF4A;CAPZA2;CTSD;AP2M1;ARF5;LGMN;CTSB		R-HSA-2130640;R-HSA-2130336;R-HSA-2213248;R-HSA-2130641;R-HSA-2130706;R-HSA-8951498;R-HSA-2130725;R-HSA-2213236;R-HSA-2130486;R-HSA-2130504;R-HSA-2130619;R-HSA-2130349
R-HSA-190873	Gap junction degradation	3	12	0.000817829	0.101822	0.565617	4	4	0.000308594	9606	Homo sapiens	GJA1;AP2M1;ACTB		R-HSA-196017;R-HSA-190519;R-HSA-196026;R-HSA-190829
R-HSA-111447	Activation of BAD and translocation to mitochondria	4	19	0.0012949	0.102205	0.565617	5	5	0.000385743	9606	Homo sapiens	YWHAQ;BAD;AKT1;SLC39A14		R-HSA-139906;R-HSA-139905;R-HSA-198347;R-HSA-139899;R-HSA-139897
R-HSA-68827	CDT1 association with the CDC6:ORC:origin complex	9	59	0.00402099	0.10223	0.565617	3	3	0.000231446	9606	Homo sapiens	PSMD10;CDT1;PSMC3;PSMA1;RPN2;PSMD2;RPN1;UBC;PSMC2;PRICKLE2		R-HSA-68825;R-HSA-68712;R-HSA-68826
R-HSA-453274	Mitotic G2-G2/M phases	26	214	0.0145846	0.102741	0.565617	51	80	0.00617189	9606	Homo sapiens	PSMD10;LIN37;RPN2;DCTN1;CETN2;DCTN3;RPN1;PRICKLE2;PPP2R2A;PKMYT1;PPP1CB;TUBB6;TUBB3;PSMD2;UBC;PRKACA;SKP1;PLK1;ELMOD1;DYNLL1;CDK11B;CDC25B;MZT2B;PSMC3;PSMA1;PSMC2		R-HSA-380294;R-HSA-3002798;R-HSA-156678;R-HSA-8852354;R-HSA-170116;R-HSA-380303;R-HSA-170120;R-HSA-170126;R-HSA-380311;R-HSA-3002811;R-HSA-156699;R-HSA-8853405;R-HSA-8854044;R-HSA-8854041;R-HSA-380455;R-HSA-3000335;R-HSA-8854052;R-HSA-8854051;R-HSA-3000327;R-HSA-170153;R-HSA-8853419;R-HSA-170159;R-HSA-8854071;R-HSA-170161;R-HSA-3000339;R-HSA-8852280;R-HSA-170055;R-HSA-4088309;R-HSA-4088306;R-HSA-…
R-HSA-9022927	MECP2 regulates transcription of genes involved in GABA signaling	2	6	0.000408914	0.107516	0.565617	4	4	0.000308594	9606	Homo sapiens	MECP2		R-HSA-9022941;R-HSA-9022942;R-HSA-9022935;R-HSA-9022934
R-HSA-2644607	Loss of Function of FBXW7 in Cancer and NOTCH1 Signaling	2	6	0.000408914	0.107516	0.565617	1	1	7.71486e-05	9606	Homo sapiens	NOTCH3;SKP1		R-HSA-2220978
R-HSA-3656532	TGFBR1 KD Mutants in Cancer	2	6	0.000408914	0.107516	0.565617	1	1	7.71486e-05	9606	Homo sapiens	SMAD2;TGFB1		R-HSA-3656523
R-HSA-2644605	FBXW7 Mutants and NOTCH1 in Cancer	2	6	0.000408914	0.107516	0.565617	1	1	7.71486e-05	9606	Homo sapiens	NOTCH3;SKP1		R-HSA-2220978
R-HSA-5660489	MTF1 activates gene expression	2	6	0.000408914	0.107516	0.565617	2	4	0.000308594	9606	Homo sapiens	CSRP1		R-HSA-5660503;R-HSA-5660514
R-HSA-176814	Activation of APC/C and APC/C:Cdc20 mediated degradation of mitotic proteins	11	77	0.00524773	0.107564	0.565617	15	15	0.00115723	9606	Homo sapiens	PSMD10;PSMC3;PSMA1;RPN2;PSMD2;CDC26;PLK1;RPN1;UBC;PSMC2;PRICKLE2;BUB1B		R-HSA-174144;R-HSA-174119;R-HSA-174120;R-HSA-174121;R-HSA-174255;R-HSA-174157;R-HSA-179410;R-HSA-174227;R-HSA-174132;R-HSA-174202;R-HSA-174171;R-HSA-174104;R-HSA-179417;R-HSA-174238;R-HSA-179421
R-HSA-8941326	RUNX2 regulates bone development	7	43	0.00293055	0.108565	0.565617	19	32	0.00246875	9606	Homo sapiens	YAP1;WWTR1;SMAD1;YES1;CBFB;GLI3;HDAC6		R-HSA-8878023;R-HSA-8937864;R-HSA-8985227;R-HSA-8939852;R-HSA-9008877;R-HSA-8877922;R-HSA-8937869;R-HSA-8937856;R-HSA-9008389;R-HSA-9009208;R-HSA-8877941;R-HSA-8937820;R-HSA-8939870;R-HSA-8878257;R-HSA-8878013;R-HSA-2064932;R-HSA-8937844;R-HSA-8878266;R-HSA-9008215
R-HSA-2995383	Initiation of Nuclear Envelope (NE) Reformation	5	27	0.00184011	0.108733	0.565617	6	7	0.00054004	9606	Homo sapiens	ANKLE2;LMNA;PPP2R2A;KPNB1		R-HSA-2995389;R-HSA-2995388;R-HSA-9667952;R-HSA-9624798;R-HSA-2995376;R-HSA-9667965
R-HSA-5627123	RHO GTPases activate PAKs	5	27	0.00184011	0.108733	0.565617	7	15	0.00115723	9606	Homo sapiens	PPP1CB;LIMK1;FLNA;MYH9;MYL9		R-HSA-5668932;R-HSA-5668978;R-HSA-5669250;R-HSA-5668947;R-HSA-419232;R-HSA-2029460;R-HSA-5669240
R-HSA-9617828	FOXO-mediated transcription of cell cycle genes	5	27	0.00184011	0.108733	0.565617	10	22	0.00169727	9606	Homo sapiens	SMAD2;GADD45A;CAV1		R-HSA-9625520;R-HSA-9624976;R-HSA-9625510;R-HSA-9618004;R-HSA-9618021;R-HSA-9624985;R-HSA-9617838;R-HSA-9617996;R-HSA-9617852;R-HSA-9617853
R-HSA-1912422	Pre-NOTCH Expression and Processing	15	113	0.00770122	0.10915	0.565617	32	38	0.00293165	9606	Homo sapiens	NOTCH3;H2AJ;CREBBP;B4GALT1;TFDP1;H2AC6;AGO3;MAML1;H2BC4;ST3GAL4;FURIN;RAB6A		R-HSA-1912349;R-HSA-1912413;R-HSA-1912412;R-HSA-1912415;R-HSA-1606682;R-HSA-1912409;R-HSA-1912410;R-HSA-1912406;R-HSA-9604831;R-HSA-9604829;R-HSA-4395227;R-HSA-4395231;R-HSA-9017835;R-HSA-1912382;R-HSA-1912379;R-HSA-1912378;R-HSA-1912372;R-HSA-1912374;R-HSA-1912369;R-HSA-1912368;R-HSA-9604834;R-HSA-1912364;R-HSA-1912367;R-HSA-1912366;R-HSA-1912363;R-HSA-1912362;R-HSA-1606561;R-HSA-1912353;R-HSA-1…
R-HSA-400253	Circadian Clock	14	104	0.00708785	0.109457	0.565617	19	59	0.00455177	9606	Homo sapiens	HELZ2;PPP1CB;SREBF1;RBM4;CREBBP;CRTC2;NCOA6;BHLHE40;UBC;CRY1;SKP1		R-HSA-879724;R-HSA-549385;R-HSA-549355;R-HSA-1368081;R-HSA-400256;R-HSA-5663120;R-HSA-1801587;R-HSA-1856948;R-HSA-5663293;R-HSA-400267;R-HSA-549467;R-HSA-5663170;R-HSA-1368065;R-HSA-549533;R-HSA-400272;R-HSA-400382;R-HSA-1368140;R-HSA-879798;R-HSA-400282
R-HSA-162909	Host Interactions of HIV factors	19	150	0.0102229	0.110374	0.565617	30	54	0.00416602	9606	Homo sapiens	PSMD10;RPN2;NUP188;RPN1;AP1B1;HMGA1;PRICKLE2;PSIP1;PSMC3;PSMA1;NUP85;PSMD2;UBC;PSMC2;FYN;B2M;AP2M1;ARF5;KPNB1;SKP1		R-HSA-180736;R-HSA-182279;R-HSA-182286;R-HSA-180622;R-HSA-200908;R-HSA-180627;R-HSA-167633;R-HSA-180630;R-HSA-167637;R-HSA-182171;R-HSA-180573;R-HSA-182243;R-HSA-180710;R-HSA-180709;R-HSA-182186;R-HSA-200879;R-HSA-167597;R-HSA-165043;R-HSA-167601;R-HSA-167537;R-HSA-182198;R-HSA-182263;R-HSA-180599;R-HSA-165047;R-HSA-180597;R-HSA-180725;R-HSA-180603;R-HSA-180728;R-HSA-180732;R-HSA-180540
R-HSA-432040	Vasopressin regulates renal water homeostasis via Aquaporins	8	52	0.00354392	0.114517	0.565617	8	15	0.00115723	9606	Homo sapiens	GNG2;GNG5;GNB2;GNB1;GNB4;PRKACA;AQP1		R-HSA-432054;R-HSA-111925;R-HSA-432195;R-HSA-422320;R-HSA-8951727;R-HSA-432188;R-HSA-432010;R-HSA-432232
R-HSA-3232118	SUMOylation of transcription factors	4	20	0.00136305	0.11714	0.565617	10	11	0.000848634	9606	Homo sapiens	CRB2;TFAP2C;SUMO1;PIAS1		R-HSA-3234081;R-HSA-3968414;R-HSA-6804468;R-HSA-3232162;R-HSA-3247493;R-HSA-3234084;R-HSA-2997723;R-HSA-4090281;R-HSA-3465545;R-HSA-3234094
R-HSA-3371497	HSP90 chaperone cycle for steroid hormone receptors (SHR)	10	70	0.00477067	0.120677	0.565617	9	12	0.000925783	9606	Homo sapiens	DCTN6;DNAJB1;TUBB6;ATP5F1B;CAPZB;TUBB3;DCTN1;DCTN3;CAPZA2;DYNLL1		R-HSA-5618080;R-HSA-3371590;R-HSA-5618099;R-HSA-5618098;R-HSA-5618093;R-HSA-5618110;R-HSA-5618073;R-HSA-3371503;R-HSA-3371422
R-HSA-114452	Activation of BH3-only proteins	6	36	0.00245349	0.121033	0.565617	10	19	0.00146582	9606	Homo sapiens	TFDP1;YWHAQ;BAD;AKT1;DYNLL1;SLC39A14		R-HSA-139906;R-HSA-139905;R-HSA-198347;R-HSA-139899;R-HSA-140217;R-HSA-139897;R-HSA-139918;R-HSA-4331327;R-HSA-4331324;R-HSA-140221
R-HSA-8875555	MET activates RAP1 and RAC1	3	13	0.000885981	0.121315	0.565617	5	5	0.000385743	9606	Homo sapiens	HGF;RAPGEF1;MET		R-HSA-8875591;R-HSA-8875558;R-HSA-8875540;R-HSA-8875568;R-HSA-8875576
R-HSA-5689877	Josephin domain DUBs	3	13	0.000885981	0.121315	0.565617	4	6	0.000462892	9606	Homo sapiens	VCP;UBC		R-HSA-5689111;R-HSA-5688837;R-HSA-5688834;R-HSA-5688797
R-HSA-9020956	Interleukin-27 signaling	3	13	0.000885981	0.121315	0.565617	9	20	0.00154297	9606	Homo sapiens	IL6ST;JAK1		R-HSA-8950537;R-HSA-8950441;R-HSA-8950716;R-HSA-8950210;R-HSA-8950340;R-HSA-448427;R-HSA-8950485;R-HSA-1067646;R-HSA-8950518
R-HSA-110056	MAPK3 (ERK1) activation	3	13	0.000885981	0.121315	0.565617	1	4	0.000308594	9606	Homo sapiens	IL6;IL6ST;JAK1		R-HSA-109857
R-HSA-350054	Notch-HLH transcription pathway	5	28	0.00190827	0.121446	0.565617	2	2	0.000154297	9606	Homo sapiens	NCOR2;NOTCH3;CREBBP;MAML1;HDAC6		R-HSA-212356;R-HSA-350058
R-HSA-5687128	MAPK6/MAPK4 signaling	14	106	0.00722415	0.12181	0.565617	9	40	0.00308594	9606	Homo sapiens	PSMD10;RPN2;RPN1;PRICKLE2;HSPB1;DNAJB1;PSMC3;PSMA1;AGO3;PSMD2;UBC;CDC42EP3;PSMC2;PRKACA		R-HSA-5692775;R-HSA-5690245;R-HSA-5687088;R-HSA-5687121;R-HSA-5687103;R-HSA-5690250;R-HSA-5687112;R-HSA-5687113;R-HSA-5687081
R-HSA-6806834	Signaling by MET	12	88	0.00599741	0.122438	0.565617	47	49	0.00378028	9606	Homo sapiens	COL1A2;LAMB3;SHC1;LAMB2;ITGA3;HGF;UBC;FN1;RAPGEF1;LRIG1;MET		R-HSA-8875591;R-HSA-8851908;R-HSA-8875523;R-HSA-8851842;R-HSA-6807008;R-HSA-8851919;R-HSA-8875661;R-HSA-6806957;R-HSA-8875659;R-HSA-6800299;R-HSA-8875531;R-HSA-8865994;R-HSA-6800298;R-HSA-8875540;R-HSA-8851859;R-HSA-6807027;R-HSA-8874079;R-HSA-8874078;R-HSA-6806974;R-HSA-8851933;R-HSA-8851804;R-HSA-8851866;R-HSA-8875482;R-HSA-8875431;R-HSA-8875558;R-HSA-8851877;R-HSA-8874083;R-HSA-8874082;R-HSA-8…
R-HSA-913531	Interferon Signaling	44	396	0.0269883	0.128024	0.565617	42	66	0.00509181	9606	Homo sapiens	IFITM3;SP100;CAMK2D;IFITM2;NUP188;PDXDC1;EIF4A3;IFI6;UBE2L6;IFIT3;IFIT2;SOCS3;MT2A;SUMO1;NUP85;UBC;FLNA;FLNB;NCAM1;B2M;GBP1;JAK1;VCAM1;MID1;PIAS1;TRIM14;CD44;KPNB1;EIF4G1		R-HSA-873924;R-HSA-1169307;R-HSA-873927;R-HSA-873926;R-HSA-873921;R-HSA-997314;R-HSA-873922;R-HSA-909724;R-HSA-909726;R-HSA-909720;R-HSA-909722;R-HSA-877269;R-HSA-1015702;R-HSA-909719;R-HSA-909718;R-HSA-1015699;R-HSA-1678841;R-HSA-1169395;R-HSA-1678843;R-HSA-1678842;R-HSA-1169394;R-HSA-912680;R-HSA-1169398;R-HSA-909732;R-HSA-1176059;R-HSA-8985123;R-HSA-1169403;R-HSA-1031716;R-HSA-1169402;R-HSA-90…
R-HSA-6814122	Cooperation of PDCL (PhLP1) and TRiC/CCT in G-protein beta folding	7	45	0.00306686	0.12857	0.565617	10	11	0.000848634	9606	Homo sapiens	GNG2;GNG5;GNB2;GNB1;GNB4;CCT7;GNAI2		R-HSA-6814119;R-HSA-8850534;R-HSA-6814418;R-HSA-8850529;R-HSA-8850560;R-HSA-8850527;R-HSA-6814124;R-HSA-8850539;R-HSA-6814121;R-HSA-6814120
R-HSA-392518	Signal amplification	7	45	0.00306686	0.12857	0.565617	13	19	0.00146582	9606	Homo sapiens	GNG2;GNG5;GNB2;GNB1;GNB4;AAMP;GNAI2		R-HSA-392195;R-HSA-428750;R-HSA-428909;R-HSA-428749;R-HSA-392202;R-HSA-428918;R-HSA-9674529;R-HSA-428917;R-HSA-418581;R-HSA-418579;R-HSA-428752;R-HSA-418576;R-HSA-392187
R-HSA-2559586	DNA Damage/Telomere Stress Induced Senescence	10	71	0.00483882	0.128709	0.565617	3	18	0.00138867	9606	Homo sapiens	H2AJ;CCNE2;XPO4;H2AC6;H2BC4;HMGA1;FLNA;POT1;TPP1		R-HSA-3785711;R-HSA-69562;R-HSA-4647594
R-HSA-351202	Metabolism of polyamines	11	80	0.00545219	0.129525	0.565617	6	17	0.00131153	9606	Homo sapiens	PSMD10;PSMC3;PSMA1;RPN2;SMOX;PSMD2;RPN1;AMD1;PSMC2;SMS;PRICKLE2;SAT1		R-HSA-353125;R-HSA-351207;R-HSA-351222;R-HSA-351208;R-HSA-141341;R-HSA-351210
R-HSA-3560783	Defective B4GALT7 causes EDS, progeroid type	4	21	0.0014312	0.132959	0.565617	1	1	7.71486e-05	9606	Homo sapiens	SDC4;SDC1;AGRN;HSPG2		R-HSA-3560804
R-HSA-4420332	Defective B3GALT6 causes EDSP2 and SEMDJL1	4	21	0.0014312	0.132959	0.565617	1	1	7.71486e-05	9606	Homo sapiens	SDC4;SDC1;AGRN;HSPG2		R-HSA-4420365
R-HSA-169911	Regulation of Apoptosis	8	54	0.00368023	0.133136	0.565617	2	5	0.000385743	9606	Homo sapiens	PSMD10;PSMC3;PSMA1;RPN2;PSMD2;RPN1;UBC;PSMC2;PRICKLE2		R-HSA-211715;R-HSA-211734
R-HSA-349425	Autodegradation of the E3 ubiquitin ligase COP1	8	54	0.00368023	0.133136	0.565617	2	5	0.000385743	9606	Homo sapiens	PSMD10;PSMC3;PSMA1;RPN2;PSMD2;RPN1;UBC;PSMC2;PRICKLE2		R-HSA-264444;R-HSA-264458
R-HSA-75815	Ubiquitin-dependent degradation of Cyclin D	8	54	0.00368023	0.133136	0.565617	2	5	0.000385743	9606	Homo sapiens	PSMD10;PSMC3;PSMA1;RPN2;PSMD2;RPN1;UBC;PSMC2;PRICKLE2		R-HSA-75825;R-HSA-75824
R-HSA-163685	Integration of energy metabolism	18	145	0.0098821	0.133611	0.565617	31	62	0.00478321	9606	Homo sapiens	SLC2A1;CACNA1A;ACSL4;IQGAP1;GNAI2;ACLY;GNG2;GNG5;GNB2;GNB1;MLX;GNB4;FAS;TKT;PRKACA		R-HSA-434382;R-HSA-381644;R-HSA-400015;R-HSA-265166;R-HSA-499981;R-HSA-381707;R-HSA-381706;R-HSA-163666;R-HSA-825631;R-HSA-381713;R-HSA-265682;R-HSA-163733;R-HSA-163669;R-HSA-163672;R-HSA-400092;R-HSA-163743;R-HSA-163676;R-HSA-163741;R-HSA-400037;R-HSA-163751;R-HSA-163748;R-HSA-400097;R-HSA-400046;R-HSA-265645;R-HSA-381612;R-HSA-399978;R-HSA-111925;R-HSA-422320;R-HSA-163770;R-HSA-400063;R-HSA-163…
R-HSA-164952	The role of Nef in HIV-1 replication and disease pathogenesis	5	29	0.00197642	0.134817	0.565617	14	20	0.00154297	9606	Homo sapiens	AP1B1;FYN;B2M;AP2M1;ARF5		R-HSA-182243;R-HSA-182279;R-HSA-182186;R-HSA-182286;R-HSA-200879;R-HSA-167597;R-HSA-200908;R-HSA-167601;R-HSA-167537;R-HSA-167633;R-HSA-182198;R-HSA-182263;R-HSA-167637;R-HSA-182171
R-HSA-418592	ADP signalling through P2Y purinoceptor 1	5	29	0.00197642	0.134817	0.565617	3	7	0.00054004	9606	Homo sapiens	GNG2;GNG5;GNB2;GNB1;GNB4		R-HSA-418581;R-HSA-418579;R-HSA-418576
R-HSA-69615	G1/S DNA Damage Checkpoints	10	72	0.00490697	0.137022	0.565617	8	26	0.00200586	9606	Homo sapiens	PSMD10;CCNE2;PSMC3;PSMA1;RPN2;PSMD2;CHEK1;RPN1;UBC;PSMC2;PRICKLE2		R-HSA-69600;R-HSA-6804724;R-HSA-69604;R-HSA-6804879;R-HSA-264444;R-HSA-69562;R-HSA-264458;R-HSA-69598
R-HSA-447038	NrCAM interactions	2	7	0.000477067	0.138031	0.565617	4	4	0.000308594	9606	Homo sapiens	DLG1;NRCAM		R-HSA-447030;R-HSA-376134;R-HSA-549060;R-HSA-445067
R-HSA-3656534	Loss of Function of TGFBR1 in Cancer	2	7	0.000477067	0.138031	0.565617	2	2	0.000154297	9606	Homo sapiens	SMAD2;TGFB1		R-HSA-3656382;R-HSA-3656523
R-HSA-3304356	SMAD2/3 Phosphorylation Motif Mutants in Cancer	2	7	0.000477067	0.138031	0.565617	1	1	7.71486e-05	9606	Homo sapiens	SMAD2;TGFB1		R-HSA-3304394
R-HSA-420597	Nectin/Necl trans heterodimerization	2	7	0.000477067	0.138031	0.565617	5	8	0.000617189	9606	Homo sapiens	CADM1;NECTIN1		R-HSA-420582;R-HSA-420598;R-HSA-420580;R-HSA-420595;R-HSA-420586
R-HSA-163358	PKA-mediated phosphorylation of key metabolic factors	2	7	0.000477067	0.138031	0.565617	3	5	0.000385743	9606	Homo sapiens	PRKACA		R-HSA-163672;R-HSA-163676;R-HSA-163773
R-HSA-8849474	PTK6 Activates STAT3	2	7	0.000477067	0.138031	0.565617	3	9	0.000694337	9606	Homo sapiens	SOCS3		R-HSA-8848150;R-HSA-8848178;R-HSA-8848110
R-HSA-8878171	Transcriptional regulation by RUNX1	30	261	0.0177878	0.138099	0.565617	124	132	0.0101836	9606	Homo sapiens	PSMD10;YAP1;CBFB;RPN2;RPN1;PRICKLE2;SOCS3;LGALS3;CTSO;PSMD2;UBC;ME2;PHC2;CREBBP;H2AC6;H2BC4;AXIN1;LIFR;H2AJ;PSMC3;PSMA1;AGO3;PSMC2;MYL9;BAP1		R-HSA-8936584;R-HSA-8937097;R-HSA-8938121;R-HSA-8931981;R-HSA-8938382;R-HSA-8936068;R-HSA-8877192;R-HSA-8956568;R-HSA-8937113;R-HSA-8937118;R-HSA-8938389;R-HSA-8936599;R-HSA-8936616;R-HSA-8956586;R-HSA-8936621;R-HSA-8937134;R-HSA-8938158;R-HSA-8955822;R-HSA-8936608;R-HSA-8938913;R-HSA-8877485;R-HSA-8938150;R-HSA-8935864;R-HSA-8877493;R-HSA-8938938;R-HSA-8877490;R-HSA-8938174;R-HSA-8938930;R-HSA-8…
R-HSA-194138	Signaling by VEGF	17	137	0.00933688	0.141919	0.565617	64	84	0.00648048	9606	Homo sapiens	NRP1;ROCK1;CAV1;PTK2B;AKT1;HSPB1;FYN;PRKACA;AAMP;ACTB;VEGFA		R-HSA-194310;R-HSA-194311;R-HSA-202127;R-HSA-5228992;R-HSA-202129;R-HSA-202137;R-HSA-5218645;R-HSA-5218643;R-HSA-5218642;R-HSA-5218640;R-HSA-2317314;R-HSA-202144;R-HSA-5357429;R-HSA-5357432;R-HSA-4420202;R-HSA-5218916;R-HSA-4420206;R-HSA-1497784;R-HSA-195378;R-HSA-4420083;R-HSA-5218815;R-HSA-5218814;R-HSA-5218813;R-HSA-5218812;R-HSA-5218811;R-HSA-5218809;R-HSA-9674532;R-HSA-5218806;R-HSA-5218805;…
R-HSA-112308	Presynaptic depolarization and calcium channel opening	3	14	0.000954133	0.142044	0.565617	1	1	7.71486e-05	9606	Homo sapiens	CACNA2D1;CACNA1A;CACNG4		R-HSA-210420
R-HSA-9020558	Interleukin-2 signaling	3	14	0.000954133	0.142044	0.565617	14	18	0.00138867	9606	Homo sapiens	SHC1;PTK2B;JAK1		R-HSA-451942;R-HSA-452100;R-HSA-919404;R-HSA-508292;R-HSA-508451;R-HSA-508513;R-HSA-452097;R-HSA-450063;R-HSA-452108;R-HSA-450027;R-HSA-451900;R-HSA-452122;R-HSA-452091;R-HSA-508282
R-HSA-9662834	CD163 mediating an anti-inflammatory response	3	14	0.000954133	0.142044	0.565617	3	9	0.000694337	9606	Homo sapiens	IL6;MYH9;FURIN		R-HSA-9662786;R-HSA-9663426;R-HSA-9662781
R-HSA-210990	PECAM1 interactions	3	14	0.000954133	0.142044	0.565617	1	7	0.00054004	9606	Homo sapiens	LYN;YES1;FYN		R-HSA-210291
R-HSA-2173793	Transcriptional activity of SMAD2/SMAD3:SMAD4 heterotrimer	8	55	0.00374838	0.14299	0.565617	36	38	0.00293165	9606	Homo sapiens	NCOR2;SMAD2;WWTR1;TFDP1;SMOX;USP9X;UBC;NEDD4L		R-HSA-870477;R-HSA-2186785;R-HSA-870479;R-HSA-2187303;R-HSA-870538;R-HSA-2176491;R-HSA-2187309;R-HSA-2186607;R-HSA-2186741;R-HSA-1484099;R-HSA-2176503;R-HSA-2176502;R-HSA-2186747;R-HSA-209055;R-HSA-2187325;R-HSA-2187388;R-HSA-170847;R-HSA-2187395;R-HSA-2187330;R-HSA-2031355;R-HSA-870437;R-HSA-2179274;R-HSA-173481;R-HSA-173545;R-HSA-2179276;R-HSA-2186767;R-HSA-173488;R-HSA-2186643;R-HSA-2106579;R-…
R-HSA-3928665	EPH-ephrin mediated repulsion of cells	8	55	0.00374838	0.14299	0.565617	8	9	0.000694337	9606	Homo sapiens	LYN;EFNB2;YES1;FYN;EPHB2;EPHB4;AP2M1;ACTB		R-HSA-4093327;R-HSA-3928607;R-HSA-3928654;R-HSA-3928604;R-HSA-3928642;R-HSA-3928657;R-HSA-3928656;R-HSA-3928628
R-HSA-437239	Recycling pathway of L1	8	55	0.00374838	0.14299	0.565617	12	14	0.00108008	9606	Homo sapiens	RPS6KA3;TUBB6;TUBB3;KIF4A;MSN;EZR;AP2M1;ACTB		R-HSA-374677;R-HSA-445079;R-HSA-555065;R-HSA-445077;R-HSA-443779;R-HSA-445089;R-HSA-392749;R-HSA-445071;R-HSA-392748;R-HSA-374696;R-HSA-374680;R-HSA-373736
R-HSA-8986944	Transcriptional Regulation by MECP2	13	100	0.00681524	0.143367	0.565617	76	77	0.00594044	9606	Homo sapiens	MECP2;NCOR2;CAMK2D;SBNO2;IRAK1;AGO3;PRKACA;MET		R-HSA-9022728;R-HSA-9022734;R-HSA-9021953;R-HSA-9021952;R-HSA-9021954;R-HSA-9017988;R-HSA-9022872;R-HSA-9021851;R-HSA-9006490;R-HSA-9022365;R-HSA-9023132;R-HSA-9006992;R-HSA-9022359;R-HSA-9021847;R-HSA-9615501;R-HSA-9022870;R-HSA-9006507;R-HSA-9615536;R-HSA-9005995;R-HSA-9005994;R-HSA-9006122;R-HSA-9006508;R-HSA-9022764;R-HSA-9022625;R-HSA-9615801;R-HSA-9005988;R-HSA-9006503;R-HSA-8986937;R-HSA-8…
R-HSA-195253	Degradation of beta-catenin by the destruction complex	12	91	0.00620187	0.144621	0.565617	15	23	0.00177442	9606	Homo sapiens	PSMD10;RPN2;PSMC3;PSMA1;PSMD2;RPN1;UBC;PSMC2;AXIN1;PRICKLE2;SKP1;TLE5		R-HSA-4649028;R-HSA-195300;R-HSA-2130279;R-HSA-195275;R-HSA-2130282;R-HSA-195304;R-HSA-2130286;R-HSA-5229343;R-HSA-195283;R-HSA-195251;R-HSA-195280;R-HSA-5251555;R-HSA-195318;R-HSA-195287;R-HSA-5246693
R-HSA-174084	Autodegradation of Cdh1 by Cdh1:APC/C	9	64	0.00436175	0.144923	0.565617	2	2	0.000154297	9606	Homo sapiens	PSMD10;PSMC3;PSMA1;RPN2;PSMD2;CDC26;RPN1;UBC;PSMC2;PRICKLE2		R-HSA-174058;R-HSA-174057
R-HSA-3858494	Beta-catenin independent WNT signaling	20	166	0.0113133	0.145445	0.565617	22	51	0.00393458	9606	Homo sapiens	PSMD10;FZD3;RPN2;FZD7;RPN1;FZD6;PRICKLE2;GNG2;GNG5;PSMC3;PSMA1;AGO3;GNB2;PSMD2;GNB1;UBC;PSMC2;GNB4;PRKACA;AP2M1;PFN2		R-HSA-3858491;R-HSA-5099886;R-HSA-4332390;R-HSA-4608866;R-HSA-5140747;R-HSA-3858482;R-HSA-3858480;R-HSA-4518575;R-HSA-5138432;R-HSA-5138433;R-HSA-4608855;R-HSA-4608852;R-HSA-5138459;R-HSA-3965450;R-HSA-398193;R-HSA-3965444;R-HSA-3965446;R-HSA-3965447;R-HSA-3965441;R-HSA-4518585;R-HSA-398040;R-HSA-4608825
R-HSA-446203	Asparagine N-linked glycosylation	46	421	0.0286922	0.145583	0.565617	49	144	0.0111094	9606	Homo sapiens	DCTN6;COPB2;ARF4;VCP;MCFD2;B4GALT1;PFKFB3;SERPINA1;RPN2;TUSC3;DCTN1;COPB1;DCTN3;RPN1;DERL1;CBY1;MAGT1;GOLGA2;TUBB6;OS9;CAPZB;MAN2A2;TUBB3;UBC;CHST10;SH3BP2;ST3GAL4;MGAT1;CD59;SPTAN1;SPTBN1;CTSA;ST8SIA1;AMFR;GFPT2;EDEM2;ARFGAP3;DYNLL1;CAPZA2;KDELR2;CALR;ARF5;GNE		R-HSA-5694418;R-HSA-8853379;R-HSA-5694417;R-HSA-446209;R-HSA-5694431;R-HSA-5694428;R-HSA-548890;R-HSA-947991;R-HSA-4085028;R-HSA-5694410;R-HSA-5694409;R-HSA-1022127;R-HSA-975919;R-HSA-901036;R-HSA-6807877;R-HSA-901039;R-HSA-4085021;R-HSA-6807875;R-HSA-8850594;R-HSA-6807872;R-HSA-901024;R-HSA-535717;R-HSA-964768;R-HSA-5694439;R-HSA-449715;R-HSA-5694446;R-HSA-4084999;R-HSA-901047;R-HSA-5694445;R-HS…
R-HSA-6802952	Signaling by BRAF and RAF fusions	10	73	0.00497512	0.14561	0.565617	5	5	0.000385743	9606	Homo sapiens	CAMK2D;MAP2K2;FAM131B;LMNA;FN1;TRIM24;IQGAP1;TLN1;ACTB;PAPSS1		R-HSA-6802935;R-HSA-6802934;R-HSA-6802933;R-HSA-6802932;R-HSA-6802927
R-HSA-174184	Cdc20:Phospho-APC/C mediated degradation of Cyclin A	10	73	0.00497512	0.14561	0.565617	3	3	0.000231446	9606	Homo sapiens	PSMD10;PSMC3;PSMA1;RPN2;PSMD2;CDC26;RPN1;UBC;PSMC2;PRICKLE2;BUB1B		R-HSA-174171;R-HSA-174104;R-HSA-174255
R-HSA-68949	Orc1 removal from chromatin	10	73	0.00497512	0.14561	0.565617	3	4	0.000308594	9606	Homo sapiens	PSMD10;CDT1;PSMC3;PSMA1;RPN2;PSMD2;RPN1;UBC;PSMC2;PRICKLE2;SKP1		R-HSA-68944;R-HSA-68946;R-HSA-68948
R-HSA-195721	Signaling by WNT	37	332	0.0226266	0.14743	0.565617	84	157	0.0121123	9606	Homo sapiens	PSMD10;RPN2;RPN1;CLSTN1;CBY1;PRICKLE2;SNX3;GNG2;GNG5;PSMD2;UBC;AKT1;PRKACA;AP2M1;SKP1;FZD3;CREBBP;H2AC6;CAV1;FZD7;H2BC4;FZD6;AXIN1;KREMEN1;WNT16;TLE5;H2AJ;PSMC3;PSMA1;AGO3;GNB2;GNB1;PSMC2;GNB4;TMEM39B;PFN2		R-HSA-3769401;R-HSA-3858491;R-HSA-4649028;R-HSA-3601585;R-HSA-3858482;R-HSA-3769393;R-HSA-3364026;R-HSA-3769392;R-HSA-3322427;R-HSA-3858480;R-HSA-3769394;R-HSA-3781941;R-HSA-3781943;R-HSA-3322429;R-HSA-4608855;R-HSA-4641236;R-HSA-3238691;R-HSA-4608852;R-HSA-3769391;R-HSA-3238694;R-HSA-4641246;R-HSA-3640874;R-HSA-3769383;R-HSA-3640872;R-HSA-4641253;R-HSA-5099886;R-HSA-4332390;R-HSA-4608866;R-HSA-4…
R-HSA-5357956	TNFR1-induced NFkappaB signaling pathway	5	30	0.00204457	0.148809	0.565617	5	5	0.000385743	9606	Homo sapiens	CHUK;UBC;TNFAIP3;BIRC3;TNFRSF1A		R-HSA-5357776;R-HSA-5357904;R-HSA-5357860;R-HSA-5357780;R-HSA-5357757
R-HSA-9614085	FOXO-mediated transcription	14	110	0.00749676	0.148818	0.565617	29	85	0.00655763	9606	Homo sapiens	SMAD2;SREBF1;CREBBP;YWHAQ;GADD45A;CAV1;AKT1;SOD2;PLXNA4		R-HSA-199299;R-HSA-9617683;R-HSA-9624976;R-HSA-9614423;R-HSA-9618004;R-HSA-9625749;R-HSA-9624985;R-HSA-9617758;R-HSA-9625693;R-HSA-9625346;R-HSA-9626945;R-HSA-9617996;R-HSA-9622604;R-HSA-9622579;R-HSA-9625520;R-HSA-9626928;R-HSA-9617972;R-HSA-9617852;R-HSA-9617853;R-HSA-9614562;R-HSA-9625510;R-HSA-9615015;R-HSA-9618021;R-HSA-9617832;R-HSA-9617833;R-HSA-9617838;R-HSA-9615023;R-HSA-9622572;R-HSA-96…
R-HSA-174437	Removal of the Flap Intermediate from the C-strand	4	22	0.00149935	0.149595	0.565617	4	4	0.000308594	9606	Homo sapiens	CLCF1;FLNA;POT1;TPP1		R-HSA-174451;R-HSA-174441;R-HSA-174446;R-HSA-174445
R-HSA-3560801	Defective B3GAT3 causes JDSSDHD	4	22	0.00149935	0.149595	0.565617	1	1	7.71486e-05	9606	Homo sapiens	SDC4;SDC1;AGRN;HSPG2		R-HSA-3560802
R-HSA-164938	Nef-mediates down modulation of cell surface receptors by recruiting them to clathrin adapters	4	22	0.00149935	0.149595	0.565617	13	15	0.00115723	9606	Homo sapiens	AP1B1;B2M;AP2M1;ARF5		R-HSA-182243;R-HSA-182279;R-HSA-182186;R-HSA-182286;R-HSA-200879;R-HSA-167597;R-HSA-167601;R-HSA-167537;R-HSA-167633;R-HSA-182198;R-HSA-182263;R-HSA-167637;R-HSA-182171
R-HSA-174143	APC/C-mediated degradation of cell cycle proteins	12	92	0.00627002	0.152461	0.565617	34	40	0.00308594	9606	Homo sapiens	PSMD10;RPN2;PLK1;RPN1;PRICKLE2;BUB1B;PSMC3;PSMA1;CDC26;PSMD2;UBC;PSMC2;SKP1		R-HSA-174144;R-HSA-174209;R-HSA-174088;R-HSA-174159;R-HSA-174157;R-HSA-179410;R-HSA-174227;R-HSA-188371;R-HSA-174224;R-HSA-9686980;R-HSA-174171;R-HSA-174104;R-HSA-174105;R-HSA-179417;R-HSA-174238;R-HSA-174174;R-HSA-188191;R-HSA-179421;R-HSA-174119;R-HSA-174058;R-HSA-9686969;R-HSA-174120;R-HSA-174057;R-HSA-174121;R-HSA-174255;R-HSA-141423;R-HSA-174195;R-HSA-174070;R-HSA-174132;R-HSA-174202;R-HSA-1…
R-HSA-453276	Regulation of mitotic cell cycle	12	92	0.00627002	0.152461	0.565617	34	40	0.00308594	9606	Homo sapiens	PSMD10;RPN2;PLK1;RPN1;PRICKLE2;BUB1B;PSMC3;PSMA1;CDC26;PSMD2;UBC;PSMC2;SKP1		R-HSA-174144;R-HSA-174209;R-HSA-174088;R-HSA-174159;R-HSA-174157;R-HSA-179410;R-HSA-174227;R-HSA-188371;R-HSA-174224;R-HSA-9686980;R-HSA-174171;R-HSA-174104;R-HSA-174105;R-HSA-179417;R-HSA-174238;R-HSA-174174;R-HSA-188191;R-HSA-179421;R-HSA-174119;R-HSA-174058;R-HSA-9686969;R-HSA-174120;R-HSA-174057;R-HSA-174121;R-HSA-174255;R-HSA-141423;R-HSA-174195;R-HSA-174070;R-HSA-174132;R-HSA-174202;R-HSA-1…
R-HSA-180585	Vif-mediated degradation of APOBEC3G	8	56	0.00381653	0.153193	0.565617	2	4	0.000308594	9606	Homo sapiens	PSMD10;PSMC3;PSMA1;RPN2;PSMD2;RPN1;UBC;PSMC2;PRICKLE2		R-HSA-180603;R-HSA-180540
R-HSA-8852276	The role of GTSE1 in G2/M progression after G2 checkpoint	11	83	0.00565665	0.153743	0.565617	6	10	0.000771486	9606	Homo sapiens	PSMD10;TUBB6;PSMC3;PSMA1;RPN2;TUBB3;PSMD2;PLK1;RPN1;UBC;PSMC2;PRICKLE2		R-HSA-8852324;R-HSA-8852306;R-HSA-8852354;R-HSA-8852317;R-HSA-8852298;R-HSA-8852280
R-HSA-8939902	Regulation of RUNX2 expression and activity	11	83	0.00565665	0.153743	0.565617	18	32	0.00246875	9606	Homo sapiens	PSMD10;CBFB;PSMC3;PSMA1;RPN2;PSMD2;RPN1;UBC;PSMC2;PRICKLE2;STUB1;SKP1		R-HSA-8939688;R-HSA-9009451;R-HSA-9009452;R-HSA-9008076;R-HSA-9008110;R-HSA-9016526;R-HSA-9007686;R-HSA-9008345;R-HSA-8939801;R-HSA-9008475;R-HSA-8939706;R-HSA-9009403;R-HSA-8939900;R-HSA-9009309;R-HSA-9009308;R-HSA-9008479;R-HSA-9008478;R-HSA-9009362
R-HSA-174178	APC/C:Cdh1 mediated degradation of Cdc20 and other APC/C:Cdh1 targeted proteins in late mitosis/early G1	10	74	0.00504328	0.154468	0.565617	6	6	0.000462892	9606	Homo sapiens	PSMD10;PSMC3;PSMA1;RPN2;PSMD2;CDC26;PLK1;RPN1;UBC;PSMC2;PRICKLE2		R-HSA-174195;R-HSA-9686980;R-HSA-9686969;R-HSA-174088;R-HSA-174105;R-HSA-188191
R-HSA-179419	APC:Cdc20 mediated degradation of cell cycle proteins prior to satisfation of the cell cycle checkpoint	10	74	0.00504328	0.154468	0.565617	6	6	0.000462892	9606	Homo sapiens	PSMD10;PSMC3;PSMA1;RPN2;PSMD2;CDC26;RPN1;UBC;PSMC2;PRICKLE2;BUB1B		R-HSA-179410;R-HSA-174171;R-HSA-174104;R-HSA-179417;R-HSA-174255;R-HSA-179421
R-HSA-445989	TAK1 activates NFkB by phosphorylation and activation of IKKs complex	6	39	0.00265794	0.157302	0.565617	5	5	0.000385743	9606	Homo sapiens	NFKBIA;APP;CHUK;IRAK1;IRAK2;UBC		R-HSA-5609665;R-HSA-168166;R-HSA-9630923;R-HSA-168184;R-HSA-168140
R-HSA-6794362	Protein-protein interactions at synapses	12	93	0.00633817	0.160517	0.565617	22	33	0.0025459	9606	Homo sapiens	DLG1;LRFN4;DBNL;HOMER2;APLP1;FLOT1;APBA1;AMPD3;APBA2;PTPRF;LRRC4B		R-HSA-8849891;R-HSA-6794338;R-HSA-6797568;R-HSA-6794336;R-HSA-8855648;R-HSA-6794349;R-HSA-8849900;R-HSA-6794347;R-HSA-6794346;R-HSA-6794345;R-HSA-6794344;R-HSA-6794357;R-HSA-8849908;R-HSA-6794356;R-HSA-6794355;R-HSA-6797554;R-HSA-6794354;R-HSA-6798258;R-HSA-6794353;R-HSA-6794352;R-HSA-8849882;R-HSA-388824
R-HSA-69052	Switching of origins to a post-replicative state	12	93	0.00633817	0.160517	0.565617	6	9	0.000694337	9606	Homo sapiens	PSMD10;CDT1;RPN2;RPN1;PRICKLE2;CCNE2;PSMC3;PSMA1;CDC26;PSMD2;UBC;PSMC2;SKP1		R-HSA-68944;R-HSA-68946;R-HSA-68948;R-HSA-69015;R-HSA-69016;R-HSA-69005
R-HSA-1296041	Activation of G protein gated Potassium channels	5	31	0.00211272	0.163386	0.565617	3	3	0.000231446	9606	Homo sapiens	GNG2;GNG5;GNB2;GNB1;GNB4		R-HSA-1013020;R-HSA-1013013;R-HSA-1013012
R-HSA-997272	Inhibition of voltage gated Ca2+ channels via Gbeta/gamma subunits	5	31	0.00211272	0.163386	0.565617	3	3	0.000231446	9606	Homo sapiens	GNG2;GNG5;GNB2;GNB1;GNB4		R-HSA-1013020;R-HSA-1013013;R-HSA-1013012
R-HSA-1296059	G protein gated Potassium channels	5	31	0.00211272	0.163386	0.565617	3	3	0.000231446	9606	Homo sapiens	GNG2;GNG5;GNB2;GNB1;GNB4		R-HSA-1013020;R-HSA-1013013;R-HSA-1013012
R-HSA-204174	Regulation of pyruvate dehydrogenase (PDH) complex	5	31	0.00211272	0.163386	0.565617	2	4	0.000308594	9606	Homo sapiens	PDP1;PDHA1;PDK3;DLD		R-HSA-203946;R-HSA-204169
R-HSA-69017	CDK-mediated phosphorylation and removal of Cdc6	10	75	0.00511143	0.163588	0.565617	3	4	0.000308594	9606	Homo sapiens	PSMD10;CCNE2;PSMC3;PSMA1;RPN2;PSMD2;CDC26;RPN1;UBC;PSMC2;PRICKLE2		R-HSA-69015;R-HSA-69016;R-HSA-69005
R-HSA-532668	N-glycan trimming in the ER and Calnexin/Calreticulin cycle	8	57	0.00388469	0.163734	0.565617	11	18	0.00138867	9606	Homo sapiens	VCP;OS9;AMFR;EDEM2;UBC;DERL1;CALR		R-HSA-1022127;R-HSA-901036;R-HSA-901039;R-HSA-548890;R-HSA-8853379;R-HSA-8850594;R-HSA-901047;R-HSA-901024;R-HSA-535717;R-HSA-8867288;R-HSA-901074
R-HSA-4641258	Degradation of DVL	8	57	0.00388469	0.163734	0.565617	4	7	0.00054004	9606	Homo sapiens	PSMD10;PSMC3;PSMA1;RPN2;PSMD2;RPN1;UBC;PSMC2;PRICKLE2		R-HSA-4641159;R-HSA-1504193;R-HSA-1504190;R-HSA-4641260
R-HSA-70268	Pyruvate metabolism	8	57	0.00388469	0.163734	0.565617	7	15	0.00115723	9606	Homo sapiens	PDP1;LDHA;SLC16A1;PDHA1;PDK3;SLC16A3;DLD		R-HSA-71397;R-HSA-373875;R-HSA-71849;R-HSA-203946;R-HSA-204169;R-HSA-373867;R-HSA-70510
R-HSA-9029569	NR1H3 & NR1H2 regulate gene expression linked to cholesterol transport and efflux	9	66	0.00449806	0.164177	0.565617	16	40	0.00308594	9606	Homo sapiens	ARL4C;NCOR2;KDM3A;AGO3;PLTP		R-HSA-9024361;R-HSA-9618486;R-HSA-9024334;R-HSA-9618394;R-HSA-9618392;R-HSA-9024386;R-HSA-9657791;R-HSA-9605052;R-HSA-9624925;R-HSA-9024326;R-HSA-9624353;R-HSA-9618407;R-HSA-9618405;R-HSA-9038545;R-HSA-9618479;R-HSA-9624365
R-HSA-156711	Polo-like kinase mediated events	4	23	0.0015675	0.166979	0.565617	11	15	0.00115723	9606	Homo sapiens	LIN37;PLK1;PKMYT1		R-HSA-162657;R-HSA-4088298;R-HSA-156678;R-HSA-4088299;R-HSA-4088134;R-HSA-156699;R-HSA-4088309;R-HSA-4088306;R-HSA-4088130;R-HSA-4088307;R-HSA-4088305
R-HSA-5625900	RHO GTPases activate CIT	4	23	0.0015675	0.166979	0.565617	2	6	0.000462892	9606	Homo sapiens	PPP1CB;PRC1;MYH9;MYL9		R-HSA-5671970;R-HSA-5671919
R-HSA-446728	Cell junction organization	12	94	0.00640632	0.168784	0.565617	25	37	0.0028545	9606	Homo sapiens	CDH4;DST;CADM1;LAMB3;ACTN1;ZYX;FLNA;RSU1;ACTB;NECTIN1;LIMS1;PLEC		R-HSA-430341;R-HSA-5692437;R-HSA-446083;R-HSA-419011;R-HSA-432909;R-HSA-430347;R-HSA-446089;R-HSA-446364;R-HSA-420582;R-HSA-430311;R-HSA-430308;R-HSA-420580;R-HSA-433711;R-HSA-420586;R-HSA-420598;R-HSA-446391;R-HSA-420595;R-HSA-420592;R-HSA-432956;R-HSA-446077;R-HSA-433725;R-HSA-419002;R-HSA-419003;R-HSA-432952;R-HSA-419001
R-HSA-8877627	Vitamin E	1	2	0.000136305	0.169104	0.565617	2	2	0.000154297	9606	Homo sapiens	TPP1		R-HSA-8874705;R-HSA-8874718
R-HSA-5602415	UNC93B1 deficiency - HSE	1	2	0.000136305	0.169104	0.565617	1	1	7.71486e-05	9606	Homo sapiens	UNC93B1		R-HSA-5607838
R-HSA-5619043	Defective SLC2A1 causes GLUT1 deficiency syndrome 1 (GLUT1DS1)	1	2	0.000136305	0.169104	0.565617	1	1	7.71486e-05	9606	Homo sapiens	SLC2A1		R-HSA-5632804
R-HSA-5619088	Defective SLC39A4 causes acrodermatitis enteropathica, zinc-deficiency type (AEZ)	1	2	0.000136305	0.169104	0.565617	1	1	7.71486e-05	9606	Homo sapiens	SLC39A4		R-HSA-5654125
R-HSA-3642279	TGFBR2 MSI Frameshift Mutants in Cancer	1	2	0.000136305	0.169104	0.565617	1	1	7.71486e-05	9606	Homo sapiens	TGFB1		R-HSA-3642203
R-HSA-5653890	Lactose synthesis	2	8	0.000545219	0.170133	0.565617	3	3	0.000231446	9606	Homo sapiens	B4GALT1;SLC2A1		R-HSA-5653878;R-HSA-5653873;R-HSA-5653886
R-HSA-5603029	IkBA variant leads to EDA-ID	2	8	0.000545219	0.170133	0.565617	2	2	0.000154297	9606	Homo sapiens	NFKBIA;CHUK		R-HSA-5228811;R-HSA-9630921
R-HSA-3304349	Loss of Function of SMAD2/3 in Cancer	2	8	0.000545219	0.170133	0.565617	2	2	0.000154297	9606	Homo sapiens	SMAD2;TGFB1		R-HSA-3304394;R-HSA-3315483
R-HSA-5688890	Defective CSF2RA causes pulmonary surfactant metabolism dysfunction 4 (SMDP4)	2	8	0.000545219	0.170133	0.565617	1	1	7.71486e-05	9606	Homo sapiens	PSAP		R-HSA-5688899
R-HSA-5688849	Defective CSF2RB causes pulmonary surfactant metabolism dysfunction 5 (SMDP5)	2	8	0.000545219	0.170133	0.565617	1	1	7.71486e-05	9606	Homo sapiens	PSAP		R-HSA-5688884
R-HSA-194313	VEGF ligand-receptor interactions	2	8	0.000545219	0.170133	0.565617	3	4	0.000308594	9606	Homo sapiens	VEGFA		R-HSA-195378;R-HSA-194310;R-HSA-194311
R-HSA-195399	VEGF binds to VEGFR leading to receptor dimerization	2	8	0.000545219	0.170133	0.565617	2	3	0.000231446	9606	Homo sapiens	VEGFA		R-HSA-194310;R-HSA-194311
R-HSA-9033500	TYSND1 cleaves peroxisomal proteins	2	8	0.000545219	0.170133	0.565617	2	7	0.00054004	9606	Homo sapiens	HSD17B4;POT1		R-HSA-9033529;R-HSA-9033530
R-HSA-2022928	HS-GAG biosynthesis	6	40	0.0027261	0.17034	0.565617	13	14	0.00108008	9606	Homo sapiens	NDST1;SDC4;SDC1;AGRN;HS6ST1;HSPG2		R-HSA-2076383;R-HSA-2076508;R-HSA-2076371;R-HSA-2024108;R-HSA-2022860;R-HSA-2022856;R-HSA-2076392;R-HSA-2022887;R-HSA-2022919;R-HSA-2024100;R-HSA-2076419;R-HSA-2076611;R-HSA-2022851
R-HSA-176409	APC/C:Cdc20 mediated degradation of mitotic proteins	10	76	0.00517958	0.172963	0.565617	13	13	0.00100293	9606	Homo sapiens	PSMD10;PSMC3;PSMA1;RPN2;PSMD2;CDC26;RPN1;UBC;PSMC2;PRICKLE2;BUB1B		R-HSA-174144;R-HSA-174120;R-HSA-174121;R-HSA-174255;R-HSA-174157;R-HSA-179410;R-HSA-174227;R-HSA-174202;R-HSA-174171;R-HSA-174104;R-HSA-179417;R-HSA-174238;R-HSA-179421
R-HSA-1650814	Collagen biosynthesis and modifying enzymes	10	76	0.00517958	0.172963	0.565617	27	51	0.00393458	9606	Homo sapiens	PTPA;COL1A2;BMP1;P4HA1;COL23A1;PLOD3;COL8A1;P4HB;PPIB		R-HSA-8948232;R-HSA-8944265;R-HSA-2002460;R-HSA-8948234;R-HSA-8948224;R-HSA-8948226;R-HSA-8948228;R-HSA-8948230;R-HSA-8948231;R-HSA-8944218;R-HSA-8944220;R-HSA-2002440;R-HSA-1981128;R-HSA-1980233;R-HSA-1981120;R-HSA-8944214;R-HSA-1650808;R-HSA-2002428;R-HSA-2022073;R-HSA-2089971;R-HSA-1981104;R-HSA-8944230;R-HSA-8948219;R-HSA-2152276;R-HSA-8948222;R-HSA-1981157;R-HSA-2002401
R-HSA-9615017	FOXO-mediated transcription of oxidative stress, metabolic and neuronal genes	7	49	0.00333947	0.173575	0.565617	9	34	0.00262305	9606	Homo sapiens	SMAD2;SREBF1;SOD2;PLXNA4		R-HSA-9625346;R-HSA-9615015;R-HSA-9617972;R-HSA-9625749;R-HSA-9617832;R-HSA-9617833;R-HSA-9615023;R-HSA-9625324;R-HSA-9625693
R-HSA-9609736	Assembly and cell surface presentation of NMDA receptors	7	49	0.00333947	0.173575	0.565617	6	23	0.00177442	9606	Homo sapiens	DLG1;CAMK2D;TUBB6;TUBB3;APBA1		R-HSA-9610627;R-HSA-9611030;R-HSA-9611368;R-HSA-9610408;R-HSA-9610879;R-HSA-9610653
R-HSA-69273	Cyclin A/B1/B2 associated events during G2/M transition	5	32	0.00218088	0.178505	0.565617	10	25	0.00192871	9606	Homo sapiens	ELMOD1;PLK1;PPP2R2A;PKMYT1;CDC25B		R-HSA-8856951;R-HSA-4088141;R-HSA-170161;R-HSA-170055;R-HSA-8856945;R-HSA-170116;R-HSA-170120;R-HSA-170153;R-HSA-170126;R-HSA-170159
R-HSA-2559580	Oxidative Stress Induced Senescence	14	114	0.00776937	0.178763	0.565617	24	40	0.00308594	9606	Homo sapiens	KDM6B;MAP2K3;H2AJ;PHC2;TFDP1;H2AC6;AGO3;RSRC1;H2BC4;UBC;MSN;BAP1		R-HSA-3240787;R-HSA-3222546;R-HSA-3228469;R-HSA-3238999;R-HSA-3209111;R-HSA-6804879;R-HSA-3225851;R-HSA-3209114;R-HSA-3240765;R-HSA-3209151;R-HSA-3240766;R-HSA-3229089;R-HSA-3222593;R-HSA-3223200;R-HSA-3222533;R-HSA-3240295;R-HSA-8979071;R-HSA-3240777;R-HSA-3225867;R-HSA-450333;R-HSA-450296;R-HSA-3240783;R-HSA-3229102;R-HSA-3240782
R-HSA-901042	Calnexin/calreticulin cycle	6	41	0.00279425	0.183809	0.565617	9	13	0.00100293	9606	Homo sapiens	OS9;AMFR;EDEM2;UBC;DERL1;CALR		R-HSA-1022127;R-HSA-901036;R-HSA-901039;R-HSA-548890;R-HSA-901047;R-HSA-901024;R-HSA-535717;R-HSA-8867288;R-HSA-901074
R-HSA-174154	APC/C:Cdc20 mediated degradation of Securin	9	68	0.00463436	0.184571	0.565617	3	3	0.000231446	9606	Homo sapiens	PSMD10;PSMC3;PSMA1;RPN2;PSMD2;CDC26;RPN1;UBC;PSMC2;PRICKLE2		R-HSA-174144;R-HSA-174202;R-HSA-174121
R-HSA-68867	Assembly of the pre-replicative complex	9	68	0.00463436	0.184571	0.565617	4	12	0.000925783	9606	Homo sapiens	PSMD10;CDT1;PSMC3;PSMA1;RPN2;PSMD2;RPN1;UBC;PSMC2;PRICKLE2		R-HSA-68849;R-HSA-68825;R-HSA-68712;R-HSA-68826
R-HSA-2243919	Crosslinking of collagen fibrils	4	24	0.00163566	0.185035	0.565617	13	13	0.00100293	9606	Homo sapiens	COL1A2;BMP1;COL23A1;LOXL4		R-HSA-2395302;R-HSA-2022141;R-HSA-2395340;R-HSA-2559639;R-HSA-2395223;R-HSA-2243926;R-HSA-2395314;R-HSA-2395324;R-HSA-2243931;R-HSA-2002466;R-HSA-2395257;R-HSA-2395322;R-HSA-2250301
R-HSA-416572	Sema4D induced cell migration and growth-cone collapse	4	24	0.00163566	0.185035	0.565617	3	6	0.000462892	9606	Homo sapiens	ROCK1;LIMK1;MYH9;MYL9		R-HSA-419087;R-HSA-419197;R-HSA-419049
R-HSA-69541	Stabilization of p53	8	59	0.00402099	0.185778	0.565617	4	15	0.00115723	9606	Homo sapiens	PSMD10;PSMC3;PSMA1;RPN2;PSMD2;RPN1;UBC;PSMC2;PRICKLE2		R-HSA-6804724;R-HSA-6804879;R-HSA-264444;R-HSA-264458
R-HSA-8851805	MET activates RAS signaling	3	16	0.00109044	0.186554	0.565617	10	10	0.000771486	9606	Homo sapiens	SHC1;HGF;MET		R-HSA-8851877;R-HSA-8851859;R-HSA-8851827;R-HSA-8851890;R-HSA-8851842;R-HSA-8851888;R-HSA-8851900;R-HSA-8851804;R-HSA-8851899;R-HSA-8851866
R-HSA-198323	AKT phosphorylates targets in the cytosol	3	16	0.00109044	0.186554	0.565617	9	9	0.000694337	9606	Homo sapiens	CHUK;BAD;AKT1		R-HSA-198611;R-HSA-198371;R-HSA-198609;R-HSA-198599;R-HSA-198613;R-HSA-198347;R-HSA-200143;R-HSA-8948757;R-HSA-198621
R-HSA-8951936	RUNX3 regulates p14-ARF	3	16	0.00109044	0.186554	0.565617	8	8	0.000617189	9606	Homo sapiens	BRD2;TGFB1;CBFB		R-HSA-8951977;R-HSA-8952058;R-HSA-8952062;R-HSA-8951966;R-HSA-8951951;R-HSA-8952081;R-HSA-8952069;R-HSA-8952101
R-HSA-2428933	SHC-related events triggered by IGF1R	3	16	0.00109044	0.186554	0.565617	5	5	0.000385743	9606	Homo sapiens	SHC1		R-HSA-2404193;R-HSA-2404195;R-HSA-5686318;R-HSA-5686072;R-HSA-5686073
R-HSA-879415	Advanced glycosylation endproduct receptor signaling	3	16	0.00109044	0.186554	0.565617	4	4	0.000308594	9606	Homo sapiens	APP;LGALS3;CAPZA2		R-HSA-879358;R-HSA-879377;R-HSA-879411;R-HSA-879362
R-HSA-975144	IRAK1 recruits IKK complex upon TLR7/8 or 9 stimulation	3	16	0.00109044	0.186554	0.565617	4	4	0.000308594	9606	Homo sapiens	CHUK;IRAK1;UBC		R-HSA-975119;R-HSA-975142;R-HSA-975122;R-HSA-975139
R-HSA-937039	IRAK1 recruits IKK complex	3	16	0.00109044	0.186554	0.565617	4	4	0.000308594	9606	Homo sapiens	CHUK;IRAK1;UBC		R-HSA-937050;R-HSA-937034;R-HSA-937032;R-HSA-937044
R-HSA-75892	Platelet Adhesion to exposed collagen	3	16	0.00109044	0.186554	0.565617	5	6	0.000462892	9606	Homo sapiens	LYN;COL1A2;FYN		R-HSA-114577;R-HSA-432295;R-HSA-114563;R-HSA-114671;R-HSA-114670
R-HSA-422356	Regulation of insulin secretion	13	106	0.00722415	0.190758	0.565617	18	34	0.00262305	9606	Homo sapiens	GNG2;GNG5;GNB2;GNB1;SLC2A1;GNB4;CACNA1A;ACSL4;IQGAP1;PRKACA;GNAI2		R-HSA-400037;R-HSA-400097;R-HSA-434382;R-HSA-400046;R-HSA-265645;R-HSA-381644;R-HSA-400015;R-HSA-381612;R-HSA-265166;R-HSA-499981;R-HSA-399978;R-HSA-381707;R-HSA-381706;R-HSA-381713;R-HSA-265682;R-HSA-422320;R-HSA-400063;R-HSA-400092
R-HSA-1227986	Signaling by ERBB2	10	78	0.00531589	0.192446	0.565617	16	46	0.00354884	9606	Homo sapiens	YES1;SHC1;UBC;AKT1;STUB1;FYN;PTPN12;PRKACA		R-HSA-1250195;R-HSA-1250486;R-HSA-8934446;R-HSA-1963578;R-HSA-8934465;R-HSA-1250463;R-HSA-1918092;R-HSA-1358789;R-HSA-1918095;R-HSA-1358790;R-HSA-1358791;R-HSA-1358797;R-HSA-8863804;R-HSA-1358792;R-HSA-1963586;R-HSA-1358795
R-HSA-5683057	MAPK family signaling cascades	43	403	0.0274654	0.193187	0.565617	38	122	0.00941213	9606	Homo sapiens	PSMD10;CAMK2D;PFKFB3;RPN2;SHC1;RPN1;PRICKLE2;HSPB1;IQGAP1;SPATA20;ACTB;PTPA;PPP1CB;SPRED2;DNAJB1;PSMD2;UBC;FYN;NCAM1;PRKACA;SPTAN1;SPTBN1;JAK1;ICMT;MAP2K2;ANGPT1;HGF;FN1;DLG1;IL6;PSMC3;PSMA1;AGO3;CDC42EP3;PSMC2;TLN1;IL6ST;MET		R-HSA-5672980;R-HSA-5674132;R-HSA-5672978;R-HSA-5674130;R-HSA-5687121;R-HSA-9657603;R-HSA-5658438;R-HSA-5672965;R-HSA-5674373;R-HSA-5690245;R-HSA-9656775;R-HSA-9657606;R-HSA-5658435;R-HSA-5674496;R-HSA-9653514;R-HSA-5672972;R-HSA-5672973;R-HSA-9657608;R-HSA-5690250;R-HSA-9658445;R-HSA-5687112;R-HSA-5672969;R-HSA-5687113;R-HSA-109857;R-HSA-5658231;R-HSA-109858;R-HSA-5687088;R-HSA-109862;R-HSA-5674…
R-HSA-901032	ER Quality Control Compartment (ERQC)	5	33	0.00224903	0.194124	0.565617	6	9	0.000694337	9606	Homo sapiens	OS9;AMFR;EDEM2;UBC;DERL1		R-HSA-1022127;R-HSA-901036;R-HSA-901039;R-HSA-901024;R-HSA-8867288;R-HSA-901074
R-HSA-1442490	Collagen degradation	9	69	0.00470251	0.19517	0.565617	13	34	0.00262305	9606	Homo sapiens	CTSO;COL1A2;COL23A1;COL8A1;ADAM9;FURIN;CTSD;CTSB		R-HSA-2471621;R-HSA-2168960;R-HSA-2482180;R-HSA-2471842;R-HSA-1454822;R-HSA-1454757;R-HSA-2172405;R-HSA-1458433;R-HSA-2473596;R-HSA-1564142;R-HSA-2168923;R-HSA-2537499;R-HSA-1564169
R-HSA-163560	Triglyceride catabolism	6	42	0.0028624	0.197681	0.565617	5	17	0.00131153	9606	Homo sapiens	PPP1CB;CAV1;FABP7;PRKACA;MGLL		R-HSA-163568;R-HSA-163418;R-HSA-163595;R-HSA-163416;R-HSA-5334794
R-HSA-4570464	SUMOylation of RNA binding proteins	7	51	0.00347577	0.19831	0.565617	3	4	0.000308594	9606	Homo sapiens	PHC2;NUP188;SUMO1;NUP85;PCGF2;HNRNPC;BAP1		R-HSA-4570499;R-HSA-4570467;R-HSA-4570493
R-HSA-350562	Regulation of ornithine decarboxylase (ODC)	7	51	0.00347577	0.19831	0.565617	1	4	0.000308594	9606	Homo sapiens	PSMD10;PSMC3;PSMA1;RPN2;PSMD2;RPN1;PSMC2;PRICKLE2		R-HSA-353125
R-HSA-110329	Cleavage of the damaged pyrimidine	7	51	0.00347577	0.19831	0.565617	1	20	0.00154297	9606	Homo sapiens	H2AJ;H2AC6;H2BC4;FLNA;POT1;TPP1		R-HSA-9629497
R-HSA-73928	Depyrimidination	7	51	0.00347577	0.19831	0.565617	2	41	0.00316309	9606	Homo sapiens	H2AJ;H2AC6;H2BC4;FLNA;POT1;TPP1		R-HSA-9629497;R-HSA-9629372
R-HSA-2995410	Nuclear Envelope (NE) Reassembly	11	88	0.00599741	0.198753	0.565617	17	24	0.00185157	9606	Homo sapiens	ANKLE2;TUBB6;NUP188;SUMO1;TUBB3;NUP85;VPS4A;LMNA;PPP2R2A;KPNB1		R-HSA-9667952;R-HSA-9634169;R-HSA-9624798;R-HSA-9668415;R-HSA-3000449;R-HSA-9667965;R-HSA-9624893;R-HSA-9615901;R-HSA-9668419;R-HSA-2995389;R-HSA-2995388;R-HSA-9615937;R-HSA-9668389;R-HSA-9634219;R-HSA-9618378;R-HSA-9615945;R-HSA-2995376
R-HSA-3304351	Signaling by TGF-beta Receptor Complex in Cancer	2	9	0.000613371	0.203304	0.565617	7	7	0.00054004	9606	Homo sapiens	SMAD2;TGFB1		R-HSA-3645780;R-HSA-3311014;R-HSA-3304394;R-HSA-3315483;R-HSA-3656382;R-HSA-3656523;R-HSA-3642203
R-HSA-6806942	MET Receptor Activation	2	9	0.000613371	0.203304	0.565617	5	5	0.000385743	9606	Homo sapiens	HGF;MET		R-HSA-6806974;R-HSA-6806957;R-HSA-6800299;R-HSA-6800298;R-HSA-6800200
R-HSA-177539	Autointegration results in viral DNA circles	2	9	0.000613371	0.203304	0.565617	2	2	0.000154297	9606	Homo sapiens	HMGA1;PSIP1		R-HSA-175250;R-HSA-164845
R-HSA-2980767	Activation of NIMA Kinases NEK9, NEK6, NEK7	2	9	0.000613371	0.203304	0.565617	3	4	0.000308594	9606	Homo sapiens	NEK6;PLK1		R-HSA-2980720;R-HSA-2984258;R-HSA-2984226
R-HSA-8874211	CREB3 factors activate genes	2	9	0.000613371	0.203304	0.565617	9	21	0.00162012	9606	Homo sapiens	CREB3;CREB3L2		R-HSA-8874198;R-HSA-8874197;R-HSA-8874849;R-HSA-8874192;R-HSA-8874191;R-HSA-8874205;R-HSA-8874204;R-HSA-8874187;R-HSA-8874200
R-HSA-175567	Integration of viral DNA into host genomic DNA	2	9	0.000613371	0.203304	0.565617	1	3	0.000231446	9606	Homo sapiens	HMGA1;PSIP1		R-HSA-175108
R-HSA-6807004	Negative regulation of MET activity	4	25	0.00170381	0.203688	0.565617	10	10	0.000771486	9606	Homo sapiens	HGF;UBC;LRIG1;MET		R-HSA-8875431;R-HSA-6807027;R-HSA-8875443;R-HSA-8875490;R-HSA-6807008;R-HSA-8875183;R-HSA-8875374;R-HSA-8874685;R-HSA-8875451;R-HSA-8875482
R-HSA-5689603	UCH proteinases	12	98	0.00667893	0.203856	0.565617	10	11	0.000848634	9606	Homo sapiens	PSMD10;TGFB1;RPN2;H2AC6;RPN1;PRICKLE2;ACTB;H2AJ;PSMC3;PSMA1;PSMD2;UBC;PSMC2;BAP1		R-HSA-5690790;R-HSA-5690759;R-HSA-5690785;R-HSA-5689649;R-HSA-5689630;R-HSA-5665854;R-HSA-5665871;R-HSA-5690319;R-HSA-2179291;R-HSA-5689544
R-HSA-69563	p53-Dependent G1 DNA Damage Response	9	70	0.00477067	0.206021	0.565617	5	22	0.00169727	9606	Homo sapiens	PSMD10;CCNE2;PSMC3;PSMA1;RPN2;PSMD2;RPN1;UBC;PSMC2;PRICKLE2		R-HSA-6804724;R-HSA-6804879;R-HSA-264444;R-HSA-69562;R-HSA-264458
R-HSA-69580	p53-Dependent G1/S DNA damage checkpoint	9	70	0.00477067	0.206021	0.565617	5	22	0.00169727	9606	Homo sapiens	PSMD10;CCNE2;PSMC3;PSMA1;RPN2;PSMD2;RPN1;UBC;PSMC2;PRICKLE2		R-HSA-6804724;R-HSA-6804879;R-HSA-264444;R-HSA-69562;R-HSA-264458
R-HSA-376176	Signaling by ROBO receptors	26	235	0.0160158	0.206162	0.565617	12	60	0.00462892	9606	Homo sapiens	PSMD10;NRP1;RPN2;RPS6;RPN1;RPLP0;EIF4A3;PRICKLE2;RPS15;NELL2;RPS14;PSMC3;PSMA1;PSMD2;UBC;PSMC2;RPL24;RNPS1;RPL18;PRKACA;RPL28;EIF4G1;PFN2		R-HSA-9010681;R-HSA-428534;R-HSA-9014652;R-HSA-9010190;R-HSA-9010641;R-HSA-9011313;R-HSA-9010643;R-HSA-8986083;R-HSA-9014610;R-HSA-9011300;R-HSA-9010951;R-HSA-9010646
R-HSA-1912408	Pre-NOTCH Transcription and Translation	11	89	0.00606556	0.208393	0.565617	22	28	0.00216016	9606	Homo sapiens	NOTCH3;H2AJ;CREBBP;TFDP1;AGO3;H2AC6;MAML1;H2BC4		R-HSA-1912413;R-HSA-1912412;R-HSA-1912415;R-HSA-1606682;R-HSA-9017835;R-HSA-1912409;R-HSA-1912410;R-HSA-1912406;R-HSA-9604831;R-HSA-1912368;R-HSA-9604829;R-HSA-9604834;R-HSA-1912364;R-HSA-1912367;R-HSA-1912366;R-HSA-1912363;R-HSA-1912362;R-HSA-4395227;R-HSA-1606561;R-HSA-4395231;R-HSA-1912416;R-HSA-9021364
R-HSA-168256	Immune System	278	2869	0.195529	0.209584	0.565617	708	1634	0.126061	9606	Homo sapiens	IFITM3;APP;IFITM2;EIF4A3;UBE2L6;SPATA20;ELK1;IFIT3;ACTB;IFIT2;LGALS3;RPS6KA3;MT2A;PSMD2;CDC26;DHX58;CPNE1;AKT1;PRKACA;B2M;SKP1;AP1B1;TRIM14;ATP6V0D1;TLN1;CFB;TBC1D9B;RPN2;PDXDC1;CFI;RPN1;NEDD4L;IQGAP1;GNS;PRDX4;NUP85;RNF217;SPTBN1;ATP6V0A1;LYN;GSDMD;CTSA;CREBBP;ICMT;YES1;SURF4;FN1;COL1A2;HNRNPF;SDC1;CALR;CDK12;FBXL5;LGMN;PYGB;SERPINA3;CD40;SERPINA1;ARPC1B;RPLP0;MAGT1;CTSS;EEA1;GLIPR1;CTSO;SEC61G;…		R-HSA-741386;R-HSA-688136;R-HSA-688137;R-HSA-975878;R-HSA-975879;R-HSA-975874;R-HSA-936963;R-HSA-936960;R-HSA-8863895;R-HSA-936991;R-HSA-936986;R-HSA-9605259;R-HSA-913424;R-HSA-6786118;R-HSA-2317314;R-HSA-389158;R-HSA-6786114;R-HSA-913451;R-HSA-741411;R-HSA-6786124;R-HSA-8863914;R-HSA-8937656;R-HSA-1296421;R-HSA-2317332;R-HSA-5672980;R-HSA-5672978;R-HSA-937034;R-HSA-937032;R-HSA-198731;R-HSA-6786…
R-HSA-5676594	TNF receptor superfamily (TNFSF) members mediating non-canonical NF-kB pathway	3	17	0.00115859	0.210016	0.565617	7	12	0.000925783	9606	Homo sapiens	CD40;TNFRSF12A;BIRC3		R-HSA-5676598;R-HSA-5676596;R-HSA-5676597;R-HSA-5676595;R-HSA-5676593;R-HSA-5669023;R-HSA-199404
R-HSA-190828	Gap junction trafficking	7	52	0.00354392	0.211168	0.565617	14	20	0.00154297	9606	Homo sapiens	GJC1;GJA1;TUBB6;TUBB3;AP2M1;ACTB		R-HSA-191072;R-HSA-190662;R-HSA-190790;R-HSA-190788;R-HSA-190829;R-HSA-196017;R-HSA-190519;R-HSA-196026;R-HSA-190682;R-HSA-190520;R-HSA-191737;R-HSA-190686;R-HSA-190782;R-HSA-190877
R-HSA-69205	G1/S-Specific Transcription	6	43	0.00293055	0.211927	0.565617	28	28	0.00216016	9606	Homo sapiens	CDT1;TFDP1;LIN37;TK1		R-HSA-8961678;R-HSA-8961934;R-HSA-8961920;R-HSA-8961665;R-HSA-8962050;R-HSA-8961671;R-HSA-8961863;R-HSA-8961991;R-HSA-8961688;R-HSA-8961946;R-HSA-8961874;R-HSA-8961619;R-HSA-8961620;R-HSA-8961961;R-HSA-8961952;R-HSA-8961632;R-HSA-8961888;R-HSA-8961699;R-HSA-8961636;R-HSA-8961895;R-HSA-8961915;R-HSA-8961982;R-HSA-8961840;R-HSA-8961651;R-HSA-8961907;R-HSA-8961972;R-HSA-8961846;R-HSA-8962039
R-HSA-373080	Class B/2 (Secretin family receptors)	12	99	0.00674709	0.213094	0.565617	5	20	0.00154297	9606	Homo sapiens	FZD3;GNG2;ADGRE5;GNG5;GNB2;FZD7;GNB1;FZD6;GNB4;WNT16;PTHLH		R-HSA-444773;R-HSA-879674;R-HSA-381612;R-HSA-201708;R-HSA-420489
R-HSA-5619084	ABC transporter disorders	12	99	0.00674709	0.213094	0.565617	4	22	0.00169727	9606	Homo sapiens	PSMD10;VCP;PSMC3;PSMA1;OS9;RPN2;PSMD2;RPN1;UBC;PSMC2;PRICKLE2;DERL1		R-HSA-8866854;R-HSA-8866858;R-HSA-8866857;R-HSA-8866856
R-HSA-5658442	Regulation of RAS by GAPs	9	71	0.00483882	0.217112	0.565617	5	5	0.000385743	9606	Homo sapiens	PSMD10;SPRED2;PSMC3;PSMA1;RPN2;PSMD2;RPN1;UBC;PSMC2;PRICKLE2		R-HSA-5658438;R-HSA-5658231;R-HSA-5658435;R-HSA-5658430;R-HSA-5658424
R-HSA-9616222	Transcriptional regulation of granulopoiesis	9	71	0.00483882	0.217112	0.565617	9	27	0.00208301	9606	Homo sapiens	H2AJ;CEBPB;TFDP1;CBFB;H2AC6;H2BC4		R-HSA-9617217;R-HSA-9618582;R-HSA-8865505;R-HSA-9618586;R-HSA-9617194;R-HSA-9618584;R-HSA-9622377;R-HSA-9617209;R-HSA-9634445
R-HSA-73929	Base-Excision Repair, AP Site Formation	8	62	0.00422545	0.221029	0.565617	12	62	0.00478321	9606	Homo sapiens	H2AJ;H2AC6;H2BC4;FLNA;POT1;TPP1;MID1		R-HSA-110240;R-HSA-9629216;R-HSA-9629483;R-HSA-9629195;R-HSA-110248;R-HSA-110251;R-HSA-9629497;R-HSA-110250;R-HSA-9629372;R-HSA-110239;R-HSA-9629373;R-HSA-110238
R-HSA-9013695	NOTCH4 Intracellular Domain Regulates Transcription	4	26	0.00177196	0.222861	0.565617	8	9	0.000694337	9606	Homo sapiens	ACTA2;CREBBP;MAML1		R-HSA-9604451;R-HSA-9604550;R-HSA-9013693;R-HSA-9604471;R-HSA-9013711;R-HSA-9604664;R-HSA-9604553;R-HSA-9604446
R-HSA-3108214	SUMOylation of DNA damage response and repair proteins	10	81	0.00552034	0.223363	0.565617	18	24	0.00185157	9606	Homo sapiens	PHC2;SP100;NUP188;SUMO1;NUP85;CETN2;PCGF2;NSMCE1;BAP1;PIAS1		R-HSA-2997709;R-HSA-3000399;R-HSA-4551648;R-HSA-4570528;R-HSA-4551661;R-HSA-4551724;R-HSA-4568846;R-HSA-3000348;R-HSA-4551604;R-HSA-3000383;R-HSA-5228508;R-HSA-4568848;R-HSA-3000411;R-HSA-4570463;R-HSA-4568863;R-HSA-3108212;R-HSA-2997616;R-HSA-4570554
R-HSA-1236978	Cross-presentation of soluble exogenous antigens (endosomes)	7	53	0.00361208	0.224324	0.565617	1	6	0.000462892	9606	Homo sapiens	PSMD10;PSMC3;PSMA1;RPN2;PSMD2;RPN1;PSMC2;PRICKLE2		R-HSA-1236970
R-HSA-2024096	HS-GAG degradation	6	44	0.00299871	0.226516	0.565617	6	14	0.00108008	9606	Homo sapiens	HGSNAT;SDC4;SDC1;IDS;AGRN;HSPG2		R-HSA-1678650;R-HSA-1667005;R-HSA-2024084;R-HSA-2090085;R-HSA-1678660;R-HSA-1678694
R-HSA-456926	Thrombin signalling through proteinase activated receptors (PARs)	5	35	0.00238533	0.226683	0.565617	6	14	0.00108008	9606	Homo sapiens	GNG2;GNG5;GNB2;GNB1;GNB4		R-HSA-396996;R-HSA-397891;R-HSA-114552;R-HSA-396941;R-HSA-397835;R-HSA-114558
R-HSA-420092	Glucagon-type ligand receptors	5	35	0.00238533	0.226683	0.565617	1	8	0.000617189	9606	Homo sapiens	GNG2;GNG5;GNB2;GNB1;GNB4		R-HSA-381612
R-HSA-6802957	Oncogenic MAPK signaling	12	101	0.00688339	0.232085	0.565617	33	46	0.00354884	9606	Homo sapiens	PPP1CB;SPRED2;CAMK2D;MAP2K2;FAM131B;LMNA;FN1;TRIM24;IQGAP1;TLN1;ACTB;PAPSS1		R-HSA-6802919;R-HSA-9656211;R-HSA-6802918;R-HSA-9656209;R-HSA-6802916;R-HSA-9656215;R-HSA-6802914;R-HSA-6803234;R-HSA-9656214;R-HSA-6803233;R-HSA-6802912;R-HSA-9656212;R-HSA-6802927;R-HSA-6802926;R-HSA-6802925;R-HSA-6802924;R-HSA-6802922;R-HSA-6802921;R-HSA-6802935;R-HSA-6802934;R-HSA-6802933;R-HSA-6802932;R-HSA-9652165;R-HSA-6802943;R-HSA-6802942;R-HSA-6802941;R-HSA-9660538;R-HSA-9660536;R-HSA-6…
R-HSA-9012852	Signaling by NOTCH3	8	63	0.0042936	0.233298	0.565617	35	37	0.0028545	9606	Homo sapiens	NOTCH3;CREBBP;PLXND1;MAML1;FABP7;UBC		R-HSA-9021451;R-HSA-9021450;R-HSA-9013069;R-HSA-9018573;R-HSA-9021325;R-HSA-9018572;R-HSA-157124;R-HSA-9013568;R-HSA-9017797;R-HSA-9017817;R-HSA-9016861;R-HSA-9021406;R-HSA-9021520;R-HSA-9021523;R-HSA-157145;R-HSA-9016916;R-HSA-9013652;R-HSA-9021480;R-HSA-9018538;R-HSA-9016751;R-HSA-9018542;R-HSA-2168136;R-HSA-9013284;R-HSA-9021412;R-HSA-157100;R-HSA-9021478;R-HSA-157937;R-HSA-9014141;R-HSA-90178…
R-HSA-69206	G1/S Transition	17	150	0.0102229	0.233956	0.565617	47	61	0.00470606	9606	Homo sapiens	PSMD10;CDT1;RPN2;LIN37;RPN1;PRICKLE2;TFDP1;CCNE2;PSMC3;PSMA1;PSMD2;UBC;PSMC2;AKT1;TK1;SKP1		R-HSA-187520;R-HSA-69191;R-HSA-8961678;R-HSA-8961934;R-HSA-8961920;R-HSA-8961665;R-HSA-69195;R-HSA-8962050;R-HSA-68940;R-HSA-69199;R-HSA-8961671;R-HSA-8961863;R-HSA-8961991;R-HSA-157906;R-HSA-8961688;R-HSA-8961946;R-HSA-198613;R-HSA-8961874;R-HSA-187545;R-HSA-8961619;R-HSA-8961620;R-HSA-188386;R-HSA-8961961;R-HSA-187552;R-HSA-188390;R-HSA-8961952;R-HSA-8961632;R-HSA-8961888;R-HSA-113643;R-HSA-896…
R-HSA-5684264	MAP3K8 (TPL2)-dependent MAPK1/3 activation	3	18	0.00122674	0.234076	0.565617	5	8	0.000617189	9606	Homo sapiens	CHUK;UBC;SKP1		R-HSA-5684275;R-HSA-5684273;R-HSA-5684250;R-HSA-5684267;R-HSA-5684248
R-HSA-2160916	Hyaluronan uptake and degradation	3	18	0.00122674	0.234076	0.565617	4	10	0.000771486	9606	Homo sapiens	HEXA;CD44;SLC9A1		R-HSA-2162225;R-HSA-2160915;R-HSA-2160884;R-HSA-2160892
R-HSA-9022707	MECP2 regulates transcription factors	2	10	0.000681524	0.237105	0.565617	8	8	0.000617189	9606	Homo sapiens	MECP2		R-HSA-9021944;R-HSA-9021851;R-HSA-9021949;R-HSA-9021950;R-HSA-9017441;R-HSA-9021952;R-HSA-9017447;R-HSA-9021847
R-HSA-447041	CHL1 interactions	2	10	0.000681524	0.237105	0.565617	5	5	0.000385743	9606	Homo sapiens	NRP1;CHL1		R-HSA-443782;R-HSA-445088;R-HSA-445087;R-HSA-447034;R-HSA-445083
R-HSA-8851907	MET activates PI3K/AKT signaling	2	10	0.000681524	0.237105	0.565617	5	5	0.000385743	9606	Homo sapiens	HGF;MET		R-HSA-8851908;R-HSA-8852019;R-HSA-8851954;R-HSA-8851919;R-HSA-8851933
R-HSA-162791	Attachment of GPI anchor to uPAR	2	10	0.000681524	0.237105	0.565617	2	2	0.000154297	9606	Homo sapiens	PIGT;PLAUR		R-HSA-162836;R-HSA-162729
R-HSA-167590	Nef Mediated CD4 Down-regulation	2	10	0.000681524	0.237105	0.565617	4	5	0.000385743	9606	Homo sapiens	AP2M1;ARF5		R-HSA-167601;R-HSA-167537;R-HSA-200879;R-HSA-167597
R-HSA-426117	Cation-coupled Chloride cotransporters	2	10	0.000681524	0.237105	0.565617	1	3	0.000231446	9606	Homo sapiens	SLC12A4;SLC12A7		R-HSA-426155
R-HSA-8963899	Plasma lipoprotein remodeling	7	54	0.00368023	0.237756	0.565617	13	30	0.00231446	9606	Homo sapiens	SLC12A4;LPL;FURIN;PLTP;LMF2;LMF1		R-HSA-266310;R-HSA-264678;R-HSA-6784676;R-HSA-174757;R-HSA-266315;R-HSA-8857928;R-HSA-6784628;R-HSA-264695;R-HSA-264689;R-HSA-6785181;R-HSA-6784861;R-HSA-6785178;R-HSA-266299
R-HSA-5684996	MAPK1/MAPK3 signaling	37	352	0.0239896	0.240127	0.565617	29	82	0.00632618	9606	Homo sapiens	PSMD10;CAMK2D;PFKFB3;RPN2;SHC1;RPN1;PRICKLE2;IQGAP1;SPATA20;ACTB;PTPA;PPP1CB;SPRED2;PSMD2;UBC;FYN;NCAM1;SPTAN1;SPTBN1;JAK1;ICMT;MAP2K2;ANGPT1;HGF;FN1;DLG1;IL6;PSMC3;PSMA1;PSMC2;TLN1;IL6ST;MET		R-HSA-5672980;R-HSA-5674132;R-HSA-5672978;R-HSA-5674130;R-HSA-9657603;R-HSA-5658438;R-HSA-5672965;R-HSA-5674373;R-HSA-9656775;R-HSA-9657606;R-HSA-5658435;R-HSA-5674496;R-HSA-9653514;R-HSA-5672972;R-HSA-5672973;R-HSA-9657608;R-HSA-9658445;R-HSA-5672969;R-HSA-109857;R-HSA-5658231;R-HSA-109858;R-HSA-109862;R-HSA-5674366;R-HSA-5658430;R-HSA-109864;R-HSA-9657599;R-HSA-5658424;R-HSA-5674022;R-HSA-96479…
R-HSA-442982	Ras activation upon Ca2+ influx through NMDA receptor	4	27	0.00184011	0.242478	0.565617	2	2	0.000154297	9606	Homo sapiens	DLG1;CAMK2D		R-HSA-442732;R-HSA-442760
R-HSA-450302	activated TAK1 mediates p38 MAPK activation	4	27	0.00184011	0.242478	0.565617	3	5	0.000385743	9606	Homo sapiens	MAP2K3;IRAK1;IRAK2;UBC		R-HSA-450333;R-HSA-450346;R-HSA-450296
R-HSA-9617324	Negative regulation of NMDA receptor-mediated neuronal transmission	4	27	0.00184011	0.242478	0.565617	2	4	0.000308594	9606	Homo sapiens	DLG1;CAMK2D		R-HSA-9619449;R-HSA-9617326
R-HSA-163282	Mitochondrial transcription initiation	1	3	0.000204457	0.242617	0.565617	2	2	0.000154297	9606	Homo sapiens	TFAM		R-HSA-163296;R-HSA-163310
R-HSA-2206305	MPS IIID - Sanfilippo syndrome D	1	3	0.000204457	0.242617	0.565617	1	1	7.71486e-05	9606	Homo sapiens	GNS		R-HSA-2263495
R-HSA-5603027	IKBKG deficiency causes anhidrotic ectodermal dysplasia with immunodeficiency (EDA-ID) (via TLR)	1	3	0.000204457	0.242617	0.565617	1	1	7.71486e-05	9606	Homo sapiens	CHUK		R-HSA-5262921
R-HSA-3311021	SMAD4 MH2 Domain Mutants in Cancer	1	3	0.000204457	0.242617	0.565617	1	1	7.71486e-05	9606	Homo sapiens	SMAD2		R-HSA-3311014
R-HSA-5602636	IKBKB deficiency causes SCID	1	3	0.000204457	0.242617	0.565617	1	1	7.71486e-05	9606	Homo sapiens	CHUK		R-HSA-5228840
R-HSA-3315487	SMAD2/3 MH2 Domain Mutants in Cancer	1	3	0.000204457	0.242617	0.565617	1	1	7.71486e-05	9606	Homo sapiens	SMAD2		R-HSA-3315483
R-HSA-3304347	Loss of Function of SMAD4 in Cancer	1	3	0.000204457	0.242617	0.565617	1	1	7.71486e-05	9606	Homo sapiens	SMAD2		R-HSA-3311014
R-HSA-4793953	Defective B4GALT1 causes B4GALT1-CDG (CDG-2d)	1	3	0.000204457	0.242617	0.565617	1	1	7.71486e-05	9606	Homo sapiens	B4GALT1		R-HSA-4793956
R-HSA-5609974	Defective PGM1 causes PGM1-CDG (CDG1t)	1	3	0.000204457	0.242617	0.565617	1	1	7.71486e-05	9606	Homo sapiens	PGM1		R-HSA-5609939
R-HSA-9603505	NTRK3 as a dependence receptor	1	3	0.000204457	0.242617	0.565617	3	4	0.000308594	9606	Homo sapiens	NELFB		R-HSA-9603554;R-HSA-9603598;R-HSA-9603548
R-HSA-164939	Nef mediated downregulation of CD28 cell surface expression	1	3	0.000204457	0.242617	0.565617	2	3	0.000231446	9606	Homo sapiens	AP2M1		R-HSA-167633;R-HSA-167637
R-HSA-190827	Transport of connexins along the secretory pathway	1	3	0.000204457	0.242617	0.565617	1	2	0.000154297	9606	Homo sapiens	GJA1		R-HSA-190686
R-HSA-190704	Oligomerization of connexins into connexons	1	3	0.000204457	0.242617	0.565617	1	3	0.000231446	9606	Homo sapiens	GJA1		R-HSA-190662
R-HSA-352238	Breakdown of the nuclear lamina	1	3	0.000204457	0.242617	0.565617	1	3	0.000231446	9606	Homo sapiens	LMNA		R-HSA-264865
R-HSA-1250196	SHC1 events in ERBB2 signaling	5	36	0.00245349	0.243531	0.565617	6	6	0.000462892	9606	Homo sapiens	SHC1;PTPN12;PRKACA		R-HSA-1250195;R-HSA-1250486;R-HSA-8934446;R-HSA-1963578;R-HSA-8934465;R-HSA-1250463
R-HSA-111885	Opioid Signalling	13	112	0.00763307	0.244448	0.565617	28	59	0.00455177	9606	Homo sapiens	CAMK2D;GNG2;GNG5;PDE4D;GNB2;GNB1;GNB4;PRKACA;SLC39A14;GNAI2		R-HSA-177284;R-HSA-111879;R-HSA-167429;R-HSA-167433;R-HSA-392206;R-HSA-112271;R-HSA-111962;R-HSA-111966;R-HSA-111970;R-HSA-442725;R-HSA-112037;R-HSA-8951727;R-HSA-170666;R-HSA-180073;R-HSA-170671;R-HSA-111919;R-HSA-170674;R-HSA-167408;R-HSA-201783;R-HSA-111925;R-HSA-111924;R-HSA-167415;R-HSA-201787;R-HSA-177275;R-HSA-167419;R-HSA-170686;R-HSA-9617583;R-HSA-111870
R-HSA-5633008	TP53 Regulates Transcription of Cell Death Genes	10	83	0.00565665	0.244981	0.565617	12	68	0.0052461	9606	Homo sapiens	STEAP3;CREBBP;IGFBP3;TAOK2;FAS;NDRG1		R-HSA-6799815;R-HSA-6798004;R-HSA-6800035;R-HSA-6800001;R-HSA-6801184;R-HSA-5633314;R-HSA-6801166;R-HSA-5633295;R-HSA-6800044;R-HSA-6801195;R-HSA-6800042;R-HSA-6797993
R-HSA-382556	ABC-family proteins mediated transport	14	122	0.00831459	0.246474	0.565617	7	27	0.00208301	9606	Homo sapiens	ABCC3;PSMD10;ABCA2;VCP;RPN2;RPN1;DERL1;PRICKLE2;OS9;PSMC3;PSMA1;PSMD2;UBC;PSMC2		R-HSA-1369028;R-HSA-8866551;R-HSA-1454916;R-HSA-8866546;R-HSA-1369052;R-HSA-8866542;R-HSA-8866553
R-HSA-162906	HIV Infection	28	262	0.0178559	0.247919	0.565617	94	158	0.0121895	9606	Homo sapiens	PSMD10;RPN2;NUP188;RPN1;VPS4A;PRICKLE2;PSIP1;NEDD4L;FURIN;NUP85;PSMD2;UBC;FYN;NELFB;B2M;AP2M1;POLR2L;SKP1;TAF15;VTA1;AP1B1;HMGA1;SUPT5H;PSMC3;PSMA1;PSMC2;ARF5;KPNB1		R-HSA-184323;R-HSA-8951690;R-HSA-180736;R-HSA-182279;R-HSA-175108;R-HSA-3159227;R-HSA-182286;R-HSA-180622;R-HSA-175117;R-HSA-167181;R-HSA-175250;R-HSA-180627;R-HSA-180630;R-HSA-167191;R-HSA-182171;R-HSA-171288;R-HSA-167192;R-HSA-162590;R-HSA-167196;R-HSA-167197;R-HSA-9613490;R-HSA-164514;R-HSA-167459;R-HSA-167072;R-HSA-167076;R-HSA-167077;R-HSA-182186;R-HSA-9613498;R-HSA-164522;R-HSA-167083;R-HSA…
R-HSA-1168372	Downstream signaling events of B Cell Receptor (BCR)	11	93	0.00633817	0.248801	0.565617	6	14	0.00108008	9606	Homo sapiens	PSMD10;NFKBIA;CHUK;PSMC3;PSMA1;RPN2;PSMD2;RPN1;UBC;PSMC2;PRICKLE2;SKP1		R-HSA-1168641;R-HSA-1168640;R-HSA-1168643;R-HSA-1168642;R-HSA-1168637;R-HSA-1168638
R-HSA-3560782	Diseases associated with glycosaminoglycan metabolism	7	55	0.00374838	0.25144	0.565617	18	29	0.00223731	9606	Homo sapiens	B4GALT1;SDC4;PSAP;HEXA;SDC1;AGRN;HSPG2		R-HSA-9035976;R-HSA-9035978;R-HSA-9035949;R-HSA-9035950;R-HSA-9036289;R-HSA-3656254;R-HSA-9036290;R-HSA-4420365;R-HSA-3656230;R-HSA-3595175;R-HSA-3560804;R-HSA-9036283;R-HSA-3656261;R-HSA-3560802;R-HSA-9036285;R-HSA-3656259;R-HSA-3656257;R-HSA-3656267
R-HSA-6811440	Retrograde transport at the Trans-Golgi-Network	7	55	0.00374838	0.25144	0.565617	10	20	0.00154297	9606	Homo sapiens	RAB43;TGOLN2;RHOBTB3;RAB6A;SAT1;RAB9B;IGF2R		R-HSA-6811431;R-HSA-6811429;R-HSA-6811428;R-HSA-6814675;R-HSA-6814674;R-HSA-8847537;R-HSA-6814671;R-HSA-6814670;R-HSA-8847534;R-HSA-6814682
R-HSA-446652	Interleukin-1 family signaling	18	163	0.0111088	0.25849	0.565617	36	79	0.00609474	9606	Homo sapiens	PSMD10;IL33;APP;CHUK;RPN2;RPN1;PRICKLE2;PTPN12;NFKBIA;IRAK1;PSMC3;PSMA1;IRAK2;PSMD2;UBC;PSMC2;SQSTM1;SKP1		R-HSA-507719;R-HSA-450690;R-HSA-446862;R-HSA-5684250;R-HSA-450187;R-HSA-450827;R-HSA-168140;R-HSA-5684248;R-HSA-446870;R-HSA-5609665;R-HSA-8948063;R-HSA-9630923;R-HSA-446684;R-HSA-446877;R-HSA-451418;R-HSA-448603;R-HSA-446694;R-HSA-446692;R-HSA-209063;R-HSA-168166;R-HSA-5684275;R-HSA-209125;R-HSA-209061;R-HSA-8948015;R-HSA-5684273;R-HSA-446894;R-HSA-8948066;R-HSA-446701;R-HSA-451561;R-HSA-448629;…
R-HSA-9027284	Erythropoietin activates RAS	3	19	0.0012949	0.258588	0.565617	8	8	0.000617189	9606	Homo sapiens	LYN;SHC1;RAPGEF1		R-HSA-9027274;R-HSA-9029149;R-HSA-9029151;R-HSA-9029150;R-HSA-9029155;R-HSA-9024723;R-HSA-9029158;R-HSA-9024726
R-HSA-168927	TICAM1, RIP1-mediated IKK complex recruitment	3	19	0.0012949	0.258588	0.565617	2	3	0.000231446	9606	Homo sapiens	CHUK;UBC;BIRC3		R-HSA-9014343;R-HSA-9014342
R-HSA-416700	Other semaphorin interactions	3	19	0.0012949	0.258588	0.565617	4	9	0.000694337	9606	Homo sapiens	PLXND1;SEMA6D;PLXNA4		R-HSA-416725;R-HSA-416690;R-HSA-416723;R-HSA-416683
R-HSA-453279	Mitotic G1 phase and G1/S transition	19	173	0.0117904	0.258592	0.565617	78	99	0.00763771	9606	Homo sapiens	LYN;PSMD10;CDT1;RPN2;LIN37;RPN1;PRICKLE2;PPP2R2A;TFDP1;CCNE2;PSMC3;PSMA1;PSMD2;UBC;PSMC2;AKT1;TK1;SKP1		R-HSA-187520;R-HSA-8964492;R-HSA-1227670;R-HSA-1227671;R-HSA-8961934;R-HSA-8961678;R-HSA-8942607;R-HSA-8961920;R-HSA-8961665;R-HSA-8964482;R-HSA-8962050;R-HSA-8961671;R-HSA-8961688;R-HSA-8961946;R-HSA-1363328;R-HSA-1363331;R-HSA-8964498;R-HSA-187545;R-HSA-8961961;R-HSA-187552;R-HSA-8964525;R-HSA-9018017;R-HSA-8961952;R-HSA-8964513;R-HSA-8961699;R-HSA-69299;R-HSA-187574;R-HSA-187575;R-HSA-68919;R-…
R-HSA-399719	Trafficking of AMPA receptors	5	37	0.00252164	0.260695	0.565617	3	4	0.000308594	9606	Homo sapiens	DLG1;CAMK2D;PRKACA;AP2M1;CACNG4		R-HSA-416320;R-HSA-416639;R-HSA-421007
R-HSA-5694530	Cargo concentration in the ER	5	37	0.00252164	0.260695	0.565617	5	12	0.000925783	9606	Homo sapiens	MCFD2;SERPINA1;PFKFB3;SH3BP2;CD59		R-HSA-5694431;R-HSA-5694428;R-HSA-5694445;R-HSA-5694522;R-HSA-5694410
R-HSA-438066	Unblocking of NMDA receptors, glutamate binding and activation	4	28	0.00190827	0.262464	0.565617	5	5	0.000385743	9606	Homo sapiens	DLG1;CAMK2D		R-HSA-432164;R-HSA-438037;R-HSA-432162;R-HSA-432172;R-HSA-9614185
R-HSA-6803529	FGFR2 alternative splicing	4	28	0.00190827	0.262464	0.565617	4	4	0.000308594	9606	Homo sapiens	PTBP1;HNRNPH1;HNRNPF;POLR2L		R-HSA-6803527;R-HSA-6803523;R-HSA-6803838;R-HSA-6803836
R-HSA-429947	Deadenylation of mRNA	4	28	0.00190827	0.262464	0.565617	4	4	0.000308594	9606	Homo sapiens	CNOT1;EIF4A3;TNKS1BP1;EIF4G1		R-HSA-430021;R-HSA-429955;R-HSA-8941312;R-HSA-429992
R-HSA-112409	RAF-independent MAPK1/3 activation	4	28	0.00190827	0.262464	0.565617	4	12	0.000925783	9606	Homo sapiens	IL6;MAP2K2;IL6ST;JAK1		R-HSA-109857;R-HSA-109858;R-HSA-109862;R-HSA-109864
R-HSA-5610787	Hedgehog 'off' state	14	124	0.0084509	0.264792	0.565617	24	32	0.00246875	9606	Homo sapiens	PSMD10;RPN2;RPN1;PRICKLE2;GLI3;TUBB6;PSMC3;PSMA1;TUBB3;PSMD2;UBC;PSMC2;PRKACA;SKP1		R-HSA-5610741;R-HSA-5610742;R-HSA-5610717;R-HSA-5610749;R-HSA-5612508;R-HSA-5612510;R-HSA-5610745;R-HSA-5610746;R-HSA-5610757;R-HSA-5617413;R-HSA-5617412;R-HSA-5610758;R-HSA-5610720;R-HSA-5617408;R-HSA-5610752;R-HSA-5610723;R-HSA-5610754;R-HSA-5610722;R-HSA-5617410;R-HSA-5610733;R-HSA-5610732;R-HSA-5610767;R-HSA-5610766;R-HSA-5610760
R-HSA-157858	Gap junction trafficking and regulation	7	56	0.00381653	0.265354	0.565617	18	24	0.00185157	9606	Homo sapiens	GJC1;GJA1;TUBB6;TUBB3;AP2M1;ACTB		R-HSA-191072;R-HSA-191654;R-HSA-190662;R-HSA-190790;R-HSA-190788;R-HSA-191656;R-HSA-190829;R-HSA-190541;R-HSA-196017;R-HSA-190519;R-HSA-191636;R-HSA-196026;R-HSA-190682;R-HSA-190520;R-HSA-191737;R-HSA-190686;R-HSA-190782;R-HSA-190877
R-HSA-109582	Hemostasis	82	824	0.0561576	0.267144	0.565617	120	332	0.0256133	9606	Homo sapiens	LGALS3BP;APP;SERPINA3;SPARC;SERPINA1;WDR1;SLC7A11;CLU;ACTB;TUBB6;CAPZB;LAMP1;TUBB3;TMSB4X;LAMP2;CFL1;AKT1;SIRPA;KIF1B;NELFB;TIMP1;PRKACA;SLC16A3;ANXA2;ITGA3;HGF;ACTN1;PLAUR;ATP1B3;F3;SERPINB6;TMX3;KIFC1;SPNS1;TAGLN2;CD47;ALDOA;TLN1;CD44;MGLL;PFN2;CD63;GRN;SDC4;SHC1;GNAI2;GNG2;GNG5;PSAP;FLNA;FYN;A2M;AAMP;CD99;S100A10;SH2B1;LYN;TGFB2;YES1;SLC16A1;TGFB1;ANGPT1;RARRES2;CAV1;FN1;LHFPL2;VEGFA;EHD2;COL1…		R-HSA-443910;R-HSA-990478;R-HSA-158982;R-HSA-204549;R-HSA-392195;R-HSA-443905;R-HSA-443402;R-HSA-397835;R-HSA-204813;R-HSA-392202;R-HSA-481044;R-HSA-418581;R-HSA-418579;R-HSA-140823;R-HSA-430096;R-HSA-418576;R-HSA-354066;R-HSA-354077;R-HSA-159001;R-HSA-140825;R-HSA-354073;R-HSA-158750;R-HSA-443418;R-HSA-210974;R-HSA-159005;R-HSA-354087;R-HSA-210977;R-HSA-377644;R-HSA-377641;R-HSA-377640;R-HSA-377…
R-HSA-164940	Nef mediated downregulation of MHC class I complex cell surface expression	2	11	0.000749676	0.271163	0.565617	4	4	0.000308594	9606	Homo sapiens	AP1B1;B2M		R-HSA-182243;R-HSA-182279;R-HSA-182263;R-HSA-182286
R-HSA-8875656	MET receptor recycling	2	11	0.000749676	0.271163	0.565617	2	2	0.000154297	9606	Homo sapiens	HGF;MET		R-HSA-8875661;R-HSA-8875659
R-HSA-4755510	SUMOylation of immune response proteins	2	11	0.000749676	0.271163	0.565617	4	5	0.000385743	9606	Homo sapiens	NFKBIA;SUMO1		R-HSA-4656914;R-HSA-4755411;R-HSA-4755478;R-HSA-4755479
R-HSA-425986	Sodium/Proton exchangers	2	11	0.000749676	0.271163	0.565617	3	4	0.000308594	9606	Homo sapiens	SLC9A7;SLC9A1		R-HSA-426015;R-HSA-425983;R-HSA-425994
R-HSA-444473	Formyl peptide receptors bind formyl peptides and many other ligands	2	11	0.000749676	0.271163	0.565617	2	3	0.000231446	9606	Homo sapiens	APP;ANXA1		R-HSA-444476;R-HSA-391913
R-HSA-442380	Zinc influx into cells by the SLC39 gene family	2	11	0.000749676	0.271163	0.565617	3	6	0.000462892	9606	Homo sapiens	SLC39A14;SLC39A4		R-HSA-442422;R-HSA-442387;R-HSA-442317
R-HSA-8849469	PTK6 Regulates RTKs and Their Effectors AKT1 and DOK1	2	11	0.000749676	0.271163	0.565617	3	8	0.000617189	9606	Homo sapiens	UBC;AKT1		R-HSA-8848758;R-HSA-8848751;R-HSA-8848829
R-HSA-9637628	Modulation by Mtb of host immune system	2	11	0.000749676	0.271163	0.565617	2	6	0.000462892	9606	Homo sapiens	UBC;B2M		R-HSA-9637635;R-HSA-9636461
R-HSA-8979227	Triglyceride metabolism	8	66	0.00449806	0.271418	0.565617	6	24	0.00185157	9606	Homo sapiens	PPP1CB;GK;CAV1;FABP7;PRKACA;MGLL		R-HSA-163568;R-HSA-163418;R-HSA-163595;R-HSA-163416;R-HSA-5334794;R-HSA-75887
R-HSA-1296065	Inwardly rectifying K+ channels	5	38	0.00258979	0.278129	0.565617	3	7	0.00054004	9606	Homo sapiens	GNG2;GNG5;GNB2;GNB1;GNB4		R-HSA-1013020;R-HSA-1013013;R-HSA-1013012
R-HSA-2122947	NOTCH1 Intracellular Domain Regulates Transcription	7	57	0.00388469	0.279473	0.565617	14	18	0.00138867	9606	Homo sapiens	NCOR2;NOTCH3;CREBBP;MAML1;UBC;HDAC6;SKP1		R-HSA-4396371;R-HSA-1980078;R-HSA-1980047;R-HSA-1852623;R-HSA-1912393;R-HSA-1912394;R-HSA-4396347;R-HSA-4396379;R-HSA-1912388;R-HSA-1912391;R-HSA-1912385;R-HSA-1980067;R-HSA-4396382;R-HSA-1980065
R-HSA-389957	Prefoldin mediated transfer of substrate to CCT/TriC	4	29	0.00197642	0.282745	0.565617	2	2	0.000154297	9606	Homo sapiens	TUBB6;TUBB3;CCT7;ACTB		R-HSA-389970;R-HSA-389980
R-HSA-9634638	Estrogen-dependent nuclear events downstream of ESR-membrane signaling	4	29	0.00197642	0.282745	0.565617	7	12	0.000925783	9606	Homo sapiens	DAP;PFKFB3;AKT1;ELK1		R-HSA-199298;R-HSA-9625479;R-HSA-9632868;R-HSA-198731;R-HSA-9632873;R-HSA-9625465;R-HSA-9624526
R-HSA-9006934	Signaling by Receptor Tyrosine Kinases	62	622	0.0423908	0.295045	0.565617	294	701	0.0540812	9606	Homo sapiens	YAP1;NRP1;SPARC;PFKFB3;ROCK1;SHC1;HSPB1;FURIN;ELK1;ACTB;PTBP1;RPS6KA3;SPRED2;CHEK1;UBC;GRB10;LRIG1;PTK2B;AKT1;FYN;NELFB;PRKACA;AAMP;AP2M1;ATP6V0A1;POLR2L;LYN;MAP2K2;YES1;LAMB3;LAMB2;ITGA3;HGF;CAV1;COL23A1;FN1;PTPN12;F3;GFAP;VEGFA;COL1A2;HNRNPH1;HNRNPF;RAPGEF1;ATP6V1B2;STUB1;ATP6V0D1;MET		R-HSA-205319;R-HSA-1562641;R-HSA-8875661;R-HSA-8875659;R-HSA-5654597;R-HSA-205328;R-HSA-9036949;R-HSA-5654600;R-HSA-5685366;R-HSA-5654646;R-HSA-6803527;R-HSA-5654647;R-HSA-2317314;R-HSA-9036970;R-HSA-6803523;R-HSA-1250357;R-HSA-1963578;R-HSA-8875183;R-HSA-4420202;R-HSA-1470012;R-HSA-5218916;R-HSA-1470010;R-HSA-4420206;R-HSA-1470009;R-HSA-5654625;R-HSA-8874685;R-HSA-5654634;R-HSA-1250348;R-HSA-442…
R-HSA-442742	CREB1 phosphorylation through NMDA receptor-mediated activation of RAS signaling	5	39	0.00265794	0.295786	0.565617	7	7	0.00054004	9606	Homo sapiens	RPS6KA3;DLG1;CAMK2D		R-HSA-9619843;R-HSA-442724;R-HSA-9029434;R-HSA-442739;R-HSA-9620004;R-HSA-442732;R-HSA-442760
R-HSA-389356	CD28 co-stimulation	5	39	0.00265794	0.295786	0.565617	14	19	0.00146582	9606	Homo sapiens	LYN;YES1;AKT1;FYN		R-HSA-389381;R-HSA-389348;R-HSA-2317314;R-HSA-389158;R-HSA-389350;R-HSA-388832;R-HSA-388814;R-HSA-389352;R-HSA-389354;R-HSA-198640;R-HSA-2317332;R-HSA-389756;R-HSA-388831;R-HSA-198270
R-HSA-5357905	Regulation of TNFR1 signaling	5	39	0.00265794	0.295786	0.565617	8	14	0.00108008	9606	Homo sapiens	CHUK;UBC;TNFAIP3;BIRC3;TNFRSF1A		R-HSA-5693108;R-HSA-5357845;R-HSA-5357831;R-HSA-5626962;R-HSA-5634221;R-HSA-5357928;R-HSA-5693055;R-HSA-5626953
R-HSA-399721	Glutamate binding, activation of AMPA receptors and synaptic plasticity	5	39	0.00265794	0.295786	0.565617	3	9	0.000694337	9606	Homo sapiens	DLG1;CAMK2D;PRKACA;AP2M1;CACNG4		R-HSA-416320;R-HSA-416639;R-HSA-421007
R-HSA-445717	Aquaporin-mediated transport	8	68	0.00463436	0.297744	0.565617	10	25	0.00192871	9606	Homo sapiens	GNG2;GNG5;GNB2;GNB1;GNB4;PRKACA;AQP1		R-HSA-432054;R-HSA-111925;R-HSA-432195;R-HSA-422320;R-HSA-8951727;R-HSA-507870;R-HSA-432188;R-HSA-507868;R-HSA-432010;R-HSA-432232
R-HSA-5358351	Signaling by Hedgehog	18	168	0.0114496	0.299465	0.565617	46	82	0.00632618	9606	Homo sapiens	PSMD10;VCP;RPN2;RPN1;DERL1;PRICKLE2;GLI3;TUBB6;OS9;PSMC3;PSMA1;TUBB3;PSMD2;UBC;PSMC2;P4HB;PRKACA;SKP1		R-HSA-5362448;R-HSA-5635860;R-HSA-5635856;R-HSA-5635859;R-HSA-5610717;R-HSA-5635868;R-HSA-5612508;R-HSA-5362459;R-HSA-5612510;R-HSA-5635864;R-HSA-5610757;R-HSA-5635845;R-HSA-5617413;R-HSA-5358336;R-HSA-5617412;R-HSA-5610758;R-HSA-5635846;R-HSA-5362437;R-HSA-5635841;R-HSA-5358340;R-HSA-5617408;R-HSA-5610752;R-HSA-5635843;R-HSA-5610754;R-HSA-5635842;R-HSA-5617410;R-HSA-5362441;R-HSA-5635853;R-HSA-5…
R-HSA-71406	Pyruvate metabolism and Citric Acid (TCA) cycle	11	98	0.00667893	0.30277	0.565617	11	36	0.00277735	9606	Homo sapiens	PDP1;LDHA;SLC16A1;PDHA1;IDH3G;PDK3;ME3;ME2;SLC16A3;DLD		R-HSA-9012349;R-HSA-71397;R-HSA-9012268;R-HSA-373875;R-HSA-70967;R-HSA-71849;R-HSA-71401;R-HSA-203946;R-HSA-204169;R-HSA-373867;R-HSA-70510
R-HSA-201451	Signaling by BMP	4	30	0.00204457	0.303249	0.565617	15	17	0.00131153	9606	Homo sapiens	SMAD1;BMPR2;FSTL1		R-HSA-201475;R-HSA-201443;R-HSA-202626;R-HSA-201472;R-HSA-201445;R-HSA-201476;R-HSA-201423;R-HSA-201422;R-HSA-201453;R-HSA-202604;R-HSA-201810;R-HSA-201457;R-HSA-201425;R-HSA-201648;R-HSA-201821
R-HSA-8963889	Assembly of active LPL and LIPC lipase complexes	4	30	0.00204457	0.303249	0.565617	6	12	0.000925783	9606	Homo sapiens	LPL;FURIN;LMF2;LMF1		R-HSA-6784628;R-HSA-6784676;R-HSA-6785181;R-HSA-6784861;R-HSA-6785178;R-HSA-8857928
R-HSA-991365	Activation of GABAB receptors	6	49	0.00333947	0.303499	0.565617	8	8	0.000617189	9606	Homo sapiens	GNG2;GNG5;GNB2;GNB1;GNB4;GNAI2		R-HSA-170674;R-HSA-1013020;R-HSA-170666;R-HSA-1013013;R-HSA-1013012;R-HSA-392206;R-HSA-170686;R-HSA-170671
R-HSA-977444	GABA B receptor activation	6	49	0.00333947	0.303499	0.565617	8	9	0.000694337	9606	Homo sapiens	GNG2;GNG5;GNB2;GNB1;GNB4;GNAI2		R-HSA-170674;R-HSA-1013020;R-HSA-170666;R-HSA-1013013;R-HSA-1013012;R-HSA-392206;R-HSA-170686;R-HSA-170671
R-HSA-9656223	Signaling by RAF1 mutants	6	49	0.00333947	0.303499	0.565617	5	7	0.00054004	9606	Homo sapiens	CAMK2D;MAP2K2;FN1;IQGAP1;TLN1;ACTB		R-HSA-9656211;R-HSA-9656209;R-HSA-9656215;R-HSA-9656214;R-HSA-9656212
R-HSA-937042	IRAK2 mediated activation of TAK1 complex	2	12	0.000817829	0.30517	0.565617	5	5	0.000385743	9606	Homo sapiens	IRAK2;UBC		R-HSA-936942;R-HSA-936991;R-HSA-936986;R-HSA-936963;R-HSA-936960
R-HSA-433692	Proton-coupled monocarboxylate transport	2	12	0.000817829	0.30517	0.565617	2	2	0.000154297	9606	Homo sapiens	SLC16A1;SLC16A3		R-HSA-433698;R-HSA-9645220
R-HSA-8866907	Activation of the TFAP2 (AP-2) family of transcription factors	2	12	0.000817829	0.30517	0.565617	3	4	0.000308594	9606	Homo sapiens	TFAP2C;CREBBP		R-HSA-8864278;R-HSA-8864307;R-HSA-8864577
R-HSA-430116	GP1b-IX-V activation signalling	2	12	0.000817829	0.30517	0.565617	5	7	0.00054004	9606	Homo sapiens	COL1A2;FLNA		R-HSA-430096;R-HSA-430076;R-HSA-443418;R-HSA-443402;R-HSA-430073
R-HSA-2534343	Interaction With Cumulus Cells And The Zona Pellucida	2	12	0.000817829	0.30517	0.565617	1	2	0.000154297	9606	Homo sapiens	B4GALT1;ADAM9		R-HSA-1297338
R-HSA-5663202	Diseases of signal transduction by growth factor receptors and second messengers	50	499	0.034008	0.305405	0.565617	141	396	0.0305508	9606	Homo sapiens	MAML1;ACTB;PPP1CB;SPRED2;PSMD2;TRIM24;AKT1;SKP1;MAP2K2;CHUK;HGF;AXIN1;KREMEN1;NCOR2;PSMA1;TLN1;MET;PSMD10;NOTCH3;VCP;CAMK2D;PFKFB3;RPN2;SHC1;RPN1;DERL1;PRICKLE2;IQGAP1;HDAC6;PAPSS1;CUX1;OS9;UBC;LMNA;FYN;POLR2L;SMAD2;LYN;CREBBP;YES1;TGFB1;BAD;FZD6;FN1;PTPN12;PSMC3;FAM131B;PSMC2;STRN		R-HSA-9656211;R-HSA-9656209;R-HSA-9656215;R-HSA-9656214;R-HSA-9656212;R-HSA-4839746;R-HSA-5339713;R-HSA-1839112;R-HSA-9665413;R-HSA-9665416;R-HSA-9664950;R-HSA-2400001;R-HSA-5387386;R-HSA-3315483;R-HSA-2730752;R-HSA-4396393;R-HSA-4396392;R-HSA-2400009;R-HSA-2400010;R-HSA-5387389;R-HSA-9665699;R-HSA-2219536;R-HSA-4396402;R-HSA-2900765;R-HSA-4396401;R-HSA-9665701;R-HSA-9665700;R-HSA-9665705;R-HSA-2…
R-HSA-8866910	TFAP2 (AP-2) family regulates transcription of growth factors and their receptors	3	21	0.0014312	0.30843	0.565617	12	18	0.00138867	9606	Homo sapiens	TFAP2C;VEGFA		R-HSA-8874789;R-HSA-8864453;R-HSA-8864466;R-HSA-8864433;R-HSA-8864737;R-HSA-8864431;R-HSA-8864381;R-HSA-8874797;R-HSA-8864412;R-HSA-8864395;R-HSA-8864426;R-HSA-8864936
R-HSA-5675482	Regulation of necroptotic cell death	3	21	0.0014312	0.30843	0.565617	3	5	0.000385743	9606	Homo sapiens	UBC;FAS;BIRC3		R-HSA-3465429;R-HSA-5675456;R-HSA-5675470
R-HSA-6804114	TP53 Regulates Transcription of Genes Involved in G2 Cell Cycle Arrest	3	21	0.0014312	0.30843	0.565617	6	11	0.000848634	9606	Homo sapiens	TFDP1;GADD45A		R-HSA-3215152;R-HSA-6791109;R-HSA-6791235;R-HSA-3215144;R-HSA-6798268;R-HSA-6798282
R-HSA-3656234	Defective HEXA causes GM2G1	1	4	0.00027261	0.30963	0.565617	3	3	0.000231446	9606	Homo sapiens	HEXA		R-HSA-9035976;R-HSA-9035978;R-HSA-3656259
R-HSA-2206291	MPS IIIC - Sanfilippo syndrome C	1	4	0.00027261	0.30963	0.565617	2	2	0.000154297	9606	Homo sapiens	HGSNAT		R-HSA-9036056;R-HSA-2263492
R-HSA-3642278	Loss of Function of TGFBR2 in Cancer	1	4	0.00027261	0.30963	0.565617	2	2	0.000154297	9606	Homo sapiens	TGFB1		R-HSA-3645780;R-HSA-3642203
R-HSA-8951911	RUNX3 regulates RUNX1-mediated transcription	1	4	0.00027261	0.30963	0.565617	2	2	0.000154297	9606	Homo sapiens	CBFB		R-HSA-8951926;R-HSA-8951910
R-HSA-9014843	Interleukin-33 signaling	1	4	0.00027261	0.30963	0.565617	2	2	0.000154297	9606	Homo sapiens	IL33		R-HSA-448629;R-HSA-448603
R-HSA-68881	Mitotic Metaphase/Anaphase Transition	1	4	0.00027261	0.30963	0.565617	1	1	7.71486e-05	9606	Homo sapiens	PLK1		R-HSA-163010
R-HSA-5619072	Defective SLC35A2 causes congenital disorder of glycosylation 2M (CDG2M)	1	4	0.00027261	0.30963	0.565617	1	1	7.71486e-05	9606	Homo sapiens	SLC35A2		R-HSA-5652099
R-HSA-3656535	TGFBR1 LBD Mutants in Cancer	1	4	0.00027261	0.30963	0.565617	1	1	7.71486e-05	9606	Homo sapiens	TGFB1		R-HSA-3656382
R-HSA-3878781	Glycogen storage disease type IV (GBE1)	1	4	0.00027261	0.30963	0.565617	1	1	7.71486e-05	9606	Homo sapiens	GBE1		R-HSA-3878762
R-HSA-3645790	TGFBR2 Kinase Domain Mutants in Cancer	1	4	0.00027261	0.30963	0.565617	1	1	7.71486e-05	9606	Homo sapiens	TGFB1		R-HSA-3645780
R-HSA-5619066	Defective SLC22A18 causes lung cancer (LNCR) and embryonal rhabdomyosarcoma 1 (RMSE1)	1	4	0.00027261	0.30963	0.565617	1	1	7.71486e-05	9606	Homo sapiens	SLC22A18		R-HSA-5625574
R-HSA-75944	Transcription from mitochondrial promoters	1	4	0.00027261	0.30963	0.565617	2	3	0.000231446	9606	Homo sapiens	TFAM		R-HSA-163296;R-HSA-163310
R-HSA-194306	Neurophilin interactions with VEGF and VEGFR	1	4	0.00027261	0.30963	0.565617	1	2	0.000154297	9606	Homo sapiens	NRP1		R-HSA-195408
R-HSA-168277	Influenza Virus Induced Apoptosis	1	4	0.00027261	0.30963	0.565617	1	2	0.000154297	9606	Homo sapiens	TGFB1		R-HSA-168865
R-HSA-171286	Synthesis and processing of ENV and VPU	1	4	0.00027261	0.30963	0.565617	1	10	0.000771486	9606	Homo sapiens	FURIN		R-HSA-171288
R-HSA-450294	MAP kinase activation	8	69	0.00470251	0.311125	0.565617	12	32	0.00246875	9606	Homo sapiens	MAP2K3;RPS6KA3;CHUK;IRAK1;IRAK2;UBC;ELK1;SKP1		R-HSA-199895;R-HSA-5684275;R-HSA-450337;R-HSA-5684273;R-HSA-198731;R-HSA-198746;R-HSA-450333;R-HSA-5684250;R-HSA-450346;R-HSA-5684267;R-HSA-5684248;R-HSA-450296
R-HSA-1799339	SRP-dependent cotranslational protein targeting to membrane	13	119	0.00811013	0.313239	0.565617	5	5	0.000385743	9606	Homo sapiens	RPS15;RPS14;RPN2;SSR4;SEC61G;RPS6;RPN1;SSR3;RPLP0;RPL24;RPL18;RPL28		R-HSA-1799326;R-HSA-1799330;R-HSA-1799329;R-HSA-1799335;R-HSA-1799332
R-HSA-5673001	RAF/MAP kinase cascade	35	345	0.0235126	0.316221	0.565617	25	75	0.00578614	9606	Homo sapiens	PSMD10;CAMK2D;PFKFB3;RPN2;SHC1;RPN1;PRICKLE2;IQGAP1;SPATA20;ACTB;PTPA;PPP1CB;SPRED2;PSMD2;UBC;FYN;NCAM1;SPTAN1;SPTBN1;JAK1;ICMT;MAP2K2;ANGPT1;HGF;FN1;DLG1;PSMC3;PSMA1;PSMC2;TLN1;MET		R-HSA-5672980;R-HSA-5674132;R-HSA-5672978;R-HSA-5674130;R-HSA-9657603;R-HSA-5658438;R-HSA-5672965;R-HSA-5674373;R-HSA-9656775;R-HSA-9657606;R-HSA-5658435;R-HSA-5674496;R-HSA-9653514;R-HSA-5672972;R-HSA-5672973;R-HSA-9657608;R-HSA-9658445;R-HSA-5672969;R-HSA-5658231;R-HSA-5674366;R-HSA-5658430;R-HSA-9657599;R-HSA-5658424;R-HSA-5674022;R-HSA-9647977
R-HSA-70326	Glucose metabolism	15	140	0.00954133	0.320964	0.565617	14	50	0.00385743	9606	Homo sapiens	PFKFB4;PFKFB3;PKM;TPI1;NUP188;NUP85;PGK1;ENO1;ALDOA;PRKACA;GAPDH		R-HSA-71495;R-HSA-71496;R-HSA-71850;R-HSA-71660;R-HSA-170796;R-HSA-70481;R-HSA-70449;R-HSA-70482;R-HSA-71670;R-HSA-70486;R-HSA-70454;R-HSA-71802;R-HSA-70494;R-HSA-163773
R-HSA-1971475	A tetrasaccharide linker sequence is required for GAG synthesis	4	31	0.00211272	0.323906	0.565617	5	5	0.000385743	9606	Homo sapiens	SDC4;SDC1;AGRN;HSPG2		R-HSA-1889981;R-HSA-9638064;R-HSA-1889978;R-HSA-1878002;R-HSA-1889955
R-HSA-9620244	Long-term potentiation	4	31	0.00211272	0.323906	0.565617	5	7	0.00054004	9606	Homo sapiens	DLG1;CAMK2D		R-HSA-445367;R-HSA-442725;R-HSA-9612085;R-HSA-9618750;R-HSA-9617583
R-HSA-174411	Polymerase switching on the C-strand of the telomere	4	31	0.00211272	0.323906	0.565617	4	6	0.000462892	9606	Homo sapiens	CLCF1;FLNA;POT1;TPP1		R-HSA-174448;R-HSA-174439;R-HSA-174452;R-HSA-174447
R-HSA-1482801	Acyl chain remodelling of PS	4	31	0.00211272	0.323906	0.565617	3	8	0.000617189	9606	Homo sapiens	OSBPL5;CFI;PLAAT3;PLA2R1		R-HSA-8867876;R-HSA-1482771;R-HSA-1602374
R-HSA-3214842	HDMs demethylate histones	4	31	0.00211272	0.323906	0.565617	6	17	0.00131153	9606	Homo sapiens	KDM6B;PHF2;KDM3A;KDM5C		R-HSA-4754187;R-HSA-4724284;R-HSA-5661121;R-HSA-5661116;R-HSA-5661115;R-HSA-4754181
R-HSA-375165	NCAM signaling for neurite out-growth	8	70	0.00477067	0.324626	0.565617	21	23	0.00177442	9606	Homo sapiens	PTPA;PRNP;COL23A1;FYN;NCAM1;AGRN;SPTAN1;SPTBN1		R-HSA-525833;R-HSA-391872;R-HSA-375149;R-HSA-375148;R-HSA-375151;R-HSA-375144;R-HSA-392053;R-HSA-375157;R-HSA-422454;R-HSA-392054;R-HSA-375155;R-HSA-392051;R-HSA-375154;R-HSA-391868;R-HSA-391871;R-HSA-391865;R-HSA-375161;R-HSA-375160;R-HSA-391867;R-HSA-391866;R-HSA-419033
R-HSA-168643	Nucleotide-binding domain, leucine rich repeat containing receptor (NLR) signaling pathways	8	70	0.00477067	0.324626	0.565617	12	46	0.00354884	9606	Homo sapiens	APP;CHUK;IRAK1;IRAK2;UBC;TNFAIP3;AAMP;BIRC3		R-HSA-741386;R-HSA-688136;R-HSA-688137;R-HSA-9676160;R-HSA-688985;R-HSA-844440;R-HSA-706479;R-HSA-1296421;R-HSA-844612;R-HSA-741411;R-HSA-168184;R-HSA-844610
R-HSA-5625740	RHO GTPases activate PKNs	9	80	0.00545219	0.325427	0.565617	14	20	0.00154297	9606	Homo sapiens	PPP1CB;H2AJ;YWHAQ;H2AC6;PKN3;H2BC4;MYH9;MYL9		R-HSA-5623632;R-HSA-419232;R-HSA-5623667;R-HSA-75016;R-HSA-5671772;R-HSA-5625849;R-HSA-5625848;R-HSA-5625784;R-HSA-5625883;R-HSA-5625797;R-HSA-5625796;R-HSA-5623622;R-HSA-5625870;R-HSA-5625774
R-HSA-1630316	Glycosaminoglycan metabolism	19	182	0.0124037	0.33142	0.565617	43	88	0.00678908	9606	Homo sapiens	HGSNAT;B4GALT1;CHPF;SDC4;HEXA;HS6ST1;SAT1;GNS;HSPG2;PAPSS1;SLC9A1;NDST1;PSAP;ST3GAL4;SDC1;IDS;CHST1;AGRN;CD44		R-HSA-2076383;R-HSA-2046175;R-HSA-1971487;R-HSA-2076508;R-HSA-2046298;R-HSA-1793182;R-HSA-1638032;R-HSA-2105001;R-HSA-2024084;R-HSA-2076371;R-HSA-2162225;R-HSA-2022860;R-HSA-2046285;R-HSA-2160884;R-HSA-2022856;R-HSA-2022919;R-HSA-2076419;R-HSA-2076611;R-HSA-2160892;R-HSA-2022851;R-HSA-1678660;R-HSA-1889981;R-HSA-9638064;R-HSA-1678650;R-HSA-1667005;R-HSA-2018682;R-HSA-427555;R-HSA-2025723;R-HSA-18…
R-HSA-190861	Gap junction assembly	5	41	0.00279425	0.331593	0.565617	10	16	0.00123438	9606	Homo sapiens	GJC1;GJA1;TUBB6;TUBB3		R-HSA-191072;R-HSA-190662;R-HSA-190790;R-HSA-190788;R-HSA-190682;R-HSA-190520;R-HSA-191737;R-HSA-190686;R-HSA-190782;R-HSA-190877
R-HSA-190840	Microtubule-dependent trafficking of connexons from Golgi to the plasma membrane	3	22	0.00149935	0.333513	0.565617	2	2	0.000154297	9606	Homo sapiens	GJA1;TUBB6;TUBB3		R-HSA-190520;R-HSA-190782
R-HSA-174430	Telomere C-strand synthesis initiation	3	22	0.00149935	0.333513	0.565617	3	4	0.000308594	9606	Homo sapiens	FLNA;POT1;TPP1		R-HSA-9668597;R-HSA-174427;R-HSA-174425
R-HSA-2028269	Signaling by Hippo	3	22	0.00149935	0.333513	0.565617	15	30	0.00231446	9606	Homo sapiens	YAP1;WWTR1;TJP2		R-HSA-2028735;R-HSA-2066299;R-HSA-2028598;R-HSA-2064406;R-HSA-2028724;R-HSA-2028661;R-HSA-2028651;R-HSA-2060328;R-HSA-2028583;R-HSA-2028644;R-HSA-2064421;R-HSA-2032770;R-HSA-2064418;R-HSA-2064417;R-HSA-2032768
R-HSA-5210891	Uptake and function of anthrax toxins	3	22	0.00149935	0.333513	0.565617	4	19	0.00146582	9606	Homo sapiens	MAP2K3;MAP2K2;FURIN		R-HSA-5211356;R-HSA-5211400;R-HSA-5210935;R-HSA-5210912
R-HSA-69236	G1 Phase	6	51	0.00347577	0.335578	0.565617	8	15	0.00115723	9606	Homo sapiens	LYN;TFDP1;CCNE2;UBC;PPP2R2A;SKP1		R-HSA-1363328;R-HSA-1363331;R-HSA-8942607;R-HSA-1363276;R-HSA-9018017;R-HSA-1226094;R-HSA-1226095;R-HSA-1363274
R-HSA-69231	Cyclin D associated events in G1	6	51	0.00347577	0.335578	0.565617	8	15	0.00115723	9606	Homo sapiens	LYN;TFDP1;CCNE2;UBC;PPP2R2A;SKP1		R-HSA-1363328;R-HSA-1363331;R-HSA-8942607;R-HSA-1363276;R-HSA-9018017;R-HSA-1226094;R-HSA-1226095;R-HSA-1363274
R-HSA-4086398	Ca2+ pathway	9	81	0.00552034	0.338138	0.565617	9	27	0.00208301	9606	Homo sapiens	FZD3;GNG2;AGO3;GNG5;GNB2;GNB1;FZD6;GNB4;PRKACA		R-HSA-4332390;R-HSA-398193;R-HSA-3965444;R-HSA-3965446;R-HSA-3965447;R-HSA-4518575;R-HSA-3965441;R-HSA-4518585;R-HSA-398040
R-HSA-9022702	MECP2 regulates transcription of neuronal ligands	2	13	0.000885981	0.338868	0.565617	8	8	0.000617189	9606	Homo sapiens	MECP2		R-HSA-9006122;R-HSA-9021935;R-HSA-9021919;R-HSA-9017983;R-HSA-9006050;R-HSA-9023348;R-HSA-9017988;R-HSA-9023351
R-HSA-390450	Folding of actin by CCT/TriC	2	13	0.000885981	0.338868	0.565617	2	2	0.000154297	9606	Homo sapiens	CCT7;ACTB		R-HSA-390453;R-HSA-390459
R-HSA-174362	Transport and synthesis of PAPS	2	13	0.000885981	0.338868	0.565617	3	4	0.000308594	9606	Homo sapiens	SAT1;PAPSS1		R-HSA-427555;R-HSA-174389;R-HSA-174392
R-HSA-74749	Signal attenuation	2	13	0.000885981	0.338868	0.565617	4	7	0.00054004	9606	Homo sapiens	SHC1;GRB10		R-HSA-110011;R-HSA-5686074;R-HSA-74748;R-HSA-109822
R-HSA-140342	Apoptosis induced DNA fragmentation	2	13	0.000885981	0.338868	0.565617	5	12	0.000925783	9606	Homo sapiens	XPO4;KPNB1		R-HSA-211191;R-HSA-211239;R-HSA-211206;R-HSA-9029667;R-HSA-211247
R-HSA-9664873	Pexophagy	2	13	0.000885981	0.338868	0.565617	5	13	0.00100293	9606	Homo sapiens	UBC;SQSTM1		R-HSA-9664881;R-HSA-9664880;R-HSA-9664855;R-HSA-9674127;R-HSA-9664892
R-HSA-164843	2-LTR circle formation	2	13	0.000885981	0.338868	0.565617	1	3	0.000231446	9606	Homo sapiens	HMGA1;PSIP1		R-HSA-175174
R-HSA-2586552	Signaling by Leptin	2	13	0.000885981	0.338868	0.565617	5	19	0.00146582	9606	Homo sapiens	SOCS3;SH2B1		R-HSA-2672302;R-HSA-2671872;R-HSA-2671873;R-HSA-2586555;R-HSA-2671862
R-HSA-5578768	Physiological factors	2	13	0.000885981	0.338868	0.565617	1	4	0.000308594	9606	Homo sapiens	WWTR1;GRN		R-HSA-2032800
R-HSA-111932	CaMK IV-mediated phosphorylation of CREB	2	13	0.000885981	0.338868	0.565617	2	13	0.00100293	9606	Homo sapiens	CAMK2D		R-HSA-442725;R-HSA-9617583
R-HSA-9010553	Regulation of expression of SLITs and ROBOs	19	183	0.0124719	0.339837	0.565617	5	20	0.00154297	9606	Homo sapiens	PSMD10;RPN2;RPS6;RPN1;RPLP0;EIF4A3;PRICKLE2;RPS15;RPS14;PSMC3;PSMA1;PSMD2;UBC;PSMC2;RPL24;RNPS1;RPL18;RPL28;EIF4G1		R-HSA-9014652;R-HSA-9011313;R-HSA-8986083;R-HSA-9014610;R-HSA-9011300
R-HSA-9022699	MECP2 regulates neuronal receptors and channels	4	32	0.00218088	0.344652	0.565617	26	26	0.00200586	9606	Homo sapiens	MECP2;MET		R-HSA-9022728;R-HSA-9022734;R-HSA-9017921;R-HSA-9021954;R-HSA-9020504;R-HSA-9006490;R-HSA-9022365;R-HSA-9022175;R-HSA-9022359;R-HSA-9006507;R-HSA-9005994;R-HSA-9022186;R-HSA-9020513;R-HSA-9017954;R-HSA-9005988;R-HSA-9006585;R-HSA-9021946;R-HSA-9023549;R-HSA-8986940;R-HSA-9021948;R-HSA-9006588;R-HSA-9021951;R-HSA-8986943;R-HSA-9023345;R-HSA-9023346;R-HSA-9023538
R-HSA-5674400	Constitutive Signaling by AKT1 E17K in Cancer	4	32	0.00218088	0.344652	0.565617	18	18	0.00138867	9606	Homo sapiens	CHUK;BAD;AKT1		R-HSA-2243938;R-HSA-2399941;R-HSA-2243937;R-HSA-2243942;R-HSA-2400001;R-HSA-2399969;R-HSA-2399981;R-HSA-2399982;R-HSA-2399977;R-HSA-2400010;R-HSA-2399988;R-HSA-2219536;R-HSA-2399985;R-HSA-2399996;R-HSA-2399997;R-HSA-2399966;R-HSA-2399999;R-HSA-2399992
R-HSA-9615933	Postmitotic nuclear pore complex (NPC) reformation	4	32	0.00218088	0.344652	0.565617	8	10	0.000771486	9606	Homo sapiens	NUP188;SUMO1;NUP85;KPNB1		R-HSA-9615937;R-HSA-9634219;R-HSA-9618378;R-HSA-9634169;R-HSA-9615945;R-HSA-3000449;R-HSA-9624893;R-HSA-9615901
R-HSA-168164	Toll Like Receptor 3 (TLR3) Cascade	11	102	0.00695154	0.347915	0.565617	26	61	0.00470606	9606	Homo sapiens	MAP2K3;NFKBIA;APP;RPS6KA3;CHUK;IRAK1;IRAK2;UBC;ELK1;BIRC3;SKP1		R-HSA-198731;R-HSA-5684250;R-HSA-168140;R-HSA-9014343;R-HSA-5684248;R-HSA-9628444;R-HSA-9014342;R-HSA-847070;R-HSA-5609665;R-HSA-199895;R-HSA-450259;R-HSA-177690;R-HSA-9630923;R-HSA-198746;R-HSA-450333;R-HSA-177692;R-HSA-9013974;R-HSA-168166;R-HSA-5684275;R-HSA-450337;R-HSA-5684273;R-HSA-450346;R-HSA-9013990;R-HSA-168184;R-HSA-5684267;R-HSA-450296
R-HSA-168898	Toll-like Receptor Cascades	19	184	0.01254	0.348304	0.565617	89	182	0.014041	9606	Homo sapiens	MAP2K3;APP;CHUK;UNC93B1;ELK1;CTSS;NFKBIA;EEA1;RPS6KA3;CTSO;IRAK1;IRAK2;UBC;PSAP;LGMN;CTSB;BIRC3;SKP1		R-HSA-975118;R-HSA-975119;R-HSA-975115;R-HSA-975878;R-HSA-975879;R-HSA-975111;R-HSA-975106;R-HSA-166286;R-HSA-975874;R-HSA-936963;R-HSA-936960;R-HSA-9628444;R-HSA-166284;R-HSA-1678998;R-HSA-975134;R-HSA-936991;R-HSA-5609665;R-HSA-936986;R-HSA-5362500;R-HSA-177690;R-HSA-166041;R-HSA-450333;R-HSA-975125;R-HSA-1678981;R-HSA-975122;R-HSA-177692;R-HSA-975147;R-HSA-450337;R-HSA-975142;R-HSA-450346;R-HS…
R-HSA-1500620	Meiosis	10	92	0.00627002	0.349553	0.565617	8	15	0.00115723	9606	Homo sapiens	SUN2;H2AJ;SUN1;H2AC6;H2BC4;LMNA;FLNA;POT1;TPP1		R-HSA-912408;R-HSA-912458;R-HSA-912503;R-HSA-912470;R-HSA-912496;R-HSA-1214188;R-HSA-912467;R-HSA-912450
R-HSA-1368108	BMAL1:CLOCK,NPAS2 activates circadian gene expression	5	42	0.0028624	0.349653	0.565617	3	20	0.00154297	9606	Homo sapiens	HELZ2;CREBBP;NCOA6;BHLHE40		R-HSA-879724;R-HSA-5663170;R-HSA-879798
R-HSA-8864260	Transcriptional regulation by the AP-2 (TFAP2) family of transcription factors	6	52	0.00354392	0.351767	0.565617	26	44	0.00339454	9606	Homo sapiens	TFAP2C;CREBBP;SUMO1;KCTD1;VEGFA		R-HSA-8864453;R-HSA-8864577;R-HSA-8865280;R-HSA-8864718;R-HSA-8864395;R-HSA-8864343;R-HSA-3234081;R-HSA-8864278;R-HSA-8864466;R-HSA-3234084;R-HSA-8864412;R-HSA-8864729;R-HSA-3234094;R-HSA-8874789;R-HSA-8864737;R-HSA-8864431;R-HSA-8874797;R-HSA-8864426;R-HSA-8864361;R-HSA-8865256;R-HSA-8864936;R-HSA-8864307;R-HSA-8865265;R-HSA-8864433;R-HSA-8864381;R-HSA-8864569
R-HSA-1234176	Oxygen-dependent proline hydroxylation of Hypoxia-inducible Factor Alpha	8	72	0.00490697	0.351914	0.565617	4	12	0.000925783	9606	Homo sapiens	PSMD10;PSMC3;PSMA1;RPN2;PSMD2;RPN1;UBC;PSMC2;PRICKLE2		R-HSA-1234163;R-HSA-1234159;R-HSA-1234175;R-HSA-1234172
R-HSA-5250924	B-WICH complex positively regulates rRNA expression	7	62	0.00422545	0.352309	0.565617	3	3	0.000231446	9606	Homo sapiens	CAST;H2AJ;H2AC6;H2BC4;ACTB;POLR2L		R-HSA-5250930;R-HSA-5250947;R-HSA-5250938
R-HSA-4551638	SUMOylation of chromatin organization proteins	7	62	0.00422545	0.352309	0.565617	14	15	0.00115723	9606	Homo sapiens	PHC2;NUP188;SUMO1;NUP85;PCGF2;BAP1;PIAS1		R-HSA-4551655;R-HSA-6804485;R-HSA-8956365;R-HSA-4570496;R-HSA-4615872;R-HSA-4615905;R-HSA-4615873;R-HSA-4616015;R-HSA-4551727;R-HSA-4615987;R-HSA-4615889;R-HSA-4615839;R-HSA-4615900;R-HSA-4615933
R-HSA-418597	G alpha (z) signalling events	7	62	0.00422545	0.352309	0.565617	8	13	0.00100293	9606	Homo sapiens	GNG2;GNG5;GNB2;GNB1;GNB4;PRKACA;GNAI2		R-HSA-392129;R-HSA-8982703;R-HSA-749453;R-HSA-750988;R-HSA-751040;R-HSA-751024;R-HSA-8982709;R-HSA-749446
R-HSA-1474165	Reproduction	13	123	0.00838274	0.354591	0.565617	10	24	0.00185157	9606	Homo sapiens	SUN2;H2AJ;SUN1;B4GALT1;H2AC6;H2BC4;LMNA;FLNA;CD9;POT1;ADAM9;TPP1		R-HSA-912408;R-HSA-912458;R-HSA-1297275;R-HSA-1297338;R-HSA-912503;R-HSA-912470;R-HSA-912496;R-HSA-1214188;R-HSA-912467;R-HSA-912450
R-HSA-72163	mRNA Splicing - Major Pathway	19	185	0.0126082	0.356816	0.565617	8	9	0.000694337	9606	Homo sapiens	SF3A1;SF3A2;SRRT;EIF4A3;LSM5;CCAR1;PTBP1;PUF60;HNRNPH1;HNRNPF;HNRNPA2B1;SRSF2;RNPS1;HNRNPC;SRSF5;SRSF7;SNRPB;POLR2L		R-HSA-72160;R-HSA-72130;R-HSA-156661;R-HSA-72139;R-HSA-72107;R-HSA-72124;R-HSA-72143;R-HSA-72127
R-HSA-190872	Transport of connexons to the plasma membrane	3	23	0.0015675	0.358555	0.565617	2	3	0.000231446	9606	Homo sapiens	GJA1;TUBB6;TUBB3		R-HSA-190520;R-HSA-190782
R-HSA-1181150	Signaling by NODAL	3	23	0.0015675	0.358555	0.565617	6	12	0.000925783	9606	Homo sapiens	DRAP1;SMAD2;FURIN		R-HSA-1181152;R-HSA-173488;R-HSA-1535903;R-HSA-1181355;R-HSA-1225919;R-HSA-170847
R-HSA-4419969	Depolymerisation of the Nuclear Lamina	3	23	0.0015675	0.358555	0.565617	3	6	0.000462892	9606	Homo sapiens	LMNA;PRKACA		R-HSA-5229194;R-HSA-5223304;R-HSA-5244669
R-HSA-2142845	Hyaluronan metabolism	3	23	0.0015675	0.358555	0.565617	4	13	0.00100293	9606	Homo sapiens	HEXA;CD44;SLC9A1		R-HSA-2162225;R-HSA-2160915;R-HSA-2160884;R-HSA-2160892
R-HSA-5689880	Ub-specific processing proteases	21	206	0.0140394	0.359156	0.565617	38	40	0.00308594	9606	Homo sapiens	PSMD10;SMAD2;IL33;USP47;SMAD1;RPN2;H2AC6;USP9X;H2BC4;RPN1;AXIN1;PRICKLE2;SNX3;NFKBIA;H2AJ;PSMC3;PSMA1;PSMD2;UBC;PSMC2;BIRC3		R-HSA-5696534;R-HSA-870479;R-HSA-6781797;R-HSA-5690196;R-HSA-6782820;R-HSA-6782628;R-HSA-5696914;R-HSA-5689950;R-HSA-936390;R-HSA-5696605;R-HSA-5696600;R-HSA-6781814;R-HSA-5689539;R-HSA-5696960;R-HSA-8869456;R-HSA-5696968;R-HSA-3640872;R-HSA-5696564;R-HSA-5689972;R-HSA-6781764;R-HSA-5689973;R-HSA-5696947;R-HSA-5696627;R-HSA-5696945;R-HSA-5697009;R-HSA-870437;R-HSA-5696958;R-HSA-6781897;R-HSA-6783…
R-HSA-1266738	Developmental Biology	119	1241	0.0845771	0.359852	0.565617	262	537	0.0414288	9606	Homo sapiens	PLXND1;MAML1;EIF4A3;ACTB;RPS15;RPS14;RPS6KA3;CDH4;TUBB6;TUBB3;PSMD2;CFL1;DPYSL3;GRB10;AKT1;NRCAM;PRKACA;EPHB2;AP2M1;EPHB4;SCN1A;MAP2K2;H2AC6;SEMA6D;RPS6;COL23A1;KAZN;RPL24;UTRN;TLN1;EZR;MYL9;RPL28;PFN2;PSMD10;CBFB;RPN2;SHC1;RPN1;LPL;HELZ2;EFNB2;RRAS;UBC;PLXNA4;SPTBN1;PLXNA3;LYN;SMAD2;WWTR1;PRNP;CREBBP;TGFB1;YES1;MSN;ARPC5;DRAP1;DLG1;KIF4A;RNPS1;EIF4G1;NRP1;ARPC1B;RPLP0;ADIRF;MED16;MED15;MED14;CHL…		R-HSA-525833;R-HSA-3928633;R-HSA-3928632;R-HSA-3928639;R-HSA-9618582;R-HSA-3928627;R-HSA-9618586;R-HSA-9618584;R-HSA-3928625;R-HSA-3928624;R-HSA-3928631;R-HSA-3928628;R-HSA-3928617;R-HSA-3928616;R-HSA-3928623;R-HSA-3928610;R-HSA-3928608;R-HSA-3928615;R-HSA-3928614;R-HSA-9634445;R-HSA-3928612;R-HSA-3928602;R-HSA-3928601;R-HSA-3928600;R-HSA-3928607;R-HSA-418850;R-HSA-3928604;R-HSA-392749;R-HSA-3928…
R-HSA-1169408	ISG15 antiviral mechanism	9	83	0.00565665	0.363783	0.565617	13	16	0.00123438	9606	Homo sapiens	NUP188;NUP85;UBC;EIF4A3;UBE2L6;FLNB;KPNB1;EIF4G1;JAK1		R-HSA-1678841;R-HSA-1169395;R-HSA-1678843;R-HSA-1678842;R-HSA-1169394;R-HSA-1169398;R-HSA-1176059;R-HSA-1169403;R-HSA-1169307;R-HSA-1169402;R-HSA-1169405;R-HSA-1169404;R-HSA-1169406
R-HSA-174414	Processive synthesis on the C-strand of the telomere	4	33	0.00224903	0.365423	0.565617	7	7	0.00054004	9606	Homo sapiens	CLCF1;FLNA;POT1;TPP1		R-HSA-174451;R-HSA-174438;R-HSA-174456;R-HSA-174441;R-HSA-174446;R-HSA-174444;R-HSA-174445
R-HSA-1793185	Chondroitin sulfate/dermatan sulfate metabolism	8	73	0.00497512	0.365664	0.565617	10	28	0.00216016	9606	Homo sapiens	CHPF;SDC4;PSAP;HEXA;SDC1;IDS;AGRN;HSPG2		R-HSA-1889981;R-HSA-1971487;R-HSA-9638064;R-HSA-2018682;R-HSA-1793182;R-HSA-1889978;R-HSA-2105001;R-HSA-1971491;R-HSA-1878002;R-HSA-1889955
R-HSA-5689896	Ovarian tumor domain proteases	5	43	0.00293055	0.367763	0.565617	9	14	0.00108008	9606	Homo sapiens	VCP;TNIP1;UBC;TNFAIP3		R-HSA-5690870;R-HSA-688136;R-HSA-936381;R-HSA-8869506;R-HSA-6781953;R-HSA-8865182;R-HSA-5690845;R-HSA-5690827;R-HSA-5690856
R-HSA-3371511	HSF1 activation	5	43	0.00293055	0.367763	0.565617	4	7	0.00054004	9606	Homo sapiens	DNAJB1;VCP;ATP5F1B;HSPB1;HDAC6		R-HSA-3371586;R-HSA-4793819;R-HSA-5082409;R-HSA-5324632
R-HSA-8853659	RET signaling	5	43	0.00293055	0.367763	0.565617	11	24	0.00185157	9606	Homo sapiens	SHC1;GRB10;PRKACA		R-HSA-8853734;R-HSA-8854981;R-HSA-8855508;R-HSA-8854897;R-HSA-8853793;R-HSA-8853774;R-HSA-8854908;R-HSA-8855915;R-HSA-8853737;R-HSA-8854905;R-HSA-8853753
R-HSA-111933	Calmodulin induced events	5	43	0.00293055	0.367763	0.565617	8	23	0.00177442	9606	Homo sapiens	CAMK2D;PRKACA		R-HSA-111970;R-HSA-442725;R-HSA-111925;R-HSA-111924;R-HSA-8951727;R-HSA-9617583;R-HSA-111919;R-HSA-111966
R-HSA-111997	CaM pathway	5	43	0.00293055	0.367763	0.565617	8	24	0.00185157	9606	Homo sapiens	CAMK2D;PRKACA		R-HSA-111970;R-HSA-442725;R-HSA-111925;R-HSA-111924;R-HSA-8951727;R-HSA-9617583;R-HSA-111919;R-HSA-111966
R-HSA-168179	Toll Like Receptor TLR1:TLR2 Cascade	12	114	0.00776937	0.367991	0.565617	36	66	0.00509181	9606	Homo sapiens	MAP2K3;NFKBIA;APP;RPS6KA3;CHUK;IRAK1;IRAK2;PSAP;UBC;ELK1;SKP1		R-HSA-937034;R-HSA-937032;R-HSA-198731;R-HSA-166091;R-HSA-5684250;R-HSA-166286;R-HSA-936963;R-HSA-168140;R-HSA-5684248;R-HSA-936960;R-HSA-166284;R-HSA-936991;R-HSA-5609665;R-HSA-936986;R-HSA-937050;R-HSA-199895;R-HSA-2262775;R-HSA-166362;R-HSA-9630923;R-HSA-198746;R-HSA-166363;R-HSA-937044;R-HSA-450333;R-HSA-2262777;R-HSA-936942;R-HSA-168166;R-HSA-5684275;R-HSA-166119;R-HSA-450337;R-HSA-5684273;R…
R-HSA-181438	Toll Like Receptor 2 (TLR2) Cascade	12	114	0.00776937	0.367991	0.565617	36	68	0.0052461	9606	Homo sapiens	MAP2K3;NFKBIA;APP;RPS6KA3;CHUK;IRAK1;IRAK2;PSAP;UBC;ELK1;SKP1		R-HSA-937034;R-HSA-937032;R-HSA-198731;R-HSA-166091;R-HSA-5684250;R-HSA-166286;R-HSA-936963;R-HSA-168140;R-HSA-5684248;R-HSA-936960;R-HSA-166284;R-HSA-936991;R-HSA-5609665;R-HSA-936986;R-HSA-937050;R-HSA-199895;R-HSA-2262775;R-HSA-166362;R-HSA-9630923;R-HSA-198746;R-HSA-166363;R-HSA-937044;R-HSA-450333;R-HSA-2262777;R-HSA-936942;R-HSA-168166;R-HSA-5684275;R-HSA-166119;R-HSA-450337;R-HSA-5684273;R…
R-HSA-5683826	Surfactant metabolism	6	53	0.00361208	0.368014	0.565617	11	29	0.00223731	9606	Homo sapiens	PSAP;ATP6V1B2;CTSD;CKAP4		R-HSA-5686359;R-HSA-5683879;R-HSA-5687284;R-HSA-5686304;R-HSA-5684864;R-HSA-5685296;R-HSA-5685649;R-HSA-5686286;R-HSA-5685902;R-HSA-5686335;R-HSA-5686301
R-HSA-68882	Mitotic Anaphase	25	249	0.0169699	0.369719	0.565617	23	32	0.00246875	9606	Homo sapiens	PSMD10;ANKLE2;RPN2;NUP188;RPN1;VPS4A;PRICKLE2;BUB1B;PPP2R2A;PDS5A;TUBB6;SUMO1;NUP85;TUBB3;PSMD2;CDC26;UBC;LMNA;PLK1;DYNLL1;PSMC3;PSMA1;INCENP;PSMC2;KPNB1		R-HSA-174144;R-HSA-9667952;R-HSA-2467809;R-HSA-2467811;R-HSA-9634169;R-HSA-174121;R-HSA-9624798;R-HSA-9668415;R-HSA-3000449;R-HSA-9667965;R-HSA-9624893;R-HSA-9615901;R-HSA-9668419;R-HSA-2995389;R-HSA-2995388;R-HSA-9615937;R-HSA-2545203;R-HSA-9668389;R-HSA-174202;R-HSA-9634219;R-HSA-9618378;R-HSA-9615945;R-HSA-2995376
R-HSA-75157	FasL/ CD95L signaling	1	5	0.000340762	0.370717	0.565617	5	5	0.000385743	9606	Homo sapiens	FAS		R-HSA-83586;R-HSA-83650;R-HSA-71050;R-HSA-141310;R-HSA-75244
R-HSA-191650	Regulation of gap junction activity	1	5	0.000340762	0.370717	0.565617	4	4	0.000308594	9606	Homo sapiens	GJA1		R-HSA-191654;R-HSA-191636;R-HSA-191656;R-HSA-190541
R-HSA-4085011	Defective GNE causes sialuria, Nonaka myopathy and inclusion body myopathy 2	1	5	0.000340762	0.370717	0.565617	2	2	0.000154297	9606	Homo sapiens	GNE		R-HSA-4088322;R-HSA-4088338
R-HSA-9673766	Signaling by cytosolic PDGFRA and PDGFRB fusion proteins	1	5	0.000340762	0.370717	0.565617	2	2	0.000154297	9606	Homo sapiens	STRN		R-HSA-9673757;R-HSA-9673756
R-HSA-2206296	MPS II - Hunter syndrome	1	5	0.000340762	0.370717	0.565617	2	2	0.000154297	9606	Homo sapiens	IDS		R-HSA-2262743;R-HSA-9036046
R-HSA-8866906	TFAP2 (AP-2) family regulates transcription of other transcription factors	1	5	0.000340762	0.370717	0.565617	2	2	0.000154297	9606	Homo sapiens	TFAP2C		R-HSA-8864718;R-HSA-8864729
R-HSA-8941237	Invadopodia formation	1	5	0.000340762	0.370717	0.565617	1	1	7.71486e-05	9606	Homo sapiens	SH3PXD2A		R-HSA-8941234
R-HSA-5579000	Defective CYP1B1 causes Glaucoma	1	5	0.000340762	0.370717	0.565617	1	1	7.71486e-05	9606	Homo sapiens	CYP1B1		R-HSA-5605147
R-HSA-9636249	Inhibition of nitric oxide production	1	5	0.000340762	0.370717	0.565617	3	5	0.000385743	9606	Homo sapiens	KPNB1		R-HSA-9636242;R-HSA-9636247;R-HSA-9636251
R-HSA-111446	Activation of BIM and translocation to mitochondria	1	5	0.000340762	0.370717	0.565617	1	2	0.000154297	9606	Homo sapiens	DYNLL1		R-HSA-139918
R-HSA-417973	Adenosine P1 receptors	1	5	0.000340762	0.370717	0.565617	1	2	0.000154297	9606	Homo sapiens	ADORA1		R-HSA-418904
R-HSA-390650	Histamine receptors	1	5	0.000340762	0.370717	0.565617	1	3	0.000231446	9606	Homo sapiens	HRH1		R-HSA-390912
R-HSA-167060	NGF processing	1	5	0.000340762	0.370717	0.565617	1	5	0.000385743	9606	Homo sapiens	FURIN		R-HSA-187020
R-HSA-9036866	Expression and Processing of Neurotrophins	1	5	0.000340762	0.370717	0.565617	1	5	0.000385743	9606	Homo sapiens	FURIN		R-HSA-187020
R-HSA-8941332	RUNX2 regulates genes involved in cell migration	2	14	0.000954133	0.372046	0.565617	7	7	0.00054004	9606	Homo sapiens	CBFB;AKT1		R-HSA-8939833;R-HSA-8939963;R-HSA-8940001;R-HSA-8939667;R-HSA-8939829;R-HSA-8939670;R-HSA-8940007
R-HSA-416550	Sema4D mediated inhibition of cell attachment and migration	2	14	0.000954133	0.372046	0.565617	6	6	0.000462892	9606	Homo sapiens	RRAS;MET		R-HSA-400677;R-HSA-416546;R-HSA-416562;R-HSA-419646;R-HSA-416559;R-HSA-400682
R-HSA-9034864	Activated NTRK3 signals through RAS	2	14	0.000954133	0.372046	0.565617	4	4	0.000308594	9606	Homo sapiens	SHC1		R-HSA-9034875;R-HSA-9036970;R-HSA-9034862;R-HSA-9036949
R-HSA-5357786	TNFR1-induced proapoptotic signaling	2	14	0.000954133	0.372046	0.565617	2	3	0.000231446	9606	Homo sapiens	TNFAIP3;TNFRSF1A		R-HSA-140978;R-HSA-83582
R-HSA-9614399	Regulation of localization of FOXO transcription factors	2	14	0.000954133	0.372046	0.565617	3	5	0.000385743	9606	Homo sapiens	YWHAQ;AKT1		R-HSA-199299;R-HSA-9614562;R-HSA-9614423
R-HSA-425381	Bicarbonate transporters	2	14	0.000954133	0.372046	0.565617	2	4	0.000308594	9606	Homo sapiens	SLC4A7;SLC4A3		R-HSA-425482;R-HSA-425483
R-HSA-975871	MyD88 cascade initiated on plasma membrane	10	94	0.00640632	0.37382	0.565617	33	58	0.00447462	9606	Homo sapiens	MAP2K3;NFKBIA;APP;RPS6KA3;CHUK;IRAK1;IRAK2;UBC;ELK1;SKP1		R-HSA-937034;R-HSA-937032;R-HSA-198731;R-HSA-975878;R-HSA-975879;R-HSA-5684250;R-HSA-975874;R-HSA-936963;R-HSA-168140;R-HSA-5684248;R-HSA-936960;R-HSA-936991;R-HSA-5609665;R-HSA-936986;R-HSA-937050;R-HSA-199895;R-HSA-9630923;R-HSA-198746;R-HSA-937044;R-HSA-450333;R-HSA-936942;R-HSA-975852;R-HSA-975853;R-HSA-168166;R-HSA-5684275;R-HSA-450337;R-HSA-5684273;R-HSA-450346;R-HSA-168184;R-HSA-975861;R-H…
R-HSA-168176	Toll Like Receptor 5 (TLR5) Cascade	10	94	0.00640632	0.37382	0.565617	33	59	0.00455177	9606	Homo sapiens	MAP2K3;NFKBIA;APP;RPS6KA3;CHUK;IRAK1;IRAK2;UBC;ELK1;SKP1		R-HSA-937034;R-HSA-937032;R-HSA-198731;R-HSA-975878;R-HSA-975879;R-HSA-5684250;R-HSA-975874;R-HSA-936963;R-HSA-168140;R-HSA-5684248;R-HSA-936960;R-HSA-936991;R-HSA-5609665;R-HSA-936986;R-HSA-937050;R-HSA-199895;R-HSA-9630923;R-HSA-198746;R-HSA-937044;R-HSA-450333;R-HSA-936942;R-HSA-975852;R-HSA-975853;R-HSA-168166;R-HSA-5684275;R-HSA-450337;R-HSA-5684273;R-HSA-450346;R-HSA-168184;R-HSA-975861;R-H…
R-HSA-168142	Toll Like Receptor 10 (TLR10) Cascade	10	94	0.00640632	0.37382	0.565617	33	59	0.00455177	9606	Homo sapiens	MAP2K3;NFKBIA;APP;RPS6KA3;CHUK;IRAK1;IRAK2;UBC;ELK1;SKP1		R-HSA-937034;R-HSA-937032;R-HSA-198731;R-HSA-975878;R-HSA-975879;R-HSA-5684250;R-HSA-975874;R-HSA-936963;R-HSA-168140;R-HSA-5684248;R-HSA-936960;R-HSA-936991;R-HSA-5609665;R-HSA-936986;R-HSA-937050;R-HSA-199895;R-HSA-9630923;R-HSA-198746;R-HSA-937044;R-HSA-450333;R-HSA-936942;R-HSA-975852;R-HSA-975853;R-HSA-168166;R-HSA-5684275;R-HSA-450337;R-HSA-5684273;R-HSA-450346;R-HSA-168184;R-HSA-975861;R-H…
R-HSA-1169410	Antiviral mechanism by IFN-stimulated genes	10	94	0.00640632	0.37382	0.565617	14	31	0.00239161	9606	Homo sapiens	NUP188;NUP85;UBC;EIF4A3;FLNA;UBE2L6;FLNB;KPNB1;EIF4G1;JAK1		R-HSA-1678841;R-HSA-1169395;R-HSA-1678843;R-HSA-1678842;R-HSA-1169394;R-HSA-1169398;R-HSA-1176059;R-HSA-8985123;R-HSA-1169403;R-HSA-1169307;R-HSA-1169402;R-HSA-1169405;R-HSA-1169404;R-HSA-1169406
R-HSA-6806667	Metabolism of fat-soluble vitamins	10	94	0.00640632	0.37382	0.565617	12	34	0.00262305	9606	Homo sapiens	VKORC1;SDC4;RBP1;SDC1;LPL;TPP1;AGRN;LRP10;HSPG2;LRP12		R-HSA-2855259;R-HSA-2404144;R-HSA-8874705;R-HSA-2404131;R-HSA-8874718;R-HSA-2404142;R-HSA-159790;R-HSA-2395768;R-HSA-2423785;R-HSA-2404137;R-HSA-2429643;R-HSA-9026967
R-HSA-2555396	Mitotic Metaphase and Anaphase	25	250	0.0170381	0.377167	0.565617	24	33	0.0025459	9606	Homo sapiens	PSMD10;ANKLE2;RPN2;NUP188;RPN1;VPS4A;PRICKLE2;BUB1B;PPP2R2A;PDS5A;TUBB6;SUMO1;NUP85;TUBB3;PSMD2;CDC26;UBC;LMNA;PLK1;DYNLL1;PSMC3;PSMA1;INCENP;PSMC2;KPNB1		R-HSA-163010;R-HSA-174144;R-HSA-9667952;R-HSA-2467809;R-HSA-2467811;R-HSA-9634169;R-HSA-174121;R-HSA-9624798;R-HSA-9668415;R-HSA-3000449;R-HSA-9667965;R-HSA-9624893;R-HSA-9615901;R-HSA-9668419;R-HSA-2995389;R-HSA-2995388;R-HSA-9615937;R-HSA-2545203;R-HSA-9668389;R-HSA-174202;R-HSA-9634219;R-HSA-9618378;R-HSA-9615945;R-HSA-2995376
R-HSA-937041	IKK complex recruitment mediated by RIP1	3	24	0.00163566	0.383458	0.565617	2	3	0.000231446	9606	Homo sapiens	CHUK;UBC;BIRC3		R-HSA-168915;R-HSA-937029
R-HSA-8964058	HDL remodeling	3	24	0.00163566	0.383458	0.565617	6	13	0.00100293	9606	Homo sapiens	SLC12A4;PLTP		R-HSA-266310;R-HSA-264678;R-HSA-264695;R-HSA-264689;R-HSA-266299;R-HSA-266315
R-HSA-449836	Other interleukin signaling	3	24	0.00163566	0.383458	0.565617	5	17	0.00131153	9606	Homo sapiens	CSF1;SDC1;JAK1		R-HSA-448661;R-HSA-9009485;R-HSA-9009488;R-HSA-9009554;R-HSA-9009558
R-HSA-6802946	Signaling by moderate kinase activity BRAF mutants	6	54	0.00368023	0.384291	0.565617	5	7	0.00054004	9606	Homo sapiens	CAMK2D;MAP2K2;FN1;IQGAP1;TLN1;ACTB		R-HSA-6802919;R-HSA-6802916;R-HSA-6802914;R-HSA-6803230;R-HSA-6802921
R-HSA-9649948	Signaling downstream of RAS mutants	6	54	0.00368023	0.384291	0.565617	5	7	0.00054004	9606	Homo sapiens	CAMK2D;MAP2K2;FN1;IQGAP1;TLN1;ACTB		R-HSA-6803233;R-HSA-6802926;R-HSA-6802925;R-HSA-6802924;R-HSA-6802922
R-HSA-6802949	Signaling by RAS mutants	6	54	0.00368023	0.384291	0.565617	5	9	0.000694337	9606	Homo sapiens	CAMK2D;MAP2K2;FN1;IQGAP1;TLN1;ACTB		R-HSA-6803233;R-HSA-6802926;R-HSA-6802925;R-HSA-6802924;R-HSA-6802922
R-HSA-212300	PRC2 methylates histones and DNA	5	44	0.00299871	0.385881	0.565617	4	4	0.000308594	9606	Homo sapiens	H2AJ;H2AC6;H2BC4;PHF19		R-HSA-212263;R-HSA-212222;R-HSA-212269;R-HSA-212252
R-HSA-8948216	Collagen chain trimerization	5	44	0.00299871	0.385881	0.565617	6	28	0.00216016	9606	Homo sapiens	PTPA;COL1A2;COL23A1;COL8A1		R-HSA-8944265;R-HSA-8944218;R-HSA-8944220;R-HSA-8944214;R-HSA-8944230;R-HSA-2002401
R-HSA-73728	RNA Polymerase I Promoter Opening	4	34	0.00231718	0.38616	0.565617	1	2	0.000154297	9606	Homo sapiens	H2AJ;H2AC6;H2BC4		R-HSA-73718
R-HSA-416482	G alpha (12/13) signalling events	9	85	0.00579295	0.389627	0.565617	6	14	0.00108008	9606	Homo sapiens	GNG2;ARHGEF26;ROCK1;GNG5;GNB2;GNB1;GNB4;ARHGEF10L;ADRA1D		R-HSA-751019;R-HSA-751039;R-HSA-751027;R-HSA-419166;R-HSA-751029;R-HSA-419049
R-HSA-2980766	Nuclear Envelope Breakdown	7	65	0.00442991	0.396955	0.565617	9	13	0.00100293	9606	Homo sapiens	NUP188;NUP85;NEK6;PLK1;LMNA;PRKACA		R-HSA-5229194;R-HSA-2993898;R-HSA-5223304;R-HSA-5244669;R-HSA-2980720;R-HSA-2990880;R-HSA-2984258;R-HSA-2990882;R-HSA-2984226
R-HSA-6791312	TP53 Regulates Transcription of Cell Cycle Genes	7	65	0.00442991	0.396955	0.565617	10	42	0.00324024	9606	Homo sapiens	TFDP1;CBFB;CCNE2;CNOT1;GADD45A;TNKS1BP1		R-HSA-3215152;R-HSA-6791109;R-HSA-6791235;R-HSA-3215144;R-HSA-6802973;R-HSA-6798044;R-HSA-69562;R-HSA-6798268;R-HSA-6798282;R-HSA-6802170
R-HSA-6802955	Paradoxical activation of RAF signaling by kinase inactive BRAF	6	55	0.00374838	0.400568	0.565617	5	7	0.00054004	9606	Homo sapiens	CAMK2D;MAP2K2;FN1;IQGAP1;TLN1;ACTB		R-HSA-6802918;R-HSA-6803234;R-HSA-6802943;R-HSA-6802942;R-HSA-6802941
R-HSA-427359	SIRT1 negatively regulates rRNA expression	5	45	0.00306686	0.40397	0.565617	3	5	0.000385743	9606	Homo sapiens	H2AJ;H2AC6;SUV39H1;H2BC4		R-HSA-427527;R-HSA-427514;R-HSA-427528
R-HSA-69242	S Phase	18	180	0.0122674	0.404179	0.565617	27	54	0.00416602	9606	Homo sapiens	PSMD10;CDT1;RPN2;LIN37;RPN1;PRICKLE2;PDS5A;CDC25B;TFDP1;CCNE2;PSMC3;PSMA1;CDC26;CLCF1;PSMD2;UBC;PSMC2;AKT1;SKP1		R-HSA-187520;R-HSA-69127;R-HSA-69005;R-HSA-68944;R-HSA-69074;R-HSA-68946;R-HSA-69140;R-HSA-68948;R-HSA-69015;R-HSA-198613;R-HSA-69142;R-HSA-69144;R-HSA-69016;R-HSA-2473151;R-HSA-187545;R-HSA-174110;R-HSA-69152;R-HSA-187552;R-HSA-2468039;R-HSA-2473152;R-HSA-2468041;R-HSA-75825;R-HSA-75824;R-HSA-187574;R-HSA-187575;R-HSA-188345;R-HSA-69116
R-HSA-9026519	Activated NTRK2 signals through RAS	2	15	0.00102229	0.404532	0.565617	4	4	0.000308594	9606	Homo sapiens	SHC1		R-HSA-9028328;R-HSA-9026891;R-HSA-9026890;R-HSA-9026493
R-HSA-68884	Mitotic Telophase/Cytokinesis	2	15	0.00102229	0.404532	0.565617	4	4	0.000308594	9606	Homo sapiens	PLK1;PDS5A		R-HSA-156723;R-HSA-2470935;R-HSA-156673;R-HSA-2468040
R-HSA-4839735	AXIN mutants destabilize the destruction complex, activating WNT signaling	2	15	0.00102229	0.404532	0.565617	2	2	0.000154297	9606	Homo sapiens	AXIN1		R-HSA-5251562;R-HSA-4839734
R-HSA-162592	Integration of provirus	2	15	0.00102229	0.404532	0.565617	10	14	0.00108008	9606	Homo sapiens	HMGA1;PSIP1		R-HSA-175250;R-HSA-164514;R-HSA-8951690;R-HSA-175174;R-HSA-175108;R-HSA-164522;R-HSA-173115;R-HSA-162590;R-HSA-164845;R-HSA-175117
R-HSA-1502540	Signaling by Activin	2	15	0.00102229	0.404532	0.565617	4	10	0.000771486	9606	Homo sapiens	DRAP1;SMAD2		R-HSA-1549526;R-HSA-173488;R-HSA-1225919;R-HSA-170847
R-HSA-75035	Chk1/Chk2(Cds1) mediated inactivation of Cyclin B:Cdk1 complex	2	15	0.00102229	0.404532	0.565617	2	5	0.000385743	9606	Homo sapiens	YWHAQ;CHEK1		R-HSA-75028;R-HSA-75016
R-HSA-180689	APOBEC3G mediated resistance to HIV-1 infection	2	15	0.00102229	0.404532	0.565617	1	3	0.000231446	9606	Homo sapiens	HMGA1;PSIP1		R-HSA-180630
R-HSA-381183	ATF6 (ATF6-alpha) activates chaperone genes	2	15	0.00102229	0.404532	0.565617	1	5	0.000385743	9606	Homo sapiens	CALR		R-HSA-1791082
R-HSA-168138	Toll Like Receptor 9 (TLR9) Cascade	11	107	0.00729231	0.405691	0.565617	38	67	0.00516896	9606	Homo sapiens	MAP2K3;EEA1;NFKBIA;APP;RPS6KA3;CHUK;IRAK1;IRAK2;UBC;ELK1;SKP1		R-HSA-975118;R-HSA-975119;R-HSA-975180;R-HSA-975115;R-HSA-198731;R-HSA-975111;R-HSA-5684250;R-HSA-975106;R-HSA-168140;R-HSA-5684248;R-HSA-975134;R-HSA-5609665;R-HSA-199895;R-HSA-9630923;R-HSA-198746;R-HSA-975188;R-HSA-450333;R-HSA-975125;R-HSA-975122;R-HSA-975185;R-HSA-1679098;R-HSA-168166;R-HSA-5684275;R-HSA-975147;R-HSA-450337;R-HSA-5684273;R-HSA-975142;R-HSA-450346;R-HSA-975139;R-HSA-450358;R-…
R-HSA-937061	TRIF(TICAM1)-mediated TLR4 signaling	11	107	0.00729231	0.405691	0.565617	26	58	0.00447462	9606	Homo sapiens	MAP2K3;NFKBIA;APP;RPS6KA3;CHUK;IRAK1;IRAK2;UBC;ELK1;BIRC3;SKP1		R-HSA-198731;R-HSA-937029;R-HSA-5684250;R-HSA-168140;R-HSA-5684248;R-HSA-168915;R-HSA-5609665;R-HSA-199895;R-HSA-5362500;R-HSA-9630923;R-HSA-198746;R-HSA-450333;R-HSA-168166;R-HSA-5684275;R-HSA-450337;R-HSA-5684273;R-HSA-450346;R-HSA-450358;R-HSA-936952;R-HSA-2213017;R-HSA-936951;R-HSA-168184;R-HSA-5684267;R-HSA-937075;R-HSA-936947;R-HSA-450296
R-HSA-166166	MyD88-independent TLR4 cascade	11	107	0.00729231	0.405691	0.565617	26	60	0.00462892	9606	Homo sapiens	MAP2K3;NFKBIA;APP;RPS6KA3;CHUK;IRAK1;IRAK2;UBC;ELK1;BIRC3;SKP1		R-HSA-198731;R-HSA-937029;R-HSA-5684250;R-HSA-168140;R-HSA-5684248;R-HSA-168915;R-HSA-5609665;R-HSA-199895;R-HSA-5362500;R-HSA-9630923;R-HSA-198746;R-HSA-450333;R-HSA-168166;R-HSA-5684275;R-HSA-450337;R-HSA-5684273;R-HSA-450346;R-HSA-450358;R-HSA-936952;R-HSA-2213017;R-HSA-936951;R-HSA-168184;R-HSA-5684267;R-HSA-937075;R-HSA-936947;R-HSA-450296
R-HSA-9615710	Late endosomal microautophagy	4	35	0.00238533	0.406807	0.565617	3	3	0.000231446	9606	Homo sapiens	UBC;VIM;PARK7;HDAC6		R-HSA-9631065;R-HSA-9615721;R-HSA-9631068
R-HSA-418990	Adherens junctions interactions	4	35	0.00238533	0.406807	0.565617	13	16	0.00123438	9606	Homo sapiens	CDH4;CADM1;ACTB;NECTIN1		R-HSA-420582;R-HSA-420580;R-HSA-5692437;R-HSA-419011;R-HSA-433711;R-HSA-420586;R-HSA-420598;R-HSA-420595;R-HSA-420592;R-HSA-433725;R-HSA-419002;R-HSA-419003;R-HSA-419001
R-HSA-180024	DARPP-32 events	4	35	0.00238533	0.406807	0.565617	8	12	0.000925783	9606	Homo sapiens	PDE4D;PRKACA;SLC39A14		R-HSA-201783;R-HSA-111925;R-HSA-177284;R-HSA-8951727;R-HSA-201787;R-HSA-177275;R-HSA-111962;R-HSA-180073
R-HSA-1592389	Activation of Matrix Metalloproteinases	4	35	0.00238533	0.406807	0.565617	9	27	0.00208301	9606	Homo sapiens	CTSO;TIMP2;FURIN;TIMP1		R-HSA-1604360;R-HSA-1592362;R-HSA-1592349;R-HSA-1604350;R-HSA-1604368;R-HSA-1604752;R-HSA-1602466;R-HSA-1602484;R-HSA-1602454
R-HSA-9609523	Insertion of tail-anchored proteins into the endoplasmic reticulum membrane	3	25	0.00170381	0.408132	0.565617	7	7	0.00054004	9606	Homo sapiens	APP;PRNP;SEC61G		R-HSA-9609921;R-HSA-9609860;R-HSA-9610442;R-HSA-9617595;R-HSA-9609899;R-HSA-9617596;R-HSA-9609917
R-HSA-196108	Pregnenolone biosynthesis	3	25	0.00170381	0.408132	0.565617	3	9	0.000694337	9606	Homo sapiens	STARD3NL;RBP1;AKR1B1		R-HSA-8951850;R-HSA-196126;R-HSA-196060
R-HSA-1482922	Acyl chain remodelling of PI	3	25	0.00170381	0.408132	0.565617	2	6	0.000462892	9606	Homo sapiens	CFI;PLAAT3;PLA2R1		R-HSA-1602377;R-HSA-1482825
R-HSA-445144	Signal transduction by L1	3	25	0.00170381	0.408132	0.565617	3	11	0.000848634	9606	Homo sapiens	NRP1;MAP2K2;NCAM1		R-HSA-109862;R-HSA-374669;R-HSA-374681
R-HSA-380320	Recruitment of NuMA to mitotic centrosomes	10	97	0.00661078	0.410483	0.565617	2	2	0.000154297	9606	Homo sapiens	MZT2B;TUBB6;NUMA1;TUBB3;DCTN1;CETN2;DCTN3;PLK1;DYNLL1;PRKACA		R-HSA-380316;R-HSA-380508
R-HSA-5576892	Phase 0 - rapid depolarisation	7	66	0.00449806	0.411859	0.565617	2	2	0.000154297	9606	Homo sapiens	CAMK2D;CACNA2D1;CKAP4;CACNG4;SCN1A		R-HSA-5577213;R-HSA-5576895
R-HSA-70263	Gluconeogenesis	7	66	0.00449806	0.411859	0.565617	5	26	0.00200586	9606	Homo sapiens	TPI1;PGK1;ENO1;ALDOA;GAPDH		R-HSA-70481;R-HSA-70482;R-HSA-71495;R-HSA-70486;R-HSA-70494
R-HSA-2151201	Transcriptional activation of mitochondrial biogenesis	9	87	0.00592926	0.415552	0.565617	9	32	0.00246875	9606	Homo sapiens	HELZ2;CREBBP;CRTC2;ATP5F1B;NCOA6;TFAM;SOD2		R-HSA-1592249;R-HSA-2466391;R-HSA-2466369;R-HSA-1592238;R-HSA-5688289;R-HSA-1368140;R-HSA-1592229;R-HSA-1592246;R-HSA-1592247
R-HSA-5620924	Intraflagellar transport	6	56	0.00381653	0.416819	0.565617	8	12	0.000925783	9606	Homo sapiens	IFT22;TUBB6;PCYT1A;TUBB3;WDR34;DYNLL1		R-HSA-5624949;R-HSA-5617825;R-HSA-5625424;R-HSA-5625426;R-HSA-5625421;R-HSA-5617820;R-HSA-5624952;R-HSA-5625416
R-HSA-448424	Interleukin-17 signaling	8	77	0.00524773	0.420949	0.565617	12	35	0.0027002	9606	Homo sapiens	MAP2K3;RPS6KA3;CHUK;IRAK1;IRAK2;UBC;ELK1;SKP1		R-HSA-199895;R-HSA-5684275;R-HSA-450337;R-HSA-5684273;R-HSA-198731;R-HSA-198746;R-HSA-450333;R-HSA-5684250;R-HSA-450346;R-HSA-5684267;R-HSA-5684248;R-HSA-450296
R-HSA-9607240	FLT3 Signaling	35	362	0.0246712	0.421981	0.565617	26	97	0.00748341	9606	Homo sapiens	PSMD10;CAMK2D;PFKFB3;RPN2;SHC1;RPN1;PRICKLE2;IQGAP1;SPATA20;ACTB;PTPA;PPP1CB;SPRED2;PSMD2;UBC;FYN;NCAM1;SPTAN1;SPTBN1;JAK1;ICMT;MAP2K2;ANGPT1;HGF;FN1;DLG1;PSMC3;PSMA1;PSMC2;TLN1;MET		R-HSA-5672980;R-HSA-5674132;R-HSA-5672978;R-HSA-5674130;R-HSA-9657603;R-HSA-5658438;R-HSA-5672965;R-HSA-5674373;R-HSA-9656775;R-HSA-9657606;R-HSA-5658435;R-HSA-5674496;R-HSA-9605259;R-HSA-9653514;R-HSA-5672972;R-HSA-5672973;R-HSA-9657608;R-HSA-9658445;R-HSA-5672969;R-HSA-5658231;R-HSA-5674366;R-HSA-5658430;R-HSA-9657599;R-HSA-5658424;R-HSA-5674022;R-HSA-9647977
R-HSA-5626978	TNFR1-mediated ceramide production	1	6	0.000408914	0.426403	0.565617	3	3	0.000231446	9606	Homo sapiens	TNFRSF1A		R-HSA-5626981;R-HSA-5626982;R-HSA-5626988
R-HSA-5083630	Defective LFNG causes SCDO3	1	6	0.000408914	0.426403	0.565617	1	1	7.71486e-05	9606	Homo sapiens	NOTCH3		R-HSA-5096538
R-HSA-9652169	Signaling by MAP2K mutants	1	6	0.000408914	0.426403	0.565617	1	1	7.71486e-05	9606	Homo sapiens	MAP2K2		R-HSA-9652165
R-HSA-69200	Phosphorylation of proteins involved in G1/S transition by active Cyclin E:Cdk2 complexes	1	6	0.000408914	0.426403	0.565617	1	1	7.71486e-05	9606	Homo sapiens	CCNE2		R-HSA-188390
R-HSA-5339717	Misspliced LRP5 mutants have enhanced beta-catenin-dependent signaling	1	6	0.000408914	0.426403	0.565617	1	1	7.71486e-05	9606	Homo sapiens	KREMEN1		R-HSA-5339711
R-HSA-140834	Extrinsic Pathway of Fibrin Clot Formation	1	6	0.000408914	0.426403	0.565617	7	8	0.000617189	9606	Homo sapiens	F3		R-HSA-140736;R-HSA-140823;R-HSA-140825;R-HSA-140777;R-HSA-140761;R-HSA-140783;R-HSA-140748
R-HSA-173736	Alternative complement activation	1	6	0.000408914	0.426403	0.565617	7	9	0.000694337	9606	Homo sapiens	CFB		R-HSA-183122;R-HSA-173745;R-HSA-183126;R-HSA-174551;R-HSA-173754;R-HSA-183130;R-HSA-173740
R-HSA-8866911	TFAP2 (AP-2) family regulates transcription of cell cycle factors	1	6	0.000408914	0.426403	0.565617	3	4	0.000308594	9606	Homo sapiens	TFAP2C		R-HSA-8865265;R-HSA-8865280;R-HSA-8865256
R-HSA-211163	AKT-mediated inactivation of FOXO1A	1	6	0.000408914	0.426403	0.565617	1	2	0.000154297	9606	Homo sapiens	AKT1		R-HSA-211164
R-HSA-111448	Activation of NOXA and translocation to mitochondria	1	6	0.000408914	0.426403	0.565617	2	5	0.000385743	9606	Homo sapiens	TFDP1		R-HSA-140217;R-HSA-4331327
R-HSA-3065679	SUMO is proteolytically processed	1	6	0.000408914	0.426403	0.565617	1	3	0.000231446	9606	Homo sapiens	SUMO1		R-HSA-2990840
R-HSA-1300645	Acrosome Reaction and Sperm:Oocyte Membrane Binding	1	6	0.000408914	0.426403	0.565617	1	3	0.000231446	9606	Homo sapiens	CD9		R-HSA-1297275
R-HSA-112307	Transmission across Electrical Synapses	1	6	0.000408914	0.426403	0.565617	1	4	0.000308594	9606	Homo sapiens	GJC1		R-HSA-375330
R-HSA-112303	Electric Transmission Across Gap Junctions	1	6	0.000408914	0.426403	0.565617	1	4	0.000308594	9606	Homo sapiens	GJC1		R-HSA-375330
R-HSA-73856	RNA Polymerase II Transcription Termination	7	67	0.00456621	0.426739	0.565617	3	4	0.000308594	9606	Homo sapiens	FYTTD1;EIF4A3;SRSF2;RNPS1;SRSF5;SRSF7;SNRPB		R-HSA-77586;R-HSA-72180;R-HSA-111437
R-HSA-5334118	DNA methylation	4	36	0.00245349	0.427314	0.565617	7	7	0.00054004	9606	Homo sapiens	H2AJ;H2AC6;H2BC4		R-HSA-5334097;R-HSA-5334160;R-HSA-5334099;R-HSA-5334179;R-HSA-5334164;R-HSA-5334151;R-HSA-5334152
R-HSA-5626467	RHO GTPases activate IQGAPs	4	36	0.00245349	0.427314	0.565617	5	5	0.000385743	9606	Homo sapiens	TUBB6;TUBB3;IQGAP1;ACTB		R-HSA-5626549;R-HSA-5626469;R-HSA-5672304;R-HSA-5626507;R-HSA-5672329
R-HSA-8863795	Downregulation of ERBB2 signaling	4	36	0.00245349	0.427314	0.565617	9	14	0.00108008	9606	Homo sapiens	UBC;AKT1;STUB1;PTPN12		R-HSA-1918092;R-HSA-1358789;R-HSA-1918095;R-HSA-1358790;R-HSA-1358791;R-HSA-1358797;R-HSA-8863804;R-HSA-1358792;R-HSA-1358795
R-HSA-9683610	Maturation of nucleoprotein	4	36	0.00245349	0.427314	0.565617	2	9	0.000694337	9606	Homo sapiens	PARP10;PKM;SUMO1;PARP14		R-HSA-9683687;R-HSA-9686061
R-HSA-69002	DNA Replication Pre-Initiation	9	88	0.00599741	0.428511	0.565617	7	21	0.00162012	9606	Homo sapiens	PSMD10;CDT1;PSMC3;PSMA1;RPN2;PSMD2;RPN1;UBC;PSMC2;PRICKLE2		R-HSA-68849;R-HSA-69299;R-HSA-68919;R-HSA-68825;R-HSA-68712;R-HSA-68826;R-HSA-68940
R-HSA-3108232	SUMO E3 ligases SUMOylate target proteins	18	183	0.0124719	0.431063	0.565617	111	131	0.0101065	9606	Homo sapiens	CRB2;TFAP2C;PHC2;CREBBP;SP100;NUP188;PCGF2;CETN2;NSMCE1;PARK7;PIAS1;NCOR2;NFKBIA;SUMO1;NUP85;INCENP;HNRNPC;BAP1		R-HSA-4655431;R-HSA-4719436;R-HSA-4641345;R-HSA-4719424;R-HSA-4616015;R-HSA-4341070;R-HSA-4085296;R-HSA-4719448;R-HSA-3234081;R-HSA-3000383;R-HSA-3903017;R-HSA-4341073;R-HSA-4546385;R-HSA-4641362;R-HSA-3234084;R-HSA-4090408;R-HSA-4655440;R-HSA-4546386;R-HSA-3900194;R-HSA-4570463;R-HSA-3234094;R-HSA-4719447;R-HSA-4570467;R-HSA-4090390;R-HSA-4086036;R-HSA-3900177;R-HSA-3927824;R-HSA-3000348;R-HSA-4…
R-HSA-179409	APC-Cdc20 mediated degradation of Nek2A	3	26	0.00177196	0.4325	0.565617	3	3	0.000231446	9606	Homo sapiens	CDC26;UBC;BUB1B		R-HSA-179410;R-HSA-179417;R-HSA-179421
R-HSA-389357	CD28 dependent PI3K/Akt signaling	3	26	0.00177196	0.4325	0.565617	7	9	0.000694337	9606	Homo sapiens	AKT1;FYN		R-HSA-2317314;R-HSA-389158;R-HSA-198640;R-HSA-388832;R-HSA-2317332;R-HSA-389756;R-HSA-198270
R-HSA-450321	JNK (c-Jun kinases) phosphorylation and activation mediated by activated human TAK1	3	26	0.00177196	0.4325	0.565617	1	3	0.000231446	9606	Homo sapiens	IRAK1;IRAK2;UBC		R-HSA-450337
R-HSA-3322077	Glycogen synthesis	3	26	0.00177196	0.4325	0.565617	7	24	0.00185157	9606	Homo sapiens	GBE1;UBC;PGM1		R-HSA-3322016;R-HSA-3322005;R-HSA-3781009;R-HSA-3780995;R-HSA-3322057;R-HSA-9638127;R-HSA-9638125
R-HSA-73893	DNA Damage Bypass	6	57	0.00388469	0.433016	0.565617	30	34	0.00262305	9606	Homo sapiens	MAD2L2;DDB1;VCP;CLCF1;UBC;UBE2L6		R-HSA-5655892;R-HSA-5656148;R-HSA-5653840;R-HSA-5656158;R-HSA-5655965;R-HSA-5655835;R-HSA-5651992;R-HSA-5655193;R-HSA-5653766;R-HSA-5655170;R-HSA-5653838;R-HSA-5654989;R-HSA-5653770;R-HSA-5654986;R-HSA-5654985;R-HSA-5652151;R-HSA-110307;R-HSA-110308;R-HSA-110311;R-HSA-5653756;R-HSA-5653754;R-HSA-110317;R-HSA-110316;R-HSA-110319;R-HSA-5655481;R-HSA-5652005;R-HSA-110322;R-HSA-5655466;R-HSA-5652009;…
R-HSA-5607764	CLEC7A (Dectin-1) signaling	12	120	0.00817829	0.43443	0.565617	15	45	0.00347169	9606	Homo sapiens	PSMD10;CHUK;RPN2;RPN1;PRICKLE2;RELB;NFKBIA;PSMC3;PSMA1;PSMD2;UBC;PSMC2;SKP1		R-HSA-202534;R-HSA-5607728;R-HSA-5607731;R-HSA-5607741;R-HSA-5607742;R-HSA-202541;R-HSA-5660965;R-HSA-5607725;R-HSA-5607757;R-HSA-5607724;R-HSA-5607756;R-HSA-5607726;R-HSA-5607720;R-HSA-5607723;R-HSA-5607722
R-HSA-8936459	RUNX1 regulates genes involved in megakaryocyte differentiation and platelet function	8	78	0.00531589	0.434755	0.565617	33	33	0.0025459	9606	Homo sapiens	H2AJ;CBFB;AGO3;H2AC6;H2BC4;MYL9		R-HSA-8936584;R-HSA-8937097;R-HSA-8937037;R-HSA-8934735;R-HSA-8938176;R-HSA-8938328;R-HSA-8937113;R-HSA-8938201;R-HSA-8937050;R-HSA-8936989;R-HSA-8937118;R-HSA-8936979;R-HSA-8934742;R-HSA-8936599;R-HSA-8938199;R-HSA-8936616;R-HSA-8936621;R-HSA-8938158;R-HSA-8936608;R-HSA-8936481;R-HSA-8938338;R-HSA-8936995;R-HSA-8938022;R-HSA-8938150;R-HSA-8937016;R-HSA-8935740;R-HSA-8937022;R-HSA-8938174;R-HSA-8…
R-HSA-8983432	Interleukin-15 signaling	2	16	0.00109044	0.436189	0.565617	14	17	0.00131153	9606	Homo sapiens	SHC1;JAK1		R-HSA-8983371;R-HSA-8983309;R-HSA-8983374;R-HSA-8983425;R-HSA-8983424;R-HSA-8983299;R-HSA-8983394;R-HSA-8983298;R-HSA-8983300;R-HSA-9009700;R-HSA-8983335;R-HSA-8983384;R-HSA-8983378;R-HSA-449115
R-HSA-1358803	Downregulation of ERBB2:ERBB3 signaling	2	16	0.00109044	0.436189	0.565617	6	8	0.000617189	9606	Homo sapiens	UBC;AKT1		R-HSA-1358789;R-HSA-1358790;R-HSA-1358791;R-HSA-1358797;R-HSA-1358792;R-HSA-1358795
R-HSA-8941856	RUNX3 regulates NOTCH signaling	2	16	0.00109044	0.436189	0.565617	5	7	0.00054004	9606	Homo sapiens	CREBBP;MAML1		R-HSA-1980047;R-HSA-8878243;R-HSA-4396347;R-HSA-8878237;R-HSA-8878220
R-HSA-8984722	Interleukin-35 Signalling	2	16	0.00109044	0.436189	0.565617	15	26	0.00200586	9606	Homo sapiens	IL6ST;JAK1		R-HSA-8984012;R-HSA-8983983;R-HSA-8984014;R-HSA-8983841;R-HSA-8984001;R-HSA-8983845;R-HSA-8950405;R-HSA-8983835;R-HSA-6809140;R-HSA-8983834;R-HSA-8983996;R-HSA-8983518;R-HSA-8984021;R-HSA-8950453;R-HSA-8984023
R-HSA-5687613	Diseases associated with surfactant metabolism	2	16	0.00109044	0.436189	0.565617	3	7	0.00054004	9606	Homo sapiens	PSAP		R-HSA-5688884;R-HSA-5688899;R-HSA-5687875
R-HSA-351200	Interconversion of polyamines	2	16	0.00109044	0.436189	0.565617	3	7	0.00054004	9606	Homo sapiens	SMOX;SAT1		R-HSA-351207;R-HSA-351208;R-HSA-141341
R-HSA-5696395	Formation of Incision Complex in GG-NER	5	47	0.00320316	0.439914	0.565617	9	10	0.000771486	9606	Homo sapiens	DDB1;SUMO1;CETN2;UBC;PIAS1		R-HSA-6790487;R-HSA-6790454;R-HSA-5690996;R-HSA-5689317;R-HSA-5689861;R-HSA-5696465;R-HSA-5696670;R-HSA-5690991;R-HSA-5691000
R-HSA-3371568	Attenuation phase	5	47	0.00320316	0.439914	0.565617	4	5	0.000385743	9606	Homo sapiens	DNAJB1;CREBBP;ATP5F1B;HSPB1		R-HSA-3371554;R-HSA-5324617;R-HSA-5082369;R-HSA-5082384
R-HSA-1251985	Nuclear signaling by ERBB4	5	47	0.00320316	0.439914	0.565617	6	34	0.00262305	9606	Homo sapiens	YAP1;SPARC;GFAP		R-HSA-8954185;R-HSA-9612278;R-HSA-9612277;R-HSA-1254251;R-HSA-1253321;R-HSA-1254248
R-HSA-201681	TCF dependent signaling in response to WNT	21	216	0.0147209	0.441418	0.565617	36	71	0.00547755	9606	Homo sapiens	PSMD10;CREBBP;RPN2;H2AC6;CAV1;H2BC4;RPN1;CLSTN1;FZD6;AXIN1;CBY1;PRICKLE2;KREMEN1;H2AJ;PSMC3;PSMA1;PSMD2;UBC;PSMC2;AKT1;TMEM39B		R-HSA-3769401;R-HSA-4641159;R-HSA-5368596;R-HSA-3601585;R-HSA-3769393;R-HSA-3364026;R-HSA-3769392;R-HSA-3322427;R-HSA-3769394;R-HSA-201677;R-HSA-3322429;R-HSA-4641236;R-HSA-201685;R-HSA-3769391;R-HSA-1504193;R-HSA-201691;R-HSA-4641246;R-HSA-5368586;R-HSA-3640874;R-HSA-3769383;R-HSA-3640872;R-HSA-4641253;R-HSA-4641249;R-HSA-4641134;R-HSA-1504190;R-HSA-3640862;R-HSA-3640861;R-HSA-4641260;R-HSA-1504…
R-HSA-9663891	Selective autophagy	9	89	0.00606556	0.441448	0.565617	22	48	0.00370313	9606	Homo sapiens	VCP;TUBB6;TUBB3;UBC;VIM;PARK7;DYNLL1;SQSTM1;HDAC6		R-HSA-9646354;R-HSA-9664881;R-HSA-9664880;R-HSA-9646679;R-HSA-9641111;R-HSA-9664855;R-HSA-9646390;R-HSA-9641109;R-HSA-5205673;R-HSA-9646685;R-HSA-9664892;R-HSA-5205663;R-HSA-9641089;R-HSA-9640480;R-HSA-9641127;R-HSA-9646347;R-HSA-9641096;R-HSA-9646383;R-HSA-9674127;R-HSA-5205682;R-HSA-5205649;R-HSA-9646348
R-HSA-2644602	Signaling by NOTCH1 PEST Domain Mutants in Cancer	7	68	0.00463436	0.441574	0.565617	15	21	0.00162012	9606	Homo sapiens	NCOR2;NOTCH3;CREBBP;MAML1;UBC;HDAC6;SKP1		R-HSA-2220964;R-HSA-2769007;R-HSA-2220967;R-HSA-2220966;R-HSA-2220971;R-HSA-4396393;R-HSA-4396392;R-HSA-4396402;R-HSA-2220944;R-HSA-4396401;R-HSA-2220979;R-HSA-2220981;R-HSA-2220982;R-HSA-2220985;R-HSA-2220957
R-HSA-2894858	Signaling by NOTCH1 HD+PEST Domain Mutants in Cancer	7	68	0.00463436	0.441574	0.565617	15	21	0.00162012	9606	Homo sapiens	NCOR2;NOTCH3;CREBBP;MAML1;UBC;HDAC6;SKP1		R-HSA-2220964;R-HSA-2220967;R-HSA-2220966;R-HSA-2220971;R-HSA-4396393;R-HSA-4396392;R-HSA-4396402;R-HSA-2220976;R-HSA-2900765;R-HSA-4396401;R-HSA-2220979;R-HSA-2220981;R-HSA-2220982;R-HSA-2220985;R-HSA-2220957
R-HSA-2894862	Constitutive Signaling by NOTCH1 HD+PEST Domain Mutants	7	68	0.00463436	0.441574	0.565617	15	21	0.00162012	9606	Homo sapiens	NCOR2;NOTCH3;CREBBP;MAML1;UBC;HDAC6;SKP1		R-HSA-2220964;R-HSA-2220967;R-HSA-2220966;R-HSA-2220971;R-HSA-4396393;R-HSA-4396392;R-HSA-4396402;R-HSA-2220976;R-HSA-2900765;R-HSA-4396401;R-HSA-2220979;R-HSA-2220981;R-HSA-2220982;R-HSA-2220985;R-HSA-2220957
R-HSA-2644606	Constitutive Signaling by NOTCH1 PEST Domain Mutants	7	68	0.00463436	0.441574	0.565617	15	21	0.00162012	9606	Homo sapiens	NCOR2;NOTCH3;CREBBP;MAML1;UBC;HDAC6;SKP1		R-HSA-2220964;R-HSA-2769007;R-HSA-2220967;R-HSA-2220966;R-HSA-2220971;R-HSA-4396393;R-HSA-4396392;R-HSA-4396402;R-HSA-2220944;R-HSA-4396401;R-HSA-2220979;R-HSA-2220981;R-HSA-2220982;R-HSA-2220985;R-HSA-2220957
R-HSA-2644603	Signaling by NOTCH1 in Cancer	7	68	0.00463436	0.441574	0.565617	20	39	0.00300879	9606	Homo sapiens	NCOR2;NOTCH3;CREBBP;MAML1;UBC;HDAC6;SKP1		R-HSA-2220964;R-HSA-2769007;R-HSA-2220967;R-HSA-2220966;R-HSA-2730752;R-HSA-2737728;R-HSA-2220971;R-HSA-4396393;R-HSA-4396392;R-HSA-4396402;R-HSA-2220976;R-HSA-2900765;R-HSA-2220944;R-HSA-4396401;R-HSA-2220979;R-HSA-2220978;R-HSA-2220981;R-HSA-2220982;R-HSA-2220985;R-HSA-2220957
R-HSA-168249	Innate Immune System	125	1329	0.0905745	0.442021	0.565617	271	697	0.0537726	9606	Homo sapiens	APP;CD81;UBE2L6;APEH;ELK1;CLU;ACTB;LGALS3;RPS6KA3;LAMP1;PSMD2;CFL1;DHX58;LAMP2;COTL1;CPNE1;SIRPA;PRKACA;B2M;SKP1;MAP2K3;ACLY;ATP6V0D1;CFB;KPNB1;FTO;PSMD10;VCP;RAB5B;RPN2;SHC1;COPB1;CFI;RPN1;PLD4;IQGAP1;GNS;CNN2;PRDX4;IRAK1;IRAK2;ALDH3B1;UBC;PSAP;RAB6A;ATP6V0A1;LYN;GSDMD;CTSA;CREBBP;YES1;SURF4;ARPC5;IGF2R;NFKBIA;CDK12;LGMN;SERPINA3;PYGB;SERPINA1;B4GALT1;ARPC1B;TNFAIP3;MAGT1;CXCL3;CXCL2;SIRPB1;CTSS…		R-HSA-741386;R-HSA-688136;R-HSA-688137;R-HSA-975878;R-HSA-975879;R-HSA-975874;R-HSA-936963;R-HSA-936960;R-HSA-981535;R-HSA-936991;R-HSA-936986;R-HSA-936475;R-HSA-177690;R-HSA-177692;R-HSA-741411;R-HSA-1296421;R-HSA-173626;R-HSA-2272795;R-HSA-173631;R-HSA-5621355;R-HSA-937034;R-HSA-937032;R-HSA-5432852;R-HSA-198731;R-HSA-399950;R-HSA-937029;R-HSA-5684250;R-HSA-6800426;R-HSA-5684248;R-HSA-1678921;R…
R-HSA-1989781	PPARA activates gene expression	17	174	0.0118585	0.445585	0.565617	41	41	0.00316309	9606	Homo sapiens	SREBF1;CREBBP;NCOA6;MED16;MED15;AGT;SREBF2;HELZ2;NCOR2;GLIPR1;TWSG1;MED14;THRAP3;FAM120B		R-HSA-1655826;R-HSA-1989778;R-HSA-1989779;R-HSA-560517;R-HSA-1989776;R-HSA-1989777;R-HSA-1989774;R-HSA-560473;R-HSA-1989775;R-HSA-1989772;R-HSA-1989773;R-HSA-1989770;R-HSA-1368065;R-HSA-1989771;R-HSA-1989768;R-HSA-1989767;R-HSA-1989764;R-HSA-1989765;R-HSA-1989762;R-HSA-1989760;R-HSA-1989761;R-HSA-1989758;R-HSA-1989759;R-HSA-879724;R-HSA-1989756;R-HSA-1989757;R-HSA-1989754;R-HSA-1989755;R-HSA-1989…
R-HSA-389958	Cooperation of Prefoldin and TriC/CCT in actin and tubulin folding	4	37	0.00252164	0.447633	0.565617	6	6	0.000462892	9606	Homo sapiens	TUBB6;TUBB3;CCT7;ACTB		R-HSA-390453;R-HSA-389970;R-HSA-389954;R-HSA-389980;R-HSA-389961;R-HSA-390459
R-HSA-162588	Budding and maturation of HIV virion	4	37	0.00252164	0.447633	0.565617	3	3	0.000231446	9606	Homo sapiens	VTA1;VPS4A;UBC;NEDD4L		R-HSA-3159232;R-HSA-3159227;R-HSA-3139027
R-HSA-975634	Retinoid metabolism and transport	8	79	0.00538404	0.448523	0.565617	8	28	0.00216016	9606	Homo sapiens	SDC4;RBP1;SDC1;LPL;AGRN;LRP10;HSPG2;LRP12		R-HSA-2855259;R-HSA-2404144;R-HSA-2404131;R-HSA-2404142;R-HSA-2395768;R-HSA-2423785;R-HSA-2404137;R-HSA-2429643
R-HSA-72187	mRNA 3'-end processing	6	58	0.00395284	0.449135	0.565617	3	3	0.000231446	9606	Homo sapiens	FYTTD1;EIF4A3;SRSF2;RNPS1;SRSF5;SRSF7		R-HSA-8849157;R-HSA-72180;R-HSA-72185
R-HSA-72172	mRNA Splicing	19	196	0.0133579	0.4522	0.565617	13	14	0.00108008	9606	Homo sapiens	SF3A1;SF3A2;SRRT;EIF4A3;LSM5;CCAR1;PTBP1;PUF60;HNRNPH1;HNRNPF;HNRNPA2B1;SRSF2;RNPS1;HNRNPC;SRSF5;SRSF7;SNRPB;POLR2L		R-HSA-72160;R-HSA-72130;R-HSA-75079;R-HSA-75081;R-HSA-75080;R-HSA-72139;R-HSA-72107;R-HSA-75083;R-HSA-75082;R-HSA-72143;R-HSA-156661;R-HSA-72124;R-HSA-72127
R-HSA-167242	Abortive elongation of HIV-1 transcript in the absence of Tat	3	27	0.00184011	0.456489	0.565617	2	2	0.000154297	9606	Homo sapiens	NELFB;SUPT5H;POLR2L		R-HSA-167147;R-HSA-167087
R-HSA-166208	mTORC1-mediated signalling	3	27	0.00184011	0.456489	0.565617	5	7	0.00054004	9606	Homo sapiens	RPS6KB1;RPS6;EIF4G1		R-HSA-165777;R-HSA-165718;R-HSA-165766;R-HSA-165758;R-HSA-165726
R-HSA-9034015	Signaling by NTRK3 (TRKC)	3	27	0.00184011	0.456489	0.565617	7	19	0.00146582	9606	Homo sapiens	SHC1;NELFB		R-HSA-9603554;R-HSA-9034875;R-HSA-9036970;R-HSA-9034862;R-HSA-9036949;R-HSA-9603598;R-HSA-9603548
R-HSA-110313	Translesion synthesis by Y family DNA polymerases bypasses lesions on DNA template	5	48	0.00327131	0.457702	0.565617	25	28	0.00216016	9606	Homo sapiens	MAD2L2;VCP;CLCF1;UBC;UBE2L6		R-HSA-5655892;R-HSA-5656148;R-HSA-5653840;R-HSA-5656158;R-HSA-5655965;R-HSA-5655835;R-HSA-5655193;R-HSA-5653766;R-HSA-5655170;R-HSA-5653838;R-HSA-5654989;R-HSA-5653770;R-HSA-5654986;R-HSA-5654985;R-HSA-5652151;R-HSA-110307;R-HSA-110308;R-HSA-110311;R-HSA-5653756;R-HSA-5653754;R-HSA-110317;R-HSA-110316;R-HSA-110319;R-HSA-110322;R-HSA-5656105
R-HSA-8853884	Transcriptional Regulation by VENTX	5	48	0.00327131	0.457702	0.565617	5	13	0.00100293	9606	Homo sapiens	IL6;CEBPB;AGO3;CDC26		R-HSA-3857305;R-HSA-8853890;R-HSA-3209114;R-HSA-3790130;R-HSA-3209151
R-HSA-111996	Ca-dependent events	5	48	0.00327131	0.457702	0.565617	8	27	0.00208301	9606	Homo sapiens	CAMK2D;PRKACA		R-HSA-111970;R-HSA-442725;R-HSA-111925;R-HSA-111924;R-HSA-8951727;R-HSA-9617583;R-HSA-111919;R-HSA-111966
R-HSA-69239	Synthesis of DNA	13	133	0.00906427	0.460557	0.565617	13	26	0.00200586	9606	Homo sapiens	PSMD10;CDT1;RPN2;RPN1;PRICKLE2;CCNE2;PSMC3;PSMA1;CDC26;CLCF1;PSMD2;UBC;PSMC2;SKP1		R-HSA-69152;R-HSA-69127;R-HSA-69005;R-HSA-68944;R-HSA-69074;R-HSA-68946;R-HSA-69140;R-HSA-68948;R-HSA-69015;R-HSA-69142;R-HSA-69144;R-HSA-69016;R-HSA-69116
R-HSA-1236974	ER-Phagosome pathway	16	165	0.0112451	0.46095	0.565617	10	10	0.000771486	9606	Homo sapiens	PSMD10;CHUK;RPN2;PDXDC1;RPN1;PRICKLE2;TAP1;TAPBP;PSMC3;PSMA1;SEC61G;PSMD2;UBC;PSMC2;CALR;B2M		R-HSA-8863895;R-HSA-1236947;R-HSA-8863973;R-HSA-8951595;R-HSA-8863858;R-HSA-1236935;R-HSA-1236965;R-HSA-1236949;R-HSA-1236971;R-HSA-8863914
R-HSA-400206	Regulation of lipid metabolism by PPARalpha	17	176	0.0119948	0.464049	0.565617	43	44	0.00339454	9606	Homo sapiens	SREBF1;CREBBP;NCOA6;MED16;MED15;AGT;SREBF2;HELZ2;NCOR2;GLIPR1;TWSG1;MED14;THRAP3;FAM120B		R-HSA-400143;R-HSA-1655826;R-HSA-1989778;R-HSA-1989779;R-HSA-560517;R-HSA-1989776;R-HSA-1989777;R-HSA-1989774;R-HSA-560473;R-HSA-1989775;R-HSA-1989772;R-HSA-1989773;R-HSA-1989770;R-HSA-1368065;R-HSA-1989771;R-HSA-1989768;R-HSA-1989767;R-HSA-1989764;R-HSA-1989765;R-HSA-1989762;R-HSA-1989760;R-HSA-1989761;R-HSA-1989758;R-HSA-1989759;R-HSA-879724;R-HSA-1989756;R-HSA-1989757;R-HSA-1989754;R-HSA-19897…
R-HSA-3371571	HSF1-dependent transactivation	6	59	0.00402099	0.465152	0.565617	6	8	0.000617189	9606	Homo sapiens	DNAJB1;CREBBP;CAMK2D;ATP5F1B;HSPB1		R-HSA-3371554;R-HSA-5324617;R-HSA-5082356;R-HSA-5082369;R-HSA-5082384;R-HSA-5082387
R-HSA-9661069	Defective binding of RB1 mutants to E2F1,(E2F2, E2F3)	2	17	0.00115859	0.466909	0.565617	1	1	7.71486e-05	9606	Homo sapiens	TFDP1;CCNE2		R-HSA-9659782
R-HSA-162658	Golgi Cisternae Pericentriolar Stack Reorganization	2	17	0.00115859	0.466909	0.565617	5	6	0.000462892	9606	Homo sapiens	GOLGA2;PLK1		R-HSA-2172194;R-HSA-2314566;R-HSA-2172183;R-HSA-2314569;R-HSA-2214351
R-HSA-442720	CREB1 phosphorylation through the activation of Adenylate Cyclase	2	17	0.00115859	0.466909	0.565617	4	6	0.000462892	9606	Homo sapiens	PRKACA		R-HSA-111925;R-HSA-111924;R-HSA-8951727;R-HSA-111919
R-HSA-8949664	Processing of SMDT1	2	17	0.00115859	0.466909	0.565617	3	5	0.000385743	9606	Homo sapiens	SPG7;PHB2		R-HSA-8949659;R-HSA-8949661;R-HSA-8949649
R-HSA-1475029	Reversible hydration of carbon dioxide	2	17	0.00115859	0.466909	0.565617	4	8	0.000617189	9606	Homo sapiens	C2CD2;CA9		R-HSA-1475026;R-HSA-1475025;R-HSA-1475022;R-HSA-1475017
R-HSA-2559584	Formation of Senescence-Associated Heterochromatin Foci (SAHF)	2	17	0.00115859	0.466909	0.565617	1	2	0.000154297	9606	Homo sapiens	XPO4;HMGA1		R-HSA-4647594
R-HSA-9659787	Aberrant regulation of mitotic G1/S transition in cancer due to RB1 defects	2	17	0.00115859	0.466909	0.565617	1	2	0.000154297	9606	Homo sapiens	TFDP1;CCNE2		R-HSA-9659782
R-HSA-170968	Frs2-mediated activation	2	17	0.00115859	0.466909	0.565617	6	13	0.00100293	9606	Homo sapiens	MAP2K2;RAPGEF1		R-HSA-170978;R-HSA-170979;R-HSA-9610154;R-HSA-9610152;R-HSA-9610153;R-HSA-9610156
R-HSA-381033	ATF6 (ATF6-alpha) activates chaperones	2	17	0.00115859	0.466909	0.565617	1	10	0.000771486	9606	Homo sapiens	CALR		R-HSA-1791082
R-HSA-1236975	Antigen processing-Cross presentation	18	187	0.0127445	0.466932	0.565617	17	23	0.00177442	9606	Homo sapiens	PSMD10;CHUK;RPN2;ITGB5;PDXDC1;RPN1;PRICKLE2;TAP1;CTSS;TAPBP;PSMC3;PSMA1;SEC61G;PSMD2;UBC;PSMC2;CALR;B2M		R-HSA-1236947;R-HSA-8863973;R-HSA-8951595;R-HSA-1236948;R-HSA-1236949;R-HSA-1236954;R-HSA-1236958;R-HSA-8863914;R-HSA-1236956;R-HSA-8863895;R-HSA-8863858;R-HSA-1236935;R-HSA-1236964;R-HSA-1236965;R-HSA-1236970;R-HSA-1236971;R-HSA-1236943
R-HSA-975138	TRAF6 mediated induction of NFkB and MAP kinases upon TLR7/8 or 9 activation	10	102	0.00695154	0.471497	0.565617	27	48	0.00370313	9606	Homo sapiens	MAP2K3;NFKBIA;APP;RPS6KA3;CHUK;IRAK1;IRAK2;UBC;ELK1;SKP1		R-HSA-975119;R-HSA-198731;R-HSA-5684250;R-HSA-168140;R-HSA-5684248;R-HSA-5609665;R-HSA-199895;R-HSA-9630923;R-HSA-198746;R-HSA-450333;R-HSA-975122;R-HSA-975185;R-HSA-168166;R-HSA-5684275;R-HSA-975147;R-HSA-450337;R-HSA-5684273;R-HSA-975142;R-HSA-450346;R-HSA-975139;R-HSA-450358;R-HSA-975103;R-HSA-975100;R-HSA-975097;R-HSA-168184;R-HSA-5684267;R-HSA-450296
R-HSA-877300	Interferon gamma signaling	24	252	0.0171744	0.473251	0.565617	13	15	0.00115723	9606	Homo sapiens	SP100;CAMK2D;VCAM1;PDXDC1;MID1;PIAS1;SOCS3;MT2A;SUMO1;TRIM14;NCAM1;B2M;GBP1;CD44;JAK1		R-HSA-873924;R-HSA-873927;R-HSA-1031716;R-HSA-873926;R-HSA-877281;R-HSA-873921;R-HSA-1031713;R-HSA-873922;R-HSA-877308;R-HSA-873919;R-HSA-873918;R-HSA-877269;R-HSA-909552
R-HSA-159236	Transport of Mature mRNA derived from an Intron-Containing Transcript	8	81	0.00552034	0.475879	0.565617	4	4	0.000308594	9606	Homo sapiens	FYTTD1;NUP188;NUP85;EIF4A3;SRSF2;RNPS1;SRSF5;SRSF7		R-HSA-75097;R-HSA-75096;R-HSA-75098;R-HSA-159101
R-HSA-380270	Recruitment of mitotic centrosome proteins and complexes	8	81	0.00552034	0.475879	0.565617	3	3	0.000231446	9606	Homo sapiens	MZT2B;DCTN1;CETN2;DCTN3;PLK1;DYNLL1;PRKACA;CDK11B		R-HSA-380311;R-HSA-380455;R-HSA-380283
R-HSA-8939245	RUNX1 regulates transcription of genes involved in BCR signaling	1	7	0.000477067	0.477164	0.565617	4	4	0.000308594	9606	Homo sapiens	CBFB		R-HSA-8938987;R-HSA-8938930;R-HSA-8938965;R-HSA-8938951
R-HSA-1566977	Fibronectin matrix formation	1	7	0.000477067	0.477164	0.565617	3	3	0.000231446	9606	Homo sapiens	FN1		R-HSA-202723;R-HSA-2327746;R-HSA-2545196
R-HSA-9032759	NTRK2 activates RAC1	1	7	0.000477067	0.477164	0.565617	2	2	0.000154297	9606	Homo sapiens	FYN		R-HSA-9032761;R-HSA-9032798
R-HSA-5619070	Defective SLC16A1 causes symptomatic deficiency in lactate transport (SDLT)	1	7	0.000477067	0.477164	0.565617	1	1	7.71486e-05	9606	Homo sapiens	SLC16A1		R-HSA-5624211
R-HSA-174577	Activation of C3 and C5	1	7	0.000477067	0.477164	0.565617	2	3	0.000231446	9606	Homo sapiens	CFB		R-HSA-173680;R-HSA-166817
R-HSA-426496	Post-transcriptional silencing by small RNAs	1	7	0.000477067	0.477164	0.565617	2	3	0.000231446	9606	Homo sapiens	AGO3		R-HSA-426522;R-HSA-426489
R-HSA-8941284	RUNX2 regulates chondrocyte maturation	1	7	0.000477067	0.477164	0.565617	2	4	0.000308594	9606	Homo sapiens	CBFB		R-HSA-8878257;R-HSA-8878266
R-HSA-69478	G2/M DNA replication checkpoint	1	7	0.000477067	0.477164	0.565617	1	2	0.000154297	9606	Homo sapiens	PKMYT1		R-HSA-170055
R-HSA-3065678	SUMO is transferred from E1 to E2 (UBE2I, UBC9)	1	7	0.000477067	0.477164	0.565617	1	3	0.000231446	9606	Homo sapiens	SUMO1		R-HSA-2993780
R-HSA-74713	IRS activation	1	7	0.000477067	0.477164	0.565617	1	3	0.000231446	9606	Homo sapiens	GRB10		R-HSA-74707
R-HSA-8866376	Reelin signalling pathway	1	7	0.000477067	0.477164	0.565617	1	4	0.000308594	9606	Homo sapiens	FYN		R-HSA-8855237
R-HSA-3134973	LRR FLII-interacting protein 1 (LRRFIP1) activates type I IFN production	1	7	0.000477067	0.477164	0.565617	1	5	0.000385743	9606	Homo sapiens	CREBBP		R-HSA-3134883
R-HSA-168316	Assembly of Viral Components at the Budding Site	1	7	0.000477067	0.477164	0.565617	1	17	0.00131153	9606	Homo sapiens	CALR		R-HSA-169921
R-HSA-927802	Nonsense-Mediated Decay (NMD)	12	124	0.0084509	0.478646	0.565617	6	6	0.000462892	9606	Homo sapiens	RPS15;RPS14;RPS6;RPLP0;EIF4A3;RPL24;PPP2R2A;RNPS1;RPL18;RPL28;EIF4G1		R-HSA-927836;R-HSA-927789;R-HSA-927832;R-HSA-927830;R-HSA-927813;R-HSA-927889
R-HSA-975957	Nonsense Mediated Decay (NMD) enhanced by the Exon Junction Complex (EJC)	12	124	0.0084509	0.478646	0.565617	5	5	0.000385743	9606	Homo sapiens	RPS15;RPS14;RPS6;RPLP0;EIF4A3;RPL24;PPP2R2A;RNPS1;RPL18;RPL28;EIF4G1		R-HSA-927836;R-HSA-927832;R-HSA-927830;R-HSA-927813;R-HSA-927889
R-HSA-2565942	Regulation of PLK1 Activity at G2/M Transition	9	92	0.00627002	0.48	0.565617	10	12	0.000925783	9606	Homo sapiens	PPP1CB;DCTN1;CETN2;DCTN3;PLK1;UBC;DYNLL1;PRKACA;SKP1		R-HSA-3000319;R-HSA-3000335;R-HSA-3002798;R-HSA-3002811;R-HSA-2562526;R-HSA-2574845;R-HSA-3000327;R-HSA-3000310;R-HSA-3000339;R-HSA-2574840
R-HSA-5632684	Hedgehog 'on' state	9	92	0.00627002	0.48	0.565617	16	37	0.0028545	9606	Homo sapiens	PSMD10;PSMC3;PSMA1;RPN2;PSMD2;RPN1;UBC;PSMC2;PRICKLE2;GLI3		R-HSA-5635860;R-HSA-5635856;R-HSA-5635859;R-HSA-5635868;R-HSA-5635864;R-HSA-5635845;R-HSA-5635846;R-HSA-5635841;R-HSA-5635843;R-HSA-5610723;R-HSA-5635842;R-HSA-5635853;R-HSA-5635855;R-HSA-5635854;R-HSA-5632648;R-HSA-5635848
R-HSA-9670439	Signaling by phosphorylated juxtamembrane, extracellular and kinase domain KIT mutants	3	28	0.00190827	0.480038	0.565617	7	11	0.000848634	9606	Homo sapiens	LYN;YES1;FYN		R-HSA-9670418;R-HSA-9670417;R-HSA-9670416;R-HSA-9670426;R-HSA-9670414;R-HSA-9670413;R-HSA-9670412
R-HSA-77387	Insulin receptor recycling	3	28	0.00190827	0.480038	0.565617	2	6	0.000462892	9606	Homo sapiens	ATP6V1B2;ATP6V0D1;ATP6V0A1		R-HSA-74723;R-HSA-5252133
R-HSA-5213460	RIPK1-mediated regulated necrosis	3	28	0.00190827	0.480038	0.565617	4	13	0.00100293	9606	Homo sapiens	UBC;FAS;BIRC3		R-HSA-3465429;R-HSA-5675456;R-HSA-5675470;R-HSA-5213462
R-HSA-5218859	Regulated Necrosis	3	28	0.00190827	0.480038	0.565617	4	13	0.00100293	9606	Homo sapiens	UBC;FAS;BIRC3		R-HSA-3465429;R-HSA-5675456;R-HSA-5675470;R-HSA-5213462
R-HSA-6804115	TP53 regulates transcription of additional cell cycle genes whose exact role in the p53 pathway remain uncertain	3	28	0.00190827	0.480038	0.565617	3	14	0.00108008	9606	Homo sapiens	CBFB;CNOT1;TNKS1BP1		R-HSA-6802973;R-HSA-6798044;R-HSA-6802170
R-HSA-6794361	Neurexins and neuroligins	6	60	0.00408914	0.481044	0.565617	15	19	0.00146582	9606	Homo sapiens	DLG1;DBNL;HOMER2;APBA1;AMPD3;APBA2		R-HSA-6794338;R-HSA-6797568;R-HSA-6794336;R-HSA-6794349;R-HSA-6794347;R-HSA-6794346;R-HSA-6794345;R-HSA-6794344;R-HSA-6794357;R-HSA-6794356;R-HSA-6794355;R-HSA-6797554;R-HSA-6794354;R-HSA-6794353;R-HSA-6794352
R-HSA-68875	Mitotic Prophase	13	135	0.00920057	0.481693	0.565617	23	34	0.00262305	9606	Homo sapiens	GOLGA2;H2AJ;NUP188;NUMA1;H2AC6;NUP85;NEK6;PLK1;H2BC4;LMNA;PRKACA		R-HSA-2245218;R-HSA-2288097;R-HSA-2172194;R-HSA-5229194;R-HSA-2314566;R-HSA-2993898;R-HSA-2172678;R-HSA-5223304;R-HSA-2314569;R-HSA-2294600;R-HSA-5244669;R-HSA-2294574;R-HSA-2990880;R-HSA-2214351;R-HSA-2984258;R-HSA-2990882;R-HSA-2984226;R-HSA-380278;R-HSA-2301205;R-HSA-2172183;R-HSA-2294580;R-HSA-2294590;R-HSA-2980720
R-HSA-975155	MyD88 dependent cascade initiated on endosome	10	103	0.0070197	0.483585	0.565617	36	63	0.00486036	9606	Homo sapiens	MAP2K3;NFKBIA;APP;RPS6KA3;CHUK;IRAK1;IRAK2;UBC;ELK1;SKP1		R-HSA-975118;R-HSA-975119;R-HSA-975180;R-HSA-975115;R-HSA-198731;R-HSA-975111;R-HSA-5684250;R-HSA-975106;R-HSA-168140;R-HSA-5684248;R-HSA-975134;R-HSA-5609665;R-HSA-199895;R-HSA-9630923;R-HSA-198746;R-HSA-975188;R-HSA-450333;R-HSA-975125;R-HSA-975122;R-HSA-975185;R-HSA-168166;R-HSA-5684275;R-HSA-975147;R-HSA-450337;R-HSA-5684273;R-HSA-975142;R-HSA-450346;R-HSA-975139;R-HSA-450358;R-HSA-975103;R-H…
R-HSA-168181	Toll Like Receptor 7/8 (TLR7/8) Cascade	10	103	0.0070197	0.483585	0.565617	36	64	0.00493751	9606	Homo sapiens	MAP2K3;NFKBIA;APP;RPS6KA3;CHUK;IRAK1;IRAK2;UBC;ELK1;SKP1		R-HSA-975118;R-HSA-975119;R-HSA-975180;R-HSA-975115;R-HSA-198731;R-HSA-975111;R-HSA-5684250;R-HSA-975106;R-HSA-168140;R-HSA-5684248;R-HSA-975134;R-HSA-5609665;R-HSA-199895;R-HSA-9630923;R-HSA-198746;R-HSA-975188;R-HSA-450333;R-HSA-975125;R-HSA-975122;R-HSA-975185;R-HSA-168166;R-HSA-5684275;R-HSA-975147;R-HSA-450337;R-HSA-5684273;R-HSA-975142;R-HSA-450346;R-HSA-975139;R-HSA-450358;R-HSA-975103;R-H…
R-HSA-73887	Death Receptor Signalling	15	157	0.0106999	0.487034	0.565617	48	90	0.00694337	9606	Homo sapiens	CHUK;ARHGEF26;BAD;MAGED1;TNFAIP3;ARHGEF10L;RTN4;TNFRSF1A;NFKBIA;IRAK1;UBC;FAS;SQSTM1;BIRC3		R-HSA-5357776;R-HSA-5357904;R-HSA-83586;R-HSA-83650;R-HSA-209536;R-HSA-193665;R-HSA-5357845;R-HSA-5357780;R-HSA-5626962;R-HSA-83656;R-HSA-71050;R-HSA-83660;R-HSA-205132;R-HSA-9012761;R-HSA-204947;R-HSA-205075;R-HSA-205008;R-HSA-193686;R-HSA-5357831;R-HSA-193684;R-HSA-5626953;R-HSA-193694;R-HSA-204958;R-HSA-209566;R-HSA-193695;R-HSA-5693108;R-HSA-193696;R-HSA-193703;R-HSA-5693055;R-HSA-3371353;R-H…
R-HSA-2173796	SMAD2/SMAD3:SMAD4 heterotrimer regulates transcription	4	39	0.00265794	0.487534	0.565617	15	17	0.00131153	9606	Homo sapiens	SMAD2;WWTR1;TFDP1;UBC		R-HSA-2186785;R-HSA-2031355;R-HSA-2187303;R-HSA-2187309;R-HSA-173488;R-HSA-2186643;R-HSA-2106579;R-HSA-1484099;R-HSA-2127257;R-HSA-2176475;R-HSA-2106586;R-HSA-2187293;R-HSA-170847;R-HSA-2186780;R-HSA-2106591
R-HSA-354192	Integrin signaling	4	39	0.00265794	0.487534	0.565617	21	24	0.00185157	9606	Homo sapiens	SHC1;FN1;AKT1;TLN1		R-HSA-354149;R-HSA-443910;R-HSA-429415;R-HSA-354087;R-HSA-372705;R-HSA-432096;R-HSA-429441;R-HSA-443905;R-HSA-432110;R-HSA-377644;R-HSA-354124;R-HSA-377641;R-HSA-377640;R-HSA-377643;R-HSA-372693;R-HSA-354165;R-HSA-354097;R-HSA-354066;R-HSA-354077;R-HSA-372697;R-HSA-354073
R-HSA-4791275	Signaling by WNT in cancer	4	39	0.00265794	0.487534	0.565617	11	16	0.00123438	9606	Homo sapiens	FZD6;KREMEN1;AXIN1		R-HSA-5339713;R-HSA-4827388;R-HSA-4791278;R-HSA-5340587;R-HSA-4839635;R-HSA-5251562;R-HSA-4839746;R-HSA-4839634;R-HSA-5339711;R-HSA-4839638;R-HSA-4839734
R-HSA-917977	Transferrin endocytosis and recycling	4	39	0.00265794	0.487534	0.565617	3	11	0.000848634	9606	Homo sapiens	STEAP3;ATP6V1B2;ATP6V0D1;ATP6V0A1		R-HSA-5252133;R-HSA-917811;R-HSA-917841
R-HSA-75893	TNF signaling	5	50	0.00340762	0.49276	0.565617	21	29	0.00223731	9606	Homo sapiens	CHUK;UBC;TNFAIP3;BIRC3;TNFRSF1A		R-HSA-5357776;R-HSA-5357904;R-HSA-5693108;R-HSA-5357845;R-HSA-5357780;R-HSA-5626962;R-HSA-5693055;R-HSA-83656;R-HSA-3371353;R-HSA-5357757;R-HSA-83660;R-HSA-5626981;R-HSA-140978;R-HSA-5626982;R-HSA-5357860;R-HSA-5357831;R-HSA-5634221;R-HSA-5357928;R-HSA-5626988;R-HSA-5626953;R-HSA-83582
R-HSA-975163	IRAK2 mediated activation of TAK1 complex upon TLR7/8 or 9 stimulation	2	18	0.00122674	0.496611	0.565617	5	5	0.000385743	9606	Homo sapiens	IRAK2;UBC		R-HSA-450358;R-HSA-975103;R-HSA-975147;R-HSA-975097;R-HSA-975185
R-HSA-975110	TRAF6 mediated IRF7 activation in TLR7/8 or 9 signaling	2	18	0.00122674	0.496611	0.565617	3	5	0.000385743	9606	Homo sapiens	IRAK1;UBC		R-HSA-975118;R-HSA-975188;R-HSA-975106
R-HSA-205043	NRIF signals cell death from the nucleus	2	18	0.00122674	0.496611	0.565617	3	7	0.00054004	9606	Homo sapiens	UBC;SQSTM1		R-HSA-204947;R-HSA-205008;R-HSA-205118
R-HSA-1170546	Prolactin receptor signaling	2	18	0.00122674	0.496611	0.565617	5	14	0.00108008	9606	Homo sapiens	SKP1;SH2B1		R-HSA-1370500;R-HSA-976991;R-HSA-982810;R-HSA-1675473;R-HSA-1170539
R-HSA-435354	Zinc transporters	2	18	0.00122674	0.496611	0.565617	3	13	0.00100293	9606	Homo sapiens	SLC39A14;SLC39A4		R-HSA-442422;R-HSA-442387;R-HSA-442317
R-HSA-177929	Signaling by EGFR	6	61	0.0041573	0.49679	0.565617	42	49	0.00378028	9606	Homo sapiens	PFKFB3;SHC1;UBC;LRIG1;PTPN12;AAMP		R-HSA-177922;R-HSA-177923;R-HSA-177926;R-HSA-177927;R-HSA-177924;R-HSA-177925;R-HSA-182986;R-HSA-177930;R-HSA-183051;R-HSA-8951490;R-HSA-177934;R-HSA-182990;R-HSA-177935;R-HSA-183055;R-HSA-177933;R-HSA-177938;R-HSA-183058;R-HSA-182994;R-HSA-177939;R-HSA-177936;R-HSA-182993;R-HSA-177937;R-HSA-177942;R-HSA-177943;R-HSA-177941;R-HSA-183002;R-HSA-183067;R-HSA-8864029;R-HSA-177944;R-HSA-177945;R-HSA-8…
R-HSA-109606	Intrinsic Pathway for Apoptosis	6	61	0.0041573	0.49679	0.565617	12	62	0.00478321	9606	Homo sapiens	TFDP1;YWHAQ;BAD;AKT1;DYNLL1;SLC39A14		R-HSA-139906;R-HSA-139905;R-HSA-508163;R-HSA-508162;R-HSA-198347;R-HSA-139899;R-HSA-140217;R-HSA-139897;R-HSA-139918;R-HSA-4331327;R-HSA-4331324;R-HSA-140221
R-HSA-199991	Membrane Trafficking	62	665	0.0453213	0.496869	0.565617	122	218	0.0168184	9606	Homo sapiens	APP;ARF4;MCFD2;SERPINA1;BICD1;SAT1;ACTB;GOLGA2;RAB43;TUBB6;GJA1;YWHAQ;CAPZB;TUBB3;AKT1;KIF1B;SBF1;SPTAN1;AP2M1;ACTR3;DENND2B;AP1B1;ARFGAP3;DYNLL1;TBC1D1;KIFC1;MYH9;KDELR2;RIN1;RIN2;ARF5;DCTN6;COPB2;RAB5B;PFKFB3;DCTN1;COPB1;DCTN3;VPS4A;RHOBTB3;GNS;GJC1;TGOLN2;CUX1;MAN2A2;SH3BP2;UBC;CD59;RAB6A;SPTBN1;VTA1;SURF4;ARPC5;SYNJ2;IGF2R;KIF4A;CPD;CAPZA2;RAB9B		R-HSA-8868230;R-HSA-1445143;R-HSA-5229132;R-HSA-8868236;R-HSA-1445149;R-HSA-1445144;R-HSA-2316347;R-HSA-8876191;R-HSA-2316349;R-HSA-6807877;R-HSA-6807875;R-HSA-8876193;R-HSA-6807872;R-HSA-8847534;R-HSA-8867756;R-HSA-8867754;R-HSA-350769;R-HSA-190519;R-HSA-432688;R-HSA-8847537;R-HSA-190520;R-HSA-190782;R-HSA-8847544;R-HSA-6811431;R-HSA-8849350;R-HSA-6811429;R-HSA-6811428;R-HSA-8849348;R-HSA-681142…
R-HSA-4420097	VEGFA-VEGFR2 Pathway	12	126	0.0085872	0.500531	0.565617	59	77	0.00594044	9606	Homo sapiens	ROCK1;CAV1;PTK2B;AKT1;HSPB1;FYN;PRKACA;ACTB;VEGFA		R-HSA-202127;R-HSA-5228992;R-HSA-202129;R-HSA-202137;R-HSA-5218645;R-HSA-5218643;R-HSA-5218642;R-HSA-5218640;R-HSA-2317314;R-HSA-202144;R-HSA-5357429;R-HSA-5357432;R-HSA-4420202;R-HSA-5218916;R-HSA-4420206;R-HSA-1497784;R-HSA-4420083;R-HSA-5218815;R-HSA-5218814;R-HSA-5218813;R-HSA-5218812;R-HSA-5218811;R-HSA-5218809;R-HSA-5218806;R-HSA-5218805;R-HSA-5218804;R-HSA-4420099;R-HSA-5218830;R-HSA-52188…
R-HSA-5688426	Deubiquitination	27	288	0.0196279	0.50105	0.565617	66	77	0.00594044	9606	Homo sapiens	PSMD10;VCP;RPN2;RPN1;PRICKLE2;TNFAIP3;ACTB;SNX3;PSMD2;UBC;SMAD2;IL33;USP47;SMAD1;TGFB1;H2AC6;USP9X;H2BC4;AXIN1;NFKBIA;H2AJ;TNIP1;PSMC3;PSMA1;PSMC2;BAP1;BIRC3		R-HSA-6781797;R-HSA-688136;R-HSA-5690196;R-HSA-6782820;R-HSA-8869506;R-HSA-5689950;R-HSA-5690845;R-HSA-5696605;R-HSA-5688797;R-HSA-5696600;R-HSA-6781814;R-HSA-5689539;R-HSA-5696960;R-HSA-5665871;R-HSA-5690319;R-HSA-8865182;R-HSA-5690827;R-HSA-5696968;R-HSA-5689544;R-HSA-3640872;R-HSA-5690870;R-HSA-5689972;R-HSA-5691381;R-HSA-6781764;R-HSA-5689973;R-HSA-5696627;R-HSA-5697009;R-HSA-870437;R-HSA-678…
R-HSA-380287	Centrosome maturation	8	83	0.00565665	0.502902	0.565617	6	6	0.000462892	9606	Homo sapiens	MZT2B;DCTN1;CETN2;DCTN3;PLK1;DYNLL1;PRKACA;CDK11B		R-HSA-380311;R-HSA-380455;R-HSA-380294;R-HSA-380272;R-HSA-380303;R-HSA-380283
R-HSA-8854691	Interleukin-20 family signaling	3	29	0.00197642	0.503095	0.565617	48	56	0.00432032	9606	Homo sapiens	SOCS3;JAK1		R-HSA-8987080;R-HSA-9009227;R-HSA-448708;R-HSA-8987084;R-HSA-8986446;R-HSA-8987150;R-HSA-8987202;R-HSA-8987266;R-HSA-8987141;R-HSA-8987012;R-HSA-8987015;R-HSA-8987014;R-HSA-8987270;R-HSA-8987161;R-HSA-8987033;R-HSA-8987097;R-HSA-8987096;R-HSA-448661;R-HSA-8986972;R-HSA-9005340;R-HSA-8987039;R-HSA-8987230;R-HSA-8982163;R-HSA-8982162;R-HSA-8982165;R-HSA-8987156;R-HSA-8987220;R-HSA-448728;R-HSA-8986…
R-HSA-933542	TRAF6 mediated NF-kB activation	3	29	0.00197642	0.503095	0.565617	3	4	0.000308594	9606	Homo sapiens	NFKBIA;APP;CHUK		R-HSA-933530;R-HSA-168166;R-HSA-168140
R-HSA-9648895	Response of EIF2AK1 (HRI) to heme deficiency	3	29	0.00197642	0.503095	0.565617	9	20	0.00154297	9606	Homo sapiens	CEBPB;GRB10		R-HSA-9635927;R-HSA-1791118;R-HSA-9653894;R-HSA-9653893;R-HSA-9635915;R-HSA-9635912;R-HSA-9654792;R-HSA-9653742;R-HSA-9653724
R-HSA-982772	Growth hormone receptor signaling	3	29	0.00197642	0.503095	0.565617	5	28	0.00216016	9606	Homo sapiens	LYN;SOCS3;SH2B1		R-HSA-982810;R-HSA-1168809;R-HSA-1168456;R-HSA-1168459;R-HSA-1168813
R-HSA-8876198	RAB GEFs exchange GTP for GDP on RABs	9	94	0.00640632	0.505363	0.565617	6	21	0.00162012	9606	Homo sapiens	RAB5B;DENND2B;AKT1;RAB6A;RIN1;SBF1;RIN2;SAT1;RAB9B		R-HSA-8876615;R-HSA-8876837;R-HSA-8876193;R-HSA-8876191;R-HSA-8933446;R-HSA-8875320
R-HSA-5696394	DNA Damage Recognition in GG-NER	4	40	0.0027261	0.507041	0.565617	5	5	0.000385743	9606	Homo sapiens	DDB1;CETN2;UBC;ACTB		R-HSA-6782943;R-HSA-5691006;R-HSA-5696655;R-HSA-5691004;R-HSA-5696664
R-HSA-2990846	SUMOylation	18	192	0.0130853	0.511403	0.565617	114	140	0.0108008	9606	Homo sapiens	CRB2;TFAP2C;PHC2;CREBBP;SP100;NUP188;PCGF2;CETN2;NSMCE1;PARK7;PIAS1;NCOR2;NFKBIA;SUMO1;NUP85;INCENP;HNRNPC;BAP1		R-HSA-4655431;R-HSA-4719436;R-HSA-4641345;R-HSA-4719424;R-HSA-4616015;R-HSA-4341070;R-HSA-4085296;R-HSA-4719448;R-HSA-3234081;R-HSA-3000383;R-HSA-3903017;R-HSA-4341073;R-HSA-4546385;R-HSA-4641362;R-HSA-3234084;R-HSA-4090408;R-HSA-4655440;R-HSA-4546386;R-HSA-3900194;R-HSA-4570463;R-HSA-3234094;R-HSA-4719447;R-HSA-4570467;R-HSA-4090390;R-HSA-4086036;R-HSA-3900177;R-HSA-3927824;R-HSA-3000348;R-HSA-4…
R-HSA-9683701	Translation of structural proteins	7	73	0.00497512	0.514427	0.565617	5	37	0.0028545	9606	Homo sapiens	PARP10;PKM;SUMO1;UBC;ST3GAL4;MGAT1;PARP14		R-HSA-9683648;R-HSA-9683687;R-HSA-9683769;R-HSA-9683679;R-HSA-9686061
R-HSA-8935964	RUNX1 regulates expression of components of tight junctions	1	8	0.000545219	0.523437	0.565617	6	6	0.000462892	9606	Homo sapiens	CBFB		R-HSA-8935960;R-HSA-8935980;R-HSA-8936000;R-HSA-8935988;R-HSA-8935972;R-HSA-8936007
R-HSA-182218	Nef Mediated CD8 Down-regulation	1	8	0.000545219	0.523437	0.565617	3	3	0.000231446	9606	Homo sapiens	AP2M1		R-HSA-182198;R-HSA-182186;R-HSA-182171
R-HSA-9017802	Noncanonical activation of NOTCH3	1	8	0.000545219	0.523437	0.565617	2	2	0.000154297	9606	Homo sapiens	NOTCH3		R-HSA-9017817;R-HSA-9017797
R-HSA-4341670	Defective NEU1 causes sialidosis	1	8	0.000545219	0.523437	0.565617	1	1	7.71486e-05	9606	Homo sapiens	CTSA		R-HSA-4341669
R-HSA-5340588	RNF mutants show enhanced WNT signaling and proliferation	1	8	0.000545219	0.523437	0.565617	1	1	7.71486e-05	9606	Homo sapiens	FZD6		R-HSA-5340587
R-HSA-166665	Terminal pathway of complement	1	8	0.000545219	0.523437	0.565617	4	5	0.000385743	9606	Homo sapiens	CLU		R-HSA-173723;R-HSA-173720;R-HSA-173725;R-HSA-173709
R-HSA-5635851	GLI proteins bind promoters of Hh responsive genes to promote transcription	1	8	0.000545219	0.523437	0.565617	3	4	0.000308594	9606	Homo sapiens	GLI3		R-HSA-5635846;R-HSA-5635853;R-HSA-5635848
R-HSA-8937144	Aryl hydrocarbon receptor signalling	1	8	0.000545219	0.523437	0.565617	3	5	0.000385743	9606	Homo sapiens	ATP5F1B		R-HSA-8937169;R-HSA-8936849;R-HSA-8937191
R-HSA-176417	Phosphorylation of Emi1	1	8	0.000545219	0.523437	0.565617	1	2	0.000154297	9606	Homo sapiens	PLK1		R-HSA-174174
R-HSA-5674499	Negative feedback regulation of MAPK pathway	1	8	0.000545219	0.523437	0.565617	1	3	0.000231446	9606	Homo sapiens	MAP2K2		R-HSA-5674496
R-HSA-3065676	SUMO is conjugated to E1 (UBA2:SAE1)	1	8	0.000545219	0.523437	0.565617	1	3	0.000231446	9606	Homo sapiens	SUMO1		R-HSA-2990833
R-HSA-9683683	Maturation of protein E	1	8	0.000545219	0.523437	0.565617	1	5	0.000385743	9606	Homo sapiens	UBC		R-HSA-9683679
R-HSA-8941855	RUNX3 regulates CDKN1A transcription	1	8	0.000545219	0.523437	0.565617	1	6	0.000462892	9606	Homo sapiens	TGFB1		R-HSA-8878117
R-HSA-8875360	InlB-mediated entry of Listeria monocytogenes into host cell	2	19	0.0012949	0.525233	0.565617	8	8	0.000617189	9606	Homo sapiens	UBC;MET		R-HSA-8876262;R-HSA-8876230;R-HSA-8876246;R-HSA-8876258;R-HSA-8876210;R-HSA-8876240;R-HSA-8876255;R-HSA-8875371
R-HSA-450385	Butyrate Response Factor 1 (BRF1) binds and destabilizes mRNA	2	19	0.0012949	0.525233	0.565617	6	6	0.000462892	9606	Homo sapiens	AKT1;ZFP36L1		R-HSA-450406;R-HSA-450517;R-HSA-482788;R-HSA-450490;R-HSA-450474;R-HSA-450488
R-HSA-110312	Translesion synthesis by REV1	2	19	0.0012949	0.525233	0.565617	5	5	0.000385743	9606	Homo sapiens	MAD2L2;UBC		R-HSA-5652151;R-HSA-110307;R-HSA-110322;R-HSA-110308;R-HSA-110311
R-HSA-180336	SHC1 events in EGFR signaling	2	19	0.0012949	0.525233	0.565617	4	4	0.000308594	9606	Homo sapiens	PFKFB3;SHC1		R-HSA-177936;R-HSA-177925;R-HSA-177945;R-HSA-177933
R-HSA-937072	TRAF6-mediated induction of TAK1 complex within TLR4 complex	2	19	0.0012949	0.525233	0.565617	5	6	0.000462892	9606	Homo sapiens	IRAK2;UBC		R-HSA-450358;R-HSA-936952;R-HSA-936951;R-HSA-937075;R-HSA-936947
R-HSA-2173791	TGF-beta receptor signaling in EMT (epithelial to mesenchymal transition)	2	19	0.0012949	0.525233	0.565617	5	6	0.000462892	9606	Homo sapiens	TGFB1;UBC		R-HSA-2160931;R-HSA-2160932;R-HSA-2134532;R-HSA-2160935;R-HSA-2134519
R-HSA-1810476	RIP-mediated NFkB activation via ZBP1	2	19	0.0012949	0.525233	0.565617	2	4	0.000308594	9606	Homo sapiens	NFKBIA;CHUK		R-HSA-168910;R-HSA-168140
R-HSA-975577	N-Glycan antennae elongation	2	19	0.0012949	0.525233	0.565617	2	6	0.000462892	9606	Homo sapiens	B4GALT1;ST3GAL4		R-HSA-975919;R-HSA-1022129
R-HSA-8876725	Protein methylation	2	19	0.0012949	0.525233	0.565617	2	9	0.000694337	9606	Homo sapiens	VCP;ETFB		R-HSA-8931858;R-HSA-8932276
R-HSA-3270619	IRF3-mediated induction of type I IFN	2	19	0.0012949	0.525233	0.565617	1	5	0.000385743	9606	Homo sapiens	FTO;IFI16		R-HSA-1834939
R-HSA-389960	Formation of tubulin folding intermediates by CCT/TriC	3	30	0.00204457	0.525614	0.565617	2	2	0.000154297	9606	Homo sapiens	TUBB6;TUBB3;CCT7		R-HSA-389954;R-HSA-389961
R-HSA-110314	Recognition of DNA damage by PCNA-containing replication complex	3	30	0.00204457	0.525614	0.565617	5	6	0.000462892	9606	Homo sapiens	DDB1;CLCF1;UBC		R-HSA-5652005;R-HSA-5655466;R-HSA-5651992;R-HSA-5652009;R-HSA-5655481
R-HSA-5663213	RHO GTPases Activate WASPs and WAVEs	4	41	0.00279425	0.526208	0.565617	4	10	0.000771486	9606	Homo sapiens	ACTR3;ARPC1B;ARPC5;ACTB		R-HSA-2029466;R-HSA-442592;R-HSA-2197690;R-HSA-2029473
R-HSA-6802948	Signaling by high-kinase activity BRAF mutants	5	52	0.00354392	0.526948	0.565617	4	6	0.000462892	9606	Homo sapiens	MAP2K2;FN1;IQGAP1;TLN1;ACTB		R-HSA-6802912;R-HSA-6802911;R-HSA-6802910;R-HSA-6803227
R-HSA-1638074	Keratan sulfate/keratin metabolism	5	52	0.00354392	0.526948	0.565617	7	16	0.00123438	9606	Homo sapiens	B4GALT1;HEXA;ST3GAL4;CHST1;GNS		R-HSA-2046175;R-HSA-2046285;R-HSA-2046298;R-HSA-2025723;R-HSA-2046265;R-HSA-1638032;R-HSA-1638053
R-HSA-69278	Cell Cycle, Mitotic	55	596	0.0406188	0.530045	0.565617	246	350	0.027002	9606	Homo sapiens	ANKLE2;NUMA1;NUP188;CETN2;BUB1B;PPP2R2A;GOLGA2;PPP1CB;TUBB6;SUMO1;TUBB3;PSMD2;CDC26;AKT1;TK1;PRKACA;SKP1;H2AC6;ELMOD1;DYNLL1;CDC25B;MZT2B;H2AJ;TFDP1;CCNE2;PSMA1;INCENP;KPNB1;PSMD10;RPN2;LIN37;DCTN1;DCTN3;RPN1;VPS4A;PRICKLE2;PDS5A;PKMYT1;NUP85;UBC;LMNA;LYN;CDT1;NEK6;PLK1;H2BC4;CDK11B;PSMC3;CLCF1;PSMC2		R-HSA-375302;R-HSA-156673;R-HSA-156678;R-HSA-69127;R-HSA-8961678;R-HSA-156682;R-HSA-8961665;R-HSA-174088;R-HSA-8961671;R-HSA-8961688;R-HSA-69140;R-HSA-2545203;R-HSA-69142;R-HSA-69144;R-HSA-156699;R-HSA-174104;R-HSA-174105;R-HSA-174110;R-HSA-69152;R-HSA-380455;R-HSA-3000335;R-HSA-174119;R-HSA-9018017;R-HSA-174120;R-HSA-3000327;R-HSA-174121;R-HSA-8961699;R-HSA-75825;R-HSA-156723;R-HSA-75824;R-HSA-2…
R-HSA-438064	Post NMDA receptor activation events	9	96	0.00654263	0.530349	0.565617	17	39	0.00300879	9606	Homo sapiens	RPS6KA3;DLG1;CAMK2D;TUBB6;TUBB3;PRKACA		R-HSA-442724;R-HSA-442725;R-HSA-9619542;R-HSA-8951727;R-HSA-9612085;R-HSA-442732;R-HSA-9618750;R-HSA-111919;R-HSA-442760;R-HSA-445367;R-HSA-9619843;R-HSA-9029434;R-HSA-111925;R-HSA-111924;R-HSA-442739;R-HSA-9620004;R-HSA-9617583
R-HSA-71387	Metabolism of carbohydrates	42	456	0.0310775	0.536067	0.565617	79	243	0.0187471	9606	Homo sapiens	PYGB;PFKFB4;B4GALT1;PFKFB3;CHPF;SDC4;NUP188;GBE1;HEXA;SLC2A1;AKR1B1;ENO1;HS6ST1;SAT1;GNS;PAPSS1;SLC9A1;NDST1;NUP85;UBC;PSAP;PGK1;ST3GAL4;IDS;PRKACA;PGM1;HGSNAT;G6PD;TPI1;HSPG2;PKM;CHST1;SDC1;ALDOA;TKT;AGRN;GAPDH;CD44		R-HSA-1971487;R-HSA-1793182;R-HSA-1638032;R-HSA-2105001;R-HSA-2024084;R-HSA-2162225;R-HSA-3322016;R-HSA-2022919;R-HSA-5652172;R-HSA-2076419;R-HSA-71324;R-HSA-163741;R-HSA-5653878;R-HSA-1889981;R-HSA-9638064;R-HSA-1678650;R-HSA-1667005;R-HSA-427555;R-HSA-163751;R-HSA-1889978;R-HSA-2046265;R-HSA-71335;R-HSA-3322005;R-HSA-5653873;R-HSA-5653886;R-HSA-3781009;R-HSA-71850;R-HSA-170796;R-HSA-70449;R-HSA…
R-HSA-73772	RNA Polymerase I Promoter Escape	6	64	0.00436175	0.542955	0.565617	2	2	0.000154297	9606	Homo sapiens	CAST;H2AJ;H2AC6;H2BC4;POLR2L		R-HSA-73769;R-HSA-74986
R-HSA-76009	Platelet Aggregation (Plug Formation)	5	53	0.00361208	0.543657	0.565617	22	27	0.00208301	9606	Homo sapiens	COL1A2;SHC1;FN1;AKT1;TLN1		R-HSA-354149;R-HSA-443910;R-HSA-429415;R-HSA-354087;R-HSA-372705;R-HSA-432096;R-HSA-429441;R-HSA-443905;R-HSA-432110;R-HSA-377644;R-HSA-354124;R-HSA-377641;R-HSA-377640;R-HSA-377643;R-HSA-372693;R-HSA-354165;R-HSA-354097;R-HSA-354066;R-HSA-354077;R-HSA-372697;R-HSA-354073;R-HSA-429529
R-HSA-1489509	DAG and IP3 signaling	5	53	0.00361208	0.543657	0.565617	8	28	0.00216016	9606	Homo sapiens	CAMK2D;PRKACA		R-HSA-111970;R-HSA-442725;R-HSA-111925;R-HSA-111924;R-HSA-8951727;R-HSA-9617583;R-HSA-111919;R-HSA-111966
R-HSA-1482839	Acyl chain remodelling of PE	4	42	0.0028624	0.545006	0.565617	3	9	0.000694337	9606	Homo sapiens	CFI;PLAAT3;PLA2R1;PLAAT4		R-HSA-1482884;R-HSA-1602398;R-HSA-8858298
R-HSA-1187000	Fertilization	3	31	0.00211272	0.547557	0.565617	2	9	0.000694337	9606	Homo sapiens	B4GALT1;CD9;ADAM9		R-HSA-1297275;R-HSA-1297338
R-HSA-1362300	Transcription of E2F targets under negative control by p107 (RBL1) and p130 (RBL2) in complex with HDAC1	2	20	0.00136305	0.552735	0.565617	8	8	0.000617189	9606	Homo sapiens	TFDP1;LIN37		R-HSA-8964588;R-HSA-8961934;R-HSA-8978926;R-HSA-8964513;R-HSA-8964561;R-HSA-8964580;R-HSA-8964550;R-HSA-8964567
R-HSA-5656121	Translesion synthesis by POLI	2	20	0.00136305	0.552735	0.565617	3	3	0.000231446	9606	Homo sapiens	MAD2L2;UBC		R-HSA-5656148;R-HSA-5656158;R-HSA-5656105
R-HSA-354194	GRB2:SOS provides linkage to MAPK signaling for Integrins	2	20	0.00136305	0.552735	0.565617	2	2	0.000154297	9606	Homo sapiens	FN1;TLN1		R-HSA-354165;R-HSA-354087
R-HSA-176412	Phosphorylation of the APC/C	2	20	0.00136305	0.552735	0.565617	2	2	0.000154297	9606	Homo sapiens	CDC26;PLK1		R-HSA-174119;R-HSA-174132
R-HSA-5099900	WNT5A-dependent internalization of FZD4	2	20	0.00136305	0.552735	0.565617	3	5	0.000385743	9606	Homo sapiens	PRKACA;AP2M1		R-HSA-5138459;R-HSA-5138432;R-HSA-5138433
R-HSA-388844	Receptor-type tyrosine-protein phosphatases	2	20	0.00136305	0.552735	0.565617	2	6	0.000462892	9606	Homo sapiens	PTPRF;LRRC4B		R-HSA-6798258;R-HSA-388824
R-HSA-169893	Prolonged ERK activation events	2	20	0.00136305	0.552735	0.565617	6	19	0.00146582	9606	Homo sapiens	MAP2K2;RAPGEF1		R-HSA-170978;R-HSA-170979;R-HSA-9610154;R-HSA-9610152;R-HSA-9610153;R-HSA-9610156
R-HSA-210744	Regulation of gene expression in late stage (branching morphogenesis) pancreatic bud precursor cells	2	20	0.00136305	0.552735	0.565617	1	4	0.000308594	9606	Homo sapiens	CREBBP;MAML1		R-HSA-1980047
R-HSA-69306	DNA Replication	13	142	0.00967764	0.554103	0.565617	20	47	0.00362598	9606	Homo sapiens	PSMD10;CDT1;RPN2;RPN1;PRICKLE2;CCNE2;PSMC3;PSMA1;CDC26;CLCF1;PSMD2;UBC;PSMC2;SKP1		R-HSA-69152;R-HSA-69127;R-HSA-68712;R-HSA-69005;R-HSA-68940;R-HSA-68849;R-HSA-68944;R-HSA-69299;R-HSA-69074;R-HSA-68946;R-HSA-69140;R-HSA-68948;R-HSA-69015;R-HSA-68919;R-HSA-69142;R-HSA-68825;R-HSA-69144;R-HSA-69016;R-HSA-68826;R-HSA-69116
R-HSA-193704	p75 NTR receptor-mediated signalling	10	109	0.00742861	0.554464	0.565617	22	50	0.00385743	9606	Homo sapiens	NFKBIA;ARHGEF26;IRAK1;BAD;MAGED1;UBC;ARHGEF10L;SQSTM1;RTN4		R-HSA-193696;R-HSA-209536;R-HSA-193665;R-HSA-193703;R-HSA-193705;R-HSA-193641;R-HSA-205039;R-HSA-193647;R-HSA-205132;R-HSA-9012761;R-HSA-204947;R-HSA-205075;R-HSA-205008;R-HSA-193686;R-HSA-193655;R-HSA-193684;R-HSA-205115;R-HSA-193694;R-HSA-204958;R-HSA-209566;R-HSA-205118;R-HSA-193695
R-HSA-68886	M Phase	38	416	0.0283514	0.556894	0.565617	66	91	0.00702052	9606	Homo sapiens	PSMD10;ANKLE2;NUMA1;RPN2;NUP188;DCTN1;CETN2;DCTN3;RPN1;VPS4A;PRICKLE2;BUB1B;PPP2R2A;PDS5A;GOLGA2;TUBB6;SUMO1;NUP85;TUBB3;PSMD2;CDC26;UBC;LMNA;PRKACA;H2AC6;NEK6;PLK1;H2BC4;DYNLL1;MZT2B;H2AJ;PSMC3;PSMA1;INCENP;PSMC2;KPNB1		R-HSA-9648017;R-HSA-375302;R-HSA-2172194;R-HSA-156673;R-HSA-156682;R-HSA-1638803;R-HSA-2294574;R-HSA-2990880;R-HSA-2990882;R-HSA-2984226;R-HSA-9615901;R-HSA-2995389;R-HSA-2995388;R-HSA-2545203;R-HSA-2294580;R-HSA-380316;R-HSA-2468287;R-HSA-2995376;R-HSA-2294590;R-HSA-2172678;R-HSA-174121;R-HSA-9668415;R-HSA-3000449;R-HSA-5244669;R-HSA-9624893;R-HSA-2466068;R-HSA-156723;R-HSA-2470935;R-HSA-2301205…
R-HSA-3232142	SUMOylation of ubiquitinylation proteins	4	43	0.00293055	0.56341	0.565617	3	3	0.000231446	9606	Homo sapiens	NUP188;SUMO1;NUP85;PIAS1		R-HSA-5228523;R-HSA-4551721;R-HSA-3000434
R-HSA-432720	Lysosome Vesicle Biogenesis	4	43	0.00293055	0.56341	0.565617	7	8	0.000617189	9606	Homo sapiens	APP;AP1B1;GNS;ARF5		R-HSA-5229132;R-HSA-432706;R-HSA-432707;R-HSA-432688;R-HSA-5229111;R-HSA-5333658;R-HSA-432712
R-HSA-8982491	Glycogen metabolism	4	43	0.00293055	0.56341	0.565617	12	39	0.00300879	9606	Homo sapiens	PYGB;GBE1;UBC;PGM1		R-HSA-3322016;R-HSA-453346;R-HSA-3322005;R-HSA-453358;R-HSA-3781009;R-HSA-71515;R-HSA-453356;R-HSA-3780995;R-HSA-3322057;R-HSA-9638127;R-HSA-9638125;R-HSA-453337
R-HSA-114604	GPVI-mediated activation cascade	4	43	0.00293055	0.56341	0.565617	6	25	0.00192871	9606	Homo sapiens	LYN;COL1A2;SPNS1;FYN		R-HSA-139842;R-HSA-434836;R-HSA-453200;R-HSA-437118;R-HSA-453183;R-HSA-114600
R-HSA-69481	G2/M Checkpoints	14	154	0.0104955	0.563874	0.565617	10	24	0.00185157	9606	Homo sapiens	PSMD10;RPN2;H2BC4;RPN1;PRICKLE2;PKMYT1;SUMO1;PSMC3;PSMA1;YWHAQ;PSMD2;CHEK1;UBC;PSMC2		R-HSA-5683735;R-HSA-69891;R-HSA-75010;R-HSA-8852354;R-HSA-69604;R-HSA-75028;R-HSA-170055;R-HSA-176116;R-HSA-6799246;R-HSA-75016
R-HSA-8857538	PTK6 promotes HIF1A stabilization	1	9	0.000613371	0.565617	0.565617	6	6	0.000462892	9606	Homo sapiens	GPNMB		R-HSA-8857555;R-HSA-8857583;R-HSA-8857549;R-HSA-8857565;R-HSA-9634702;R-HSA-8857577
R-HSA-9027283	Erythropoietin activates STAT5	1	9	0.000613371	0.565617	0.565617	3	3	0.000231446	9606	Homo sapiens	LYN		R-HSA-9012651;R-HSA-9012650;R-HSA-9012654
R-HSA-3656244	Defective B4GALT1 causes B4GALT1-CDG (CDG-2d)	1	9	0.000613371	0.565617	0.565617	3	3	0.000231446	9606	Homo sapiens	B4GALT1		R-HSA-3656230;R-HSA-9035949;R-HSA-9035950
R-HSA-3595172	Defective CHST3 causes SEDCJD	1	9	0.000613371	0.565617	0.565617	1	1	7.71486e-05	9606	Homo sapiens	PSAP		R-HSA-3595175
R-HSA-6802953	RAS signaling downstream of NF1 loss-of-function variants	1	9	0.000613371	0.565617	0.565617	1	1	7.71486e-05	9606	Homo sapiens	SPRED2		R-HSA-6802837
R-HSA-426486	Small interfering RNA (siRNA) biogenesis	1	9	0.000613371	0.565617	0.565617	3	5	0.000385743	9606	Homo sapiens	AGO3		R-HSA-2106625;R-HSA-426464;R-HSA-2106615
R-HSA-434313	Intracellular metabolism of fatty acids regulates insulin secretion	1	9	0.000613371	0.565617	0.565617	1	2	0.000154297	9606	Homo sapiens	ACSL4		R-HSA-434382
R-HSA-427975	Proton/oligopeptide cotransporters	1	9	0.000613371	0.565617	0.565617	1	2	0.000154297	9606	Homo sapiens	SLC15A3		R-HSA-428007
R-HSA-199920	CREB phosphorylation	1	9	0.000613371	0.565617	0.565617	1	4	0.000308594	9606	Homo sapiens	RPS6KA3		R-HSA-199895
R-HSA-8964011	HDL clearance	1	9	0.000613371	0.565617	0.565617	1	5	0.000385743	9606	Homo sapiens	HDLBP		R-HSA-8858252
R-HSA-8866423	VLDL assembly	1	9	0.000613371	0.565617	0.565617	1	5	0.000385743	9606	Homo sapiens	P4HB		R-HSA-8866329
R-HSA-164944	Nef and signal transduction	1	9	0.000613371	0.565617	0.565617	1	5	0.000385743	9606	Homo sapiens	FYN		R-HSA-200908
R-HSA-447043	Neurofascin interactions	1	9	0.000613371	0.565617	0.565617	1	7	0.00054004	9606	Homo sapiens	NRCAM		R-HSA-373730
R-HSA-73884	Base Excision Repair	9	99	0.00674709	0.566945	0.566945	19	105	0.0081006	9606	Homo sapiens	H2AJ;H2AC6;CLCF1;H2BC4;FLNA;POT1;TPP1;MID1		R-HSA-110368;R-HSA-110240;R-HSA-110371;R-HSA-110248;R-HSA-110251;R-HSA-9629497;R-HSA-5651805;R-HSA-110250;R-HSA-9629372;R-HSA-9629373;R-HSA-9629216;R-HSA-110356;R-HSA-5651809;R-HSA-9629483;R-HSA-9629195;R-HSA-110363;R-HSA-110364;R-HSA-110239;R-HSA-110238
R-HSA-1638091	Heparan sulfate/heparin (HS-GAG) metabolism	8	88	0.00599741	0.568313	0.568313	24	33	0.0025459	9606	Homo sapiens	NDST1;HGSNAT;SDC4;SDC1;IDS;AGRN;HS6ST1;HSPG2		R-HSA-2076383;R-HSA-1889981;R-HSA-9638064;R-HSA-2076508;R-HSA-1678650;R-HSA-1667005;R-HSA-1889978;R-HSA-2024084;R-HSA-2076371;R-HSA-1878002;R-HSA-2024108;R-HSA-2022860;R-HSA-2022856;R-HSA-2076392;R-HSA-2022887;R-HSA-2022919;R-HSA-2024100;R-HSA-2090085;R-HSA-2076419;R-HSA-2076611;R-HSA-2022851;R-HSA-1678660;R-HSA-1889955;R-HSA-1678694
R-HSA-525793	Myogenesis	3	32	0.00218088	0.568892	0.568892	9	14	0.00108008	9606	Homo sapiens	SPAG9;CDH4;ME2		R-HSA-376117;R-HSA-448951;R-HSA-375140;R-HSA-376119;R-HSA-448948;R-HSA-449200;R-HSA-448958;R-HSA-448957;R-HSA-376121
R-HSA-210500	Glutamate Neurotransmitter Release Cycle	3	32	0.00218088	0.568892	0.568892	4	8	0.000617189	9606	Homo sapiens	RBP1;ARL6IP5;GLS		R-HSA-70609;R-HSA-210404;R-HSA-210426;R-HSA-210430
R-HSA-1834949	Cytosolic sensors of pathogen-associated DNA	7	77	0.00524773	0.570153	0.570153	12	48	0.00370313	9606	Homo sapiens	FTO;NFKBIA;CREBBP;CHUK;IFI16;UBC;POLR2L		R-HSA-1834939;R-HSA-9013869;R-HSA-3134822;R-HSA-3249386;R-HSA-3134804;R-HSA-1834951;R-HSA-168910;R-HSA-3134883;R-HSA-3134946;R-HSA-8948709;R-HSA-168140;R-HSA-1964482
R-HSA-1433557	Signaling by SCF-KIT	6	66	0.00449806	0.572669	0.572669	23	39	0.00300879	9606	Homo sapiens	LYN;YES1;CHEK1;GRB10;FYN;PRKACA		R-HSA-1433428;R-HSA-205319;R-HSA-1433488;R-HSA-1433456;R-HSA-1562641;R-HSA-1433501;R-HSA-205289;R-HSA-1470012;R-HSA-1470010;R-HSA-1472121;R-HSA-1470009;R-HSA-1433508;R-HSA-205234;R-HSA-1433542;R-HSA-205328;R-HSA-205238;R-HSA-205205;R-HSA-1433506;R-HSA-1433454;R-HSA-1433451;R-HSA-1433418;R-HSA-1433514;R-HSA-205244
R-HSA-166016	Toll Like Receptor 4 (TLR4) Cascade	13	144	0.00981394	0.574141	0.574141	45	95	0.00732912	9606	Homo sapiens	MAP2K3;NFKBIA;APP;RPS6KA3;CHUK;IRAK1;IRAK2;PSAP;UBC;ELK1;BIRC3;SKP1		R-HSA-937034;R-HSA-937032;R-HSA-198731;R-HSA-166091;R-HSA-937029;R-HSA-5684250;R-HSA-166286;R-HSA-936963;R-HSA-168140;R-HSA-5684248;R-HSA-936960;R-HSA-166284;R-HSA-168915;R-HSA-936991;R-HSA-5609665;R-HSA-936986;R-HSA-937050;R-HSA-199895;R-HSA-2262775;R-HSA-5362500;R-HSA-166362;R-HSA-9630923;R-HSA-198746;R-HSA-166363;R-HSA-937044;R-HSA-166041;R-HSA-450333;R-HSA-2262777;R-HSA-936942;R-HSA-168166;R-…
R-HSA-2299718	Condensation of Prophase Chromosomes	5	55	0.00374838	0.576205	0.576205	8	10	0.000771486	9606	Homo sapiens	H2AJ;H2AC6;PLK1;H2BC4		R-HSA-2245218;R-HSA-2288097;R-HSA-2301205;R-HSA-2294580;R-HSA-2172678;R-HSA-2294600;R-HSA-2294574;R-HSA-2294590
R-HSA-166058	MyD88:MAL(TIRAP) cascade initiated on plasma membrane	10	111	0.00756492	0.577253	0.577253	35	64	0.00493751	9606	Homo sapiens	MAP2K3;NFKBIA;APP;RPS6KA3;CHUK;IRAK1;IRAK2;UBC;ELK1;SKP1		R-HSA-937034;R-HSA-937032;R-HSA-198731;R-HSA-166091;R-HSA-5684250;R-HSA-166286;R-HSA-936963;R-HSA-168140;R-HSA-5684248;R-HSA-936960;R-HSA-166284;R-HSA-936991;R-HSA-5609665;R-HSA-936986;R-HSA-937050;R-HSA-199895;R-HSA-2262775;R-HSA-166362;R-HSA-9630923;R-HSA-198746;R-HSA-166363;R-HSA-937044;R-HSA-450333;R-HSA-2262777;R-HSA-936942;R-HSA-168166;R-HSA-5684275;R-HSA-166119;R-HSA-450337;R-HSA-5684273;R…
R-HSA-168188	Toll Like Receptor TLR6:TLR2 Cascade	10	111	0.00756492	0.577253	0.577253	35	66	0.00509181	9606	Homo sapiens	MAP2K3;NFKBIA;APP;RPS6KA3;CHUK;IRAK1;IRAK2;UBC;ELK1;SKP1		R-HSA-937034;R-HSA-937032;R-HSA-198731;R-HSA-166091;R-HSA-5684250;R-HSA-166286;R-HSA-936963;R-HSA-168140;R-HSA-5684248;R-HSA-936960;R-HSA-166284;R-HSA-936991;R-HSA-5609665;R-HSA-936986;R-HSA-937050;R-HSA-199895;R-HSA-2262775;R-HSA-166362;R-HSA-9630923;R-HSA-198746;R-HSA-166363;R-HSA-937044;R-HSA-450333;R-HSA-2262777;R-HSA-936942;R-HSA-168166;R-HSA-5684275;R-HSA-166119;R-HSA-450337;R-HSA-5684273;R…
R-HSA-5655862	Translesion synthesis by POLK	2	21	0.0014312	0.579091	0.579091	3	3	0.000231446	9606	Homo sapiens	MAD2L2;UBC		R-HSA-5655892;R-HSA-5655965;R-HSA-5655835
R-HSA-141430	Inactivation of APC/C via direct inhibition of the APC/C complex	2	21	0.0014312	0.579091	0.579091	2	2	0.000154297	9606	Homo sapiens	CDC26;BUB1B		R-HSA-141423;R-HSA-141437
R-HSA-141405	Inhibition of the proteolytic activity of APC/C required for the onset of anaphase by mitotic spindle checkpoint components	2	21	0.0014312	0.579091	0.579091	2	3	0.000231446	9606	Homo sapiens	CDC26;BUB1B		R-HSA-141423;R-HSA-141437
R-HSA-77288	mitochondrial fatty acid beta-oxidation of unsaturated fatty acids	2	21	0.0014312	0.579091	0.579091	3	6	0.000462892	9606	Homo sapiens	ECI1;RNPS1;DECR1		R-HSA-109338;R-HSA-109343;R-HSA-109998
R-HSA-3134975	Regulation of innate immune responses to cytosolic DNA	2	21	0.0014312	0.579091	0.579091	4	9	0.000694337	9606	Homo sapiens	FTO;UBC		R-HSA-3249386;R-HSA-3134804;R-HSA-3134946;R-HSA-8948709
R-HSA-6796648	TP53 Regulates Transcription of DNA Repair Genes	8	89	0.00606556	0.580938	0.580938	5	17	0.00131153	9606	Homo sapiens	CHEK1;NELFB;CDK12;SUPT5H;POLR2L		R-HSA-6797606;R-HSA-6797090;R-HSA-6797616;R-HSA-6797712;R-HSA-6797100
R-HSA-419037	NCAM1 interactions	4	44	0.00299871	0.581399	0.581399	10	10	0.000771486	9606	Homo sapiens	PRNP;COL23A1;NCAM1;AGRN		R-HSA-375157;R-HSA-422454;R-HSA-525833;R-HSA-375155;R-HSA-375154;R-HSA-375149;R-HSA-375148;R-HSA-375151;R-HSA-375160;R-HSA-375144
R-HSA-180910	Vpr-mediated nuclear import of PICs	4	44	0.00299871	0.581399	0.581399	2	2	0.000154297	9606	Homo sapiens	NUP188;NUP85;HMGA1;PSIP1		R-HSA-180627;R-HSA-180622
R-HSA-3769402	Deactivation of the beta-catenin transactivating complex	4	44	0.00299871	0.581399	0.581399	7	14	0.00108008	9606	Homo sapiens	CLSTN1;UBC;CBY1;AKT1		R-HSA-3769391;R-HSA-3772430;R-HSA-3769393;R-HSA-3769392;R-HSA-3769394;R-HSA-3769383;R-HSA-3322429
R-HSA-977443	GABA receptor activation	6	67	0.00456621	0.587163	0.587163	8	12	0.000925783	9606	Homo sapiens	GNG2;GNG5;GNB2;GNB1;GNB4;GNAI2		R-HSA-170674;R-HSA-1013020;R-HSA-170666;R-HSA-1013013;R-HSA-1013012;R-HSA-392206;R-HSA-170686;R-HSA-170671
R-HSA-201722	Formation of the beta-catenin:TCF transactivating complex	6	67	0.00456621	0.587163	0.587163	3	13	0.00100293	9606	Homo sapiens	H2AJ;CREBBP;H2AC6;H2BC4;TMEM39B		R-HSA-3364026;R-HSA-3322427;R-HSA-3451147
R-HSA-73863	RNA Polymerase I Transcription Termination	3	33	0.00224903	0.589594	0.589594	3	4	0.000308594	9606	Homo sapiens	CAST;CAVIN1;POLR2L		R-HSA-74993;R-HSA-74992;R-HSA-74994
R-HSA-9006115	Signaling by NTRK2 (TRKB)	3	33	0.00224903	0.589594	0.589594	11	38	0.00293165	9606	Homo sapiens	SHC1;FYN		R-HSA-9032601;R-HSA-9032761;R-HSA-9028328;R-HSA-9026891;R-HSA-9026890;R-HSA-9026493;R-HSA-9032798;R-HSA-9037040;R-HSA-9032532;R-HSA-9032582;R-HSA-9032502
R-HSA-6803204	TP53 Regulates Transcription of Genes Involved in Cytochrome C Release	3	33	0.00224903	0.589594	0.589594	5	25	0.00192871	9606	Homo sapiens	STEAP3;CREBBP		R-HSA-6798004;R-HSA-6801184;R-HSA-6801166;R-HSA-6801195;R-HSA-6797993
R-HSA-975956	Nonsense Mediated Decay (NMD) independent of the Exon Junction Complex (EJC)	9	101	0.00688339	0.590648	0.590648	1	1	7.71486e-05	9606	Homo sapiens	RPS15;RPS14;RPS6;RPLP0;RPL24;RPL18;RPL28;EIF4G1		R-HSA-927789
R-HSA-72202	Transport of Mature Transcript to Cytoplasm	8	90	0.00613371	0.593387	0.593387	13	13	0.00100293	9606	Homo sapiens	FYTTD1;NUP188;NUP85;EIF4A3;SRSF2;RNPS1;SRSF5;SRSF7		R-HSA-159046;R-HSA-159050;R-HSA-158441;R-HSA-158447;R-HSA-111439;R-HSA-77587;R-HSA-158481;R-HSA-158484;R-HSA-75097;R-HSA-75096;R-HSA-75098;R-HSA-77594;R-HSA-159101
R-HSA-1445148	Translocation of SLC2A4 (GLUT4) to the plasma membrane	7	79	0.00538404	0.596868	0.596868	8	15	0.00115723	9606	Homo sapiens	TBC1D1;TUBB6;YWHAQ;TUBB3;MYH9;AKT1;ACTB		R-HSA-1445143;R-HSA-2316352;R-HSA-1454689;R-HSA-2316347;R-HSA-1445149;R-HSA-1454699;R-HSA-1445144;R-HSA-2316349
R-HSA-202424	Downstream TCR signaling	11	124	0.0084509	0.597262	0.597262	6	24	0.00185157	9606	Homo sapiens	PSMD10;NFKBIA;CHUK;PSMC3;PSMA1;RPN2;PSMD2;RPN1;UBC;PSMC2;PRICKLE2;SKP1		R-HSA-202534;R-HSA-5607728;R-HSA-202453;R-HSA-202500;R-HSA-5607724;R-HSA-202541
R-HSA-2046106	alpha-linolenic acid (ALA) metabolism	4	45	0.00306686	0.598953	0.598953	6	15	0.00115723	9606	Homo sapiens	ELOVL1;FADS2;HSD17B4;POT1		R-HSA-2066780;R-HSA-2066778;R-HSA-2046088;R-HSA-2046084;R-HSA-2066788;R-HSA-2046099
R-HSA-159782	Removal of aminoterminal propeptides from gamma-carboxylated proteins	1	10	0.000681524	0.604066	0.604066	9	9	0.000694337	9606	Homo sapiens	FURIN		R-HSA-163843;R-HSA-159728;R-HSA-163798;R-HSA-159796;R-HSA-159733;R-HSA-159771;R-HSA-159868;R-HSA-6807224;R-HSA-159773
R-HSA-8949275	RUNX3 Regulates Immune Response and Cell Migration	1	10	0.000681524	0.604066	0.604066	5	5	0.000385743	9606	Homo sapiens	CBFB		R-HSA-8952442;R-HSA-8949276;R-HSA-8949343;R-HSA-8949301;R-HSA-8949335
R-HSA-203641	NOSTRIN mediated eNOS trafficking	1	10	0.000681524	0.604066	0.604066	4	4	0.000308594	9606	Homo sapiens	CAV1		R-HSA-203716;R-HSA-203625;R-HSA-203662;R-HSA-203565
R-HSA-1912399	Pre-NOTCH Processing in the Endoplasmic Reticulum	1	10	0.000681524	0.604066	0.604066	2	2	0.000154297	9606	Homo sapiens	NOTCH3		R-HSA-1912349;R-HSA-1912353
R-HSA-111367	SLBP independent Processing of Histone Pre-mRNAs	1	10	0.000681524	0.604066	0.604066	2	2	0.000154297	9606	Homo sapiens	SNRPB		R-HSA-111437;R-HSA-111438
R-HSA-2470946	Cohesin Loading onto Chromatin	1	10	0.000681524	0.604066	0.604066	2	2	0.000154297	9606	Homo sapiens	PDS5A		R-HSA-2470935;R-HSA-2468040
R-HSA-114516	Disinhibition of SNARE formation	1	10	0.000681524	0.604066	0.604066	2	2	0.000154297	9606	Homo sapiens	PRKACA		R-HSA-114683;R-HSA-114684
R-HSA-5336415	Uptake and function of diphtheria toxin	1	10	0.000681524	0.604066	0.604066	4	5	0.000385743	9606	Homo sapiens	CD9		R-HSA-5336417;R-HSA-5336420;R-HSA-5336422;R-HSA-5336413
R-HSA-163754	Insulin effects increased synthesis of Xylulose-5-Phosphate	1	10	0.000681524	0.604066	0.604066	2	3	0.000231446	9606	Homo sapiens	TKT		R-HSA-163751;R-HSA-163741
R-HSA-8948747	Regulation of PTEN localization	1	10	0.000681524	0.604066	0.604066	2	4	0.000308594	9606	Homo sapiens	UBC		R-HSA-6807106;R-HSA-6807118
R-HSA-139915	Activation of PUMA and translocation to mitochondria	1	10	0.000681524	0.604066	0.604066	2	5	0.000385743	9606	Homo sapiens	TFDP1		R-HSA-4331324;R-HSA-140221
[truncated: 766 more rows]

## Sheet: D3-Fig. 6a TMZ Tx
Pathway identifier	Pathway name	#Entities found	#Entities total	Entities ratio	Entities pValue	Entities FDR	#Reactions found	#Reactions total	Reactions ratio	Species identifier	Species name	Submitted entities found	Mapped entities	Found reaction identifiers
[truncated: 782 more rows]

[truncated: 1 more sheets: D4-Fig. 6a Control TSs]
