# Supplementary material for: Co-expression of cancer driver genes: IDH-wildtype glioblastoma-derived tumorspheres
Source: J Transl Med. 2020 Dec 14;18:482. doi: 10.1186/s12967-020-02647-8 (PMC7734785; doi:10.1186/s12967-020-02647-8)
Supplement: Supplementary file 16 — Additional file 16. AUC values from the single cell RNAseq (Related to the Figs. 5 and 6). The differentially expressed genes from the clusters of TS13-64 were obtained from Seurat algorithm. Regardless of the resolution parameters (or the number of clusters), the driver-gene enriched cluster was always marked with the glioma related long noncoding RNAs [59]. [file 12967_2020_2647_MOESM16_ESM.xlsx]

## Sheet: AUC_scRNAseq
	Type	AUC	AUC	AUC	AUC	AUC
NAME AS PUBLISHED	GENCODE ID	ThreeClusters_auc_cluster2	ThreeClusters_cluster1	ThreeClusters_cluster0	TwoClusters_cluster1	TwoClusters_cluster0
FTX	ENSG00000230590	0.465			0.464
XIST	ENSG00000229807	0.608			0.608
NEAT1	ENSG00000245532	0.708			0.708
MEG3	ENSG00000214548	0.758			0.758
MALAT1	ENSG00000251562	0.78			0.78

## Sheet: DEG_ofCluster0_over3Clusters
id	myAUC	avg_diff	power	avg_logFC	pct.1	pct.2
UBE2S	0.893	1.4422	0.786	1.4422	0.998	0.577
CKS1B	0.881	0.813203	0.762	0.813203	1	0.73
HIST1H4C	0.876	1.45896	0.752	1.45896	0.979	0.559
UBE2T	0.875	0.723267	0.75	0.723267	0.98	0.404
H2AFX	0.859	0.644355	0.718	0.644355	0.926	0.273
HMGB2	0.852	0.867498	0.704	0.867498	0.993	0.528
H2AFZ	0.852	0.711422	0.704	0.711422	1	0.771
PCLAF	0.844	0.729645	0.688	0.729645	0.981	0.466
UBE2C	0.842	0.956685	0.684	0.956685	0.948	0.393
RPS2	0.832	0.689183	0.664	0.689183	1	0.91
CENPW	0.827	0.440774	0.654	0.440774	0.889	0.253
CENPM	0.815	0.435407	0.63	0.435407	0.868	0.269
TUBA1B	0.814	0.590524	0.628	0.590524	1	0.941
FOXM1	0.813	0.438629	0.626	0.438629	0.904	0.302
ASF1B	0.811	0.41516	0.622	0.41516	0.8	0.172
MKI67	0.81	0.423624	0.62	0.423624	0.84	0.201
PIMREG	0.808	0.568736	0.616	0.568736	0.784	0.166
DEK	0.808	0.554628	0.616	0.554628	0.998	0.621
H2AFV	0.807	0.539976	0.614	0.539976	0.998	0.625
TMEM106C	0.806	0.477324	0.612	0.477324	0.975	0.481
CDKN3	0.805	0.569339	0.61	0.569339	0.857	0.272
RANBP1	0.803	0.546173	0.606	0.546173	0.998	0.743
CKS2	0.802	0.767766	0.604	0.767766	0.98	0.583
RHNO1	0.802	0.445666	0.604	0.445666	0.873	0.326
HNRNPAB	0.8	0.517593	0.6	0.517593	0.964	0.463
MAD2L1	0.799	0.353303	0.598	0.353303	0.831	0.242
SGO1	0.797	0.318387	0.594	0.318387	0.736	0.126
DTYMK	0.796	0.493762	0.592	0.493762	0.988	0.545
RRM2	0.796	0.396769	0.592	0.396769	0.835	0.228
ZWINT	0.796	0.27114	0.592	0.27114	0.775	0.169
CENPX	0.794	0.622389	0.588	0.622389	0.995	0.655
BIRC5	0.794	0.582252	0.588	0.582252	0.977	0.439
HMGN2	0.791	0.594275	0.582	0.594275	0.999	0.762
MZT1	0.791	0.451238	0.582	0.451238	0.913	0.407
TYMS	0.79	0.439465	0.58	0.439465	0.887	0.34
SNRPB	0.789	0.489209	0.578	0.489209	0.999	0.717
TOP2A	0.789	0.417172	0.578	0.417172	0.873	0.279
PBK	0.789	0.328093	0.578	0.328093	0.751	0.148
TUBG1	0.787	0.359431	0.574	0.359431	0.936	0.423
RAN	0.786	0.484636	0.572	0.484636	1	0.771
TPX2	0.785	0.423402	0.57	0.423402	0.73	0.154
NUSAP1	0.784	0.3787	0.568	0.3787	0.926	0.363
TUBB	0.783	0.445234	0.566	0.445234	1	0.879
CENPV	0.783	0.439768	0.566	0.439768	0.854	0.311
CENPN	0.783	0.327161	0.566	0.327161	0.769	0.199
CDC20	0.779	0.684486	0.558	0.684486	0.844	0.291
CDCA3	0.779	0.460817	0.558	0.460817	0.732	0.163
SPC25	0.779	0.315826	0.558	0.315826	0.663	0.096
HMGB1	0.778	0.397077	0.556	0.397077	1	0.929
CCDC34	0.778	0.33876	0.556	0.33876	0.885	0.341
CKLF	0.777	0.411181	0.554	0.411181	0.98	0.53
NUDT1	0.776	0.386933	0.552	0.386933	0.994	0.555
FEN1	0.776	0.377975	0.552	0.377975	0.83	0.289
GTSE1	0.776	0.330985	0.552	0.330985	0.758	0.177
RPS16	0.775	0.408065	0.55	0.408065	1	0.879
BCL7C	0.771	0.399781	0.542	0.399781	0.921	0.421
RHEB	0.77	0.440053	0.54	0.440053	0.995	0.613
TK1	0.77	0.386535	0.54	0.386535	0.687	0.14
HES6	0.769	0.482393	0.538	0.482393	0.949	0.475
ANP32B	0.769	0.380364	0.538	0.380364	0.989	0.576
DHFR	0.769	0.359915	0.538	0.359915	0.731	0.202
CYCS	0.768	0.453668	0.536	0.453668	0.999	0.751
MYBL2	0.768	0.359094	0.536	0.359094	0.703	0.168
LSM4	0.767	0.458379	0.534	0.458379	1	0.715
TMPO	0.767	0.270957	0.534	0.270957	0.779	0.231
RPLP1	0.765	0.406217	0.53	0.406217	1	0.928
SIGMAR1	0.765	0.395582	0.53	0.395582	0.966	0.493
GAMT	0.765	0.357587	0.53	0.357587	0.951	0.495
TUBB4B	0.764	0.583369	0.528	0.583369	0.997	0.727
STMN1	0.764	0.46222	0.528	0.46222	1	0.759
CENPF	0.764	0.366044	0.528	0.366044	0.979	0.556
CDCA4	0.763	0.273339	0.526	0.273339	0.745	0.215
CDK1	0.763	0.269761	0.526	0.269761	0.693	0.152
CENPA	0.762	0.55	0.524	0.55	0.62	0.104
RPL18	0.761	0.37171	0.522	0.37171	1	0.909
POP7	0.761	0.363923	0.522	0.363923	0.976	0.525
PTMA	0.761	0.334318	0.522	0.334318	1	0.963
GGCT	0.76	0.36953	0.52	0.36953	0.917	0.442
RPL41	0.76	0.3432	0.52	0.3432	1	0.981
GLRX5	0.759	0.359126	0.518	0.359126	0.859	0.358
PSMC3IP	0.758	0.30661	0.516	0.30661	0.714	0.193
PFN1	0.757	0.415411	0.514	0.415411	1	0.893
PXMP2	0.757	0.337092	0.514	0.337092	0.792	0.286
C12orf75	0.757	0.331145	0.514	0.331145	0.854	0.34
TIMM10	0.757	0.285549	0.514	0.285549	0.918	0.436
WDR34	0.757	0.281773	0.514	0.281773	0.939	0.488
SRSF3	0.755	0.409335	0.51	0.409335	0.997	0.669
SAE1	0.755	0.275689	0.51	0.275689	0.926	0.439
DBF4	0.755	0.27533	0.51	0.27533	0.777	0.265
NUCKS1	0.754	0.446796	0.508	0.446796	1	0.758
RPL8	0.754	0.379597	0.508	0.379597	1	0.918
PRR11	0.754	0.3231	0.508	0.3231	0.67	0.156
POLR3K	0.754	0.295821	0.508	0.295821	0.836	0.339
MZT2B	0.751	0.490671	0.502	0.490671	1	0.654
SIVA1	0.751	0.356346	0.502	0.356346	0.944	0.488
SET	0.75	0.438099	0.5	0.438099	1	0.689
JPT1	0.749	0.614456	0.498	0.614456	1	0.75
RPS26	0.749	0.479436	0.498	0.479436	0.999	0.714
RPL39L	0.749	0.315283	0.498	0.315283	0.871	0.372
HMGB3	0.749	0.273848	0.498	0.273848	0.828	0.313
RPL29	0.748	0.400296	0.496	0.400296	1	0.899
TRIR	0.748	0.389381	0.496	0.389381	0.994	0.642
SDF2L1	0.748	0.368934	0.496	0.368934	0.951	0.494
PIN1	0.747	0.380874	0.494	0.380874	0.996	0.636
MAD2L2	0.747	0.327222	0.494	0.327222	0.961	0.513
SNRNP25	0.747	0.288739	0.494	0.288739	0.859	0.366
CBR3	0.747	0.280246	0.494	0.280246	0.821	0.32
USP1	0.747	0.274034	0.494	0.274034	0.815	0.309
SLC25A5	0.746	0.396735	0.492	0.396735	0.998	0.663
C7orf50	0.746	0.364486	0.492	0.364486	0.971	0.54
PPIA	0.746	0.354754	0.492	0.354754	1	0.883
RPLP0	0.745	0.40835	0.49	0.40835	1	0.807
SNRPG	0.745	0.358699	0.49	0.358699	0.998	0.729
TUBB6	0.745	0.27795	0.49	0.27795	0.91	0.433
LRR1	0.744	0.271075	0.488	0.271075	0.699	0.196
YBX1	0.743	0.383333	0.486	0.383333	1	0.856
SNRPD1	0.743	0.344671	0.486	0.344671	0.998	0.711
AURKAIP1	0.741	0.420586	0.482	0.420586	0.998	0.66
RPL13	0.741	0.369429	0.482	0.369429	1	0.912
UQCC2	0.741	0.329961	0.482	0.329961	0.983	0.572
BTG3	0.741	0.278173	0.482	0.278173	0.899	0.448
RPL18A	0.74	0.389989	0.48	0.389989	1	0.901
RPSA	0.739	0.423042	0.478	0.423042	1	0.862
DYNLL1	0.739	0.421605	0.478	0.421605	1	0.8
RPS19	0.739	0.344677	0.478	0.344677	1	0.953
RPL35	0.739	0.333783	0.478	0.333783	1	0.954
TOMM5	0.739	0.251136	0.478	0.251136	0.867	0.383
PTTG1	0.738	0.567026	0.476	0.567026	0.986	0.673
LSM5	0.738	0.34985	0.476	0.34985	0.997	0.667
H2AFY	0.738	0.340189	0.476	0.340189	0.984	0.569
H1FX	0.738	0.33227	0.476	0.33227	0.821	0.353
DUT	0.737	0.321552	0.474	0.321552	0.885	0.446
EIF5	0.737	0.309585	0.474	0.309585	0.961	0.545
PDCD5	0.737	0.2997	0.474	0.2997	0.985	0.583
HNRNPD	0.737	0.297399	0.474	0.297399	0.951	0.498
LSM3	0.737	0.277384	0.474	0.277384	0.984	0.588
TFDP1	0.737	0.266672	0.474	0.266672	0.728	0.248
CCNB1	0.736	0.544438	0.472	0.544438	0.771	0.316
MRPL51	0.736	0.393191	0.472	0.393191	1	0.734
SNRPE	0.736	0.338822	0.472	0.338822	0.997	0.687
H3F3A	0.735	0.37779	0.47	0.37779	1	0.85
RPS20	0.735	0.349319	0.47	0.349319	1	0.861
KNSTRN	0.735	0.333543	0.47	0.333543	0.606	0.134
ITGB1BP1	0.735	0.332758	0.47	0.332758	0.971	0.523
CACYBP	0.735	0.331658	0.47	0.331658	0.99	0.614
MRPL18	0.735	0.277036	0.47	0.277036	0.951	0.491
CHCHD3	0.735	0.270993	0.47	0.270993	0.92	0.453
RPS8	0.734	0.350952	0.468	0.350952	1	0.882
RABL6	0.734	0.294938	0.468	0.294938	0.873	0.403
ST3GAL4	0.734	0.269653	0.468	0.269653	0.785	0.323
RPL12	0.733	0.392921	0.466	0.392921	1	0.913
MRPL57	0.732	0.328081	0.464	0.328081	0.991	0.625
TXNL4A	0.731	0.325549	0.462	0.325549	0.942	0.486
PPM1G	0.731	0.301573	0.462	0.301573	0.977	0.563
UBE2I	0.731	0.28815	0.462	0.28815	0.983	0.596
TOMM40	0.731	0.26844	0.462	0.26844	0.942	0.507
TOMM22	0.73	0.304098	0.46	0.304098	0.975	0.543
MRPL37	0.73	0.279186	0.46	0.279186	0.925	0.466
CCM2	0.729	0.25458	0.458	0.25458	0.884	0.415
PRELID1	0.728	0.375626	0.456	0.375626	0.998	0.661
RPS6	0.728	0.349513	0.456	0.349513	1	0.911
RPS23	0.728	0.329439	0.456	0.329439	1	0.865
MEA1	0.728	0.275461	0.456	0.275461	0.925	0.464
TUBA1C	0.726	0.42316	0.452	0.42316	0.969	0.595
RPS12	0.726	0.386954	0.452	0.386954	1	0.832
RPL32	0.726	0.34179	0.452	0.34179	1	0.932
SRA1	0.726	0.268806	0.452	0.268806	0.902	0.439
RPS15	0.725	0.312541	0.45	0.312541	1	0.963
ECI1	0.725	0.273948	0.45	0.273948	0.82	0.355
C9orf40	0.725	0.263865	0.45	0.263865	0.631	0.172
MPC2	0.725	0.260117	0.45	0.260117	0.927	0.475
RPL7A	0.724	0.334966	0.448	0.334966	1	0.895
SNRPD3	0.724	0.303601	0.448	0.303601	0.988	0.603
HRAS	0.724	0.261187	0.448	0.261187	0.8	0.33
CPNE2	0.724	0.260483	0.448	0.260483	0.847	0.393
UQCC3	0.724	0.2539	0.448	0.2539	0.951	0.522
PFN2	0.723	0.347025	0.446	0.347025	0.999	0.673
COX8A	0.722	0.36542	0.444	0.36542	1	0.746
CDCA8	0.722	0.264995	0.444	0.264995	0.506	0.051
MRPL12	0.721	0.345405	0.442	0.345405	0.989	0.583
CDK4	0.721	0.336359	0.442	0.336359	0.983	0.585
RPL23A	0.72	0.319354	0.44	0.319354	1	0.919
MRPL14	0.72	0.301284	0.44	0.301284	0.968	0.542
RNPS1	0.72	0.252051	0.44	0.252051	0.986	0.604
SRM	0.718	0.266767	0.436	0.266767	0.735	0.296
NRGN	0.718	0.263187	0.436	0.263187	0.613	0.166
TRAF4	0.718	0.260143	0.436	0.260143	0.958	0.558
CALM2	0.717	0.368852	0.434	0.368852	1	0.803
CHCHD2	0.717	0.338588	0.434	0.338588	1	0.83
BANF1	0.717	0.333328	0.434	0.333328	0.998	0.638
HINT1	0.717	0.311469	0.434	0.311469	1	0.851
SNRPF	0.717	0.269265	0.434	0.269265	0.99	0.594
RPS3	0.716	0.31361	0.432	0.31361	1	0.864
SSNA1	0.716	0.275363	0.432	0.275363	0.976	0.566
RALY	0.715	0.252383	0.43	0.252383	0.953	0.524
ARPC5L	0.715	0.250409	0.43	0.250409	0.936	0.497
NME4	0.714	0.386498	0.428	0.386498	0.998	0.649
PLK1	0.714	0.369202	0.428	0.369202	0.542	0.1
MRPL41	0.714	0.368281	0.428	0.368281	0.997	0.671
ARPC1A	0.714	0.329618	0.428	0.329618	0.989	0.596
PAFAH1B3	0.714	0.295439	0.428	0.295439	0.986	0.618
SRP9	0.713	0.307018	0.426	0.307018	1	0.715
POLD2	0.713	0.293381	0.426	0.293381	0.995	0.616
CDKN2D	0.713	0.269269	0.426	0.269269	0.665	0.233
RPS5	0.712	0.284568	0.424	0.284568	1	0.895
PHLDA2	0.711	0.395986	0.422	0.395986	0.997	0.694
ARHGDIA	0.711	0.335172	0.422	0.335172	0.995	0.656
JTB	0.711	0.29794	0.422	0.29794	0.996	0.639
CYC1	0.711	0.295855	0.422	0.295855	0.995	0.659
RPL37A	0.711	0.294549	0.422	0.294549	1	0.914
RAC3	0.711	0.288866	0.422	0.288866	0.973	0.56
PLP2	0.711	0.260602	0.422	0.260602	0.969	0.553
PPDPF	0.71	0.30573	0.42	0.30573	0.99	0.581
KHDRBS1	0.71	0.258837	0.42	0.258837	0.965	0.528
LSM2	0.71	0.255533	0.42	0.255533	0.975	0.555
EIF5A	0.709	0.33798	0.418	0.33798	1	0.814
UQCRFS1	0.709	0.29851	0.418	0.29851	0.993	0.609
SUMO2	0.708	0.341496	0.416	0.341496	1	0.762
AURKA	0.708	0.329576	0.416	0.329576	0.498	0.077
HMGN1	0.708	0.321452	0.416	0.321452	0.999	0.698
RPS9	0.708	0.305228	0.416	0.305228	1	0.86
HES4	0.708	0.282547	0.416	0.282547	0.918	0.513
PTGES3	0.708	0.274248	0.416	0.274248	0.997	0.68
CCNB2	0.708	0.271741	0.416	0.271741	0.594	0.163
NDUFAF8	0.708	0.258601	0.416	0.258601	0.949	0.546
SNF8	0.708	0.255853	0.416	0.255853	0.933	0.488
EEF1B2	0.707	0.312553	0.414	0.312553	0.998	0.694
NAXE	0.707	0.264277	0.414	0.264277	0.971	0.538
NENF	0.706	0.335612	0.412	0.335612	0.993	0.582
RPLP2	0.706	0.310504	0.412	0.310504	1	0.876
MZT2A	0.706	0.270932	0.412	0.270932	0.976	0.578
SRSF9	0.705	0.344964	0.41	0.344964	0.997	0.603
GTF3A	0.705	0.310616	0.41	0.310616	0.983	0.58
RPL14	0.705	0.309755	0.41	0.309755	1	0.831
HINT2	0.705	0.281497	0.41	0.281497	0.987	0.593
RPL15	0.704	0.295004	0.408	0.295004	1	0.912
RPL13A	0.704	0.293639	0.408	0.293639	1	0.95
RPL21	0.704	0.257351	0.408	0.257351	1	0.914
RPL10	0.704	0.255656	0.408	0.255656	1	0.969
METRN	0.702	0.254738	0.404	0.254738	0.945	0.528
NEK2	0.7	0.27394	0.4	0.27394	0.471	0.063
ERH	0.7	0.265127	0.4	0.265127	0.995	0.645
ATP5MC1	0.698	0.305373	0.396	0.305373	0.998	0.713
RPL36	0.698	0.281901	0.396	0.281901	1	0.909
NHP2	0.698	0.277729	0.396	0.277729	0.984	0.596
MINOS1	0.698	0.27404	0.396	0.27404	0.997	0.691
CDKN1A	0.698	0.270116	0.396	0.270116	0.843	0.422
DCTPP1	0.698	0.264342	0.396	0.264342	0.958	0.535
STUB1	0.696	0.275806	0.392	0.275806	0.972	0.566
TXNDC17	0.696	0.27455	0.392	0.27455	0.994	0.636
HSPE1	0.695	0.292257	0.39	0.292257	0.998	0.787
COPS9	0.695	0.261661	0.39	0.261661	0.981	0.59
MRPL20	0.694	0.257623	0.388	0.257623	0.989	0.647
RPS13	0.692	0.301231	0.384	0.301231	1	0.764
UQCRH	0.692	0.290123	0.384	0.290123	1	0.784
POLR2J	0.69	0.258303	0.38	0.258303	0.992	0.615
SLIRP	0.69	0.251556	0.38	0.251556	0.993	0.639
SLC25A6	0.689	0.30494	0.378	0.30494	0.997	0.685
NME1	0.689	0.287421	0.378	0.287421	0.998	0.73
TUBB2B	0.688	0.302422	0.376	0.302422	0.997	0.738
ANAPC11	0.686	0.313956	0.372	0.313956	1	0.749
SERBP1	0.685	0.257071	0.37	0.257071	0.999	0.724
C1QBP	0.684	0.302564	0.368	0.302564	0.996	0.668
NDUFS6	0.684	0.28594	0.368	0.28594	0.998	0.677
RAMP1	0.681	0.299515	0.362	0.299515	0.997	0.715
RPL4	0.68	0.304054	0.36	0.304054	1	0.724
NOP10	0.68	0.26571	0.36	0.26571	0.993	0.644
RPS14	0.679	0.282439	0.358	0.282439	1	0.901
UBE2L3	0.679	0.255393	0.358	0.255393	0.996	0.661
GNB2	0.678	0.323045	0.356	0.323045	0.999	0.638
EEF1D	0.678	0.259207	0.356	0.259207	0.999	0.73
MLF2	0.677	0.302583	0.354	0.302583	0.999	0.71
RPS28	0.676	0.273844	0.352	0.273844	1	0.865
CNBP	0.676	0.260026	0.352	0.260026	0.996	0.631
UQCR10	0.675	0.275893	0.35	0.275893	1	0.719
DBI	0.675	0.265838	0.35	0.265838	1	0.835
ATP5MG	0.675	0.25628	0.35	0.25628	1	0.735
TXN	0.674	0.267037	0.348	0.267037	1	0.856
RPL7	0.674	0.252758	0.348	0.252758	1	0.855
ATP6V0B	0.673	0.252743	0.346	0.252743	0.997	0.682
STOML2	0.672	0.250271	0.344	0.250271	0.996	0.633
HMGA1	0.67	0.298424	0.34	0.298424	0.997	0.685
PSMB5	0.67	0.261012	0.34	0.261012	0.999	0.67
RPL19	0.669	0.25592	0.338	0.25592	1	0.927
PMAIP1	0.667	0.253762	0.334	0.253762	0.992	0.666
YBX3	0.665	0.272508	0.33	0.272508	0.998	0.641
RPL27A	0.665	0.251929	0.33	0.251929	1	0.857
LSM7	0.662	0.258764	0.324	0.258764	0.999	0.691
PFDN2	0.662	0.258189	0.324	0.258189	0.999	0.729
CFL1	0.661	0.278483	0.322	0.278483	1	0.826
RPL30	0.661	0.254788	0.322	0.254788	1	0.815
RPS29	0.66	0.271218	0.32	0.271218	1	0.763
HSPB1	0.659	0.274436	0.318	0.274436	1	0.769
ATP5F1D	0.654	0.259935	0.308	0.259935	1	0.736
MARCKSL1	0.653	0.284317	0.306	0.284317	0.999	0.695
S100A16	0.651	0.27388	0.302	0.27388	1	0.719
ARL6IP1	0.65	0.311263	0.3	0.311263	0.94	0.637
BAALC	0.65	0.260176	0.3	0.260176	0.996	0.646
TMSB4X	0.65	0.255673	0.3	0.255673	1	0.999
MT2A	0.644	0.266972	0.288	0.266972	0.998	0.775
OAZ1	0.637	0.257539	0.274	0.257539	1	0.789

## Sheet: DEG_ofCluster1_over3Clusters
id	myAUC	avg_diff	power	avg_logFC	pct.1	pct.2
LGALS3	0.775	0.823928	0.55	0.823928	0.985	0.772
GAP43	0.773	0.633315	0.546	0.633315	0.999	0.897
ZFP36L1	0.771	0.628098	0.542	0.628098	0.972	0.682
GAPDH	0.76	0.4955	0.52	0.4955	1	1
VIM	0.755	0.470097	0.51	0.470097	1	0.975
LEMD1	0.752	0.599188	0.504	0.599188	0.94	0.627
S100A10	0.751	0.470788	0.502	0.470788	1	0.935
FABP7	0.747	0.460631	0.494	0.460631	0.999	0.902
TSC22D1	0.737	0.512329	0.474	0.512329	0.869	0.56
TMSB10	0.737	0.385405	0.474	0.385405	1	0.993
LGALS1	0.734	0.348301	0.468	0.348301	1	0.983
AL590617.2	0.731	0.492612	0.462	0.492612	0.814	0.503
FAM3C	0.728	0.398909	0.456	0.398909	0.968	0.712
RABAC1	0.727	0.363829	0.454	0.363829	0.989	0.753
S100A11	0.726	0.32433	0.452	0.32433	1	0.919
IGFBP5	0.719	0.974513	0.438	0.974513	0.936	0.729
OAF	0.718	0.598334	0.436	0.598334	0.952	0.714
B2M	0.716	0.498608	0.432	0.498608	1	0.978
C1orf61	0.715	0.349935	0.43	0.349935	1	0.969
PKIB	0.713	0.369054	0.426	0.369054	0.979	0.718
CDKN2A	0.711	0.44862	0.422	0.44862	0.998	0.823
GLUL	0.706	0.438169	0.412	0.438169	0.96	0.738
CD99	0.705	0.4599	0.41	0.4599	0.996	0.828
CNN3	0.703	0.37736	0.406	0.37736	0.988	0.785
SPRY1	0.703	0.33525	0.406	0.33525	0.818	0.529
TBCA	0.702	0.295203	0.404	0.295203	0.999	0.834
COMT	0.701	0.317913	0.402	0.317913	0.976	0.718
PHLDA1	0.698	0.402187	0.396	0.402187	0.86	0.588
SEC61G	0.698	0.338482	0.396	0.338482	0.999	0.855
C4orf3	0.697	0.32146	0.394	0.32146	0.867	0.601
PEBP1	0.697	0.308998	0.394	0.308998	0.999	0.841
NAMPT	0.696	0.334612	0.392	0.334612	0.728	0.45
PRDX5	0.696	0.308244	0.392	0.308244	0.995	0.778
SH3BGRL3	0.695	0.361834	0.39	0.361834	0.993	0.767
S100A6	0.695	0.360726	0.39	0.360726	1	0.897
CHMP2A	0.695	0.277128	0.39	0.277128	0.977	0.716
BNIP3L	0.694	0.412926	0.388	0.412926	0.641	0.329
ZNHIT1	0.692	0.308596	0.384	0.308596	0.99	0.737
SARAF	0.692	0.294902	0.384	0.294902	0.943	0.7
CD63	0.691	0.310013	0.382	0.310013	0.999	0.867
CETN2	0.691	0.2754	0.382	0.2754	0.883	0.618
NTRK2	0.69	0.435027	0.38	0.435027	0.791	0.506
FKBP8	0.69	0.284003	0.38	0.284003	0.98	0.709
CA12	0.687	0.327108	0.374	0.327108	0.948	0.729
GLRX	0.687	0.297357	0.374	0.297357	0.687	0.414
PKM	0.687	0.258055	0.374	0.258055	0.999	0.928
PSENEN	0.686	0.260503	0.372	0.260503	0.888	0.633
TCEAL9	0.685	0.364704	0.37	0.364704	0.962	0.75
FTH1	0.685	0.333435	0.37	0.333435	1	0.973
VAT1	0.685	0.279229	0.37	0.279229	0.688	0.42
ALKBH7	0.684	0.278134	0.368	0.278134	0.889	0.629
GNAI2	0.683	0.317653	0.366	0.317653	0.976	0.695
SPRY2	0.683	0.308899	0.366	0.308899	0.908	0.641
NRN1	0.682	0.464108	0.364	0.464108	0.921	0.678
FTL	0.682	0.434293	0.364	0.434293	1	0.944
TNFRSF21	0.682	0.290495	0.364	0.290495	0.762	0.502
PTN	0.682	0.268101	0.364	0.268101	0.999	0.987
MAP1LC3B	0.681	0.258251	0.362	0.258251	0.813	0.557
GNAS	0.68	0.355394	0.36	0.355394	0.973	0.723
NEFL	0.679	0.383438	0.358	0.383438	0.994	0.816
DUSP4	0.679	0.30345	0.358	0.30345	0.889	0.643
PDLIM4	0.678	0.345092	0.356	0.345092	0.983	0.763
RAB7A	0.678	0.25535	0.356	0.25535	0.957	0.704
EMP1	0.676	0.305092	0.352	0.305092	0.681	0.414
SERF2	0.676	0.286191	0.352	0.286191	0.999	0.868
PGK1	0.675	0.432127	0.35	0.432127	0.991	0.834
TPI1	0.675	0.324659	0.35	0.324659	0.999	0.956
PDPN	0.675	0.31349	0.35	0.31349	0.94	0.711
GUK1	0.675	0.288295	0.35	0.288295	0.998	0.808
GABARAPL2	0.675	0.255752	0.35	0.255752	0.974	0.704
GFAP	0.673	0.402036	0.346	0.402036	0.896	0.683
CCNI	0.673	0.319002	0.346	0.319002	0.976	0.699
COPRS	0.673	0.308283	0.346	0.308283	0.929	0.653
BEX3	0.672	0.302816	0.344	0.302816	0.999	0.887
MSN	0.671	0.271854	0.342	0.271854	0.938	0.699
PMP22	0.671	0.271642	0.342	0.271642	0.961	0.742
DYNLT3	0.671	0.259604	0.342	0.259604	0.716	0.474
CEBPD	0.67	0.45881	0.34	0.45881	0.443	0.136
EMP3	0.669	0.295207	0.338	0.295207	0.993	0.798
CD9	0.668	0.339824	0.336	0.339824	0.985	0.845
CHPF	0.668	0.256438	0.336	0.256438	0.964	0.761
BNIP3	0.667	0.322374	0.334	0.322374	0.835	0.602
VAMP5	0.666	0.282659	0.332	0.282659	0.776	0.537
TMSB4X	0.666	0.273458	0.332	0.273458	1	0.999
S100A13	0.666	0.256613	0.332	0.256613	0.969	0.717
S100B	0.665	0.313064	0.33	0.313064	0.995	0.819
UBE2L6	0.664	0.297659	0.328	0.297659	0.782	0.517
COL6A2	0.664	0.279082	0.328	0.279082	0.891	0.686
IFITM3	0.663	0.351153	0.326	0.351153	0.999	0.913
NPC2	0.663	0.268591	0.326	0.268591	0.69	0.456
MT1X	0.662	0.477683	0.324	0.477683	0.767	0.551
ID4	0.662	0.252885	0.324	0.252885	0.6	0.35
MGLL	0.662	0.250279	0.324	0.250279	0.807	0.568
INSIG1	0.659	0.361979	0.318	0.361979	0.897	0.663
IFI6	0.658	0.375539	0.316	0.375539	0.998	0.943
FAM162A	0.657	0.344522	0.314	0.344522	0.875	0.659
TSC22D3	0.657	0.30297	0.314	0.30297	0.675	0.451
BRK1	0.657	0.26054	0.314	0.26054	0.99	0.74
CHST2	0.656	0.328171	0.312	0.328171	0.57	0.324
OAZ1	0.654	0.261979	0.308	0.261979	0.999	0.84
LIMS1	0.651	0.261658	0.302	0.261658	0.794	0.569
CST3	0.65	0.309601	0.3	0.309601	0.996	0.81
BAMBI	0.649	0.290842	0.298	0.290842	0.577	0.352
CAV1	0.649	0.253775	0.298	0.253775	0.766	0.534
ANXA1	0.647	0.362614	0.294	0.362614	0.853	0.664
CDKN2B	0.647	0.25046	0.294	0.25046	0.475	0.222
MYL6	0.646	0.258082	0.292	0.258082	0.998	0.836
SAT1	0.645	0.255481	0.29	0.255481	0.505	0.26
TPPP3	0.643	0.309269	0.286	0.309269	0.565	0.348
CLIC1	0.643	0.253107	0.286	0.253107	0.998	0.85
CXXC5	0.643	0.251865	0.286	0.251865	0.952	0.684
LDHA	0.642	0.295506	0.284	0.295506	0.993	0.86
BAALC	0.642	0.269077	0.284	0.269077	0.987	0.733
CHI3L1	0.641	0.613012	0.282	0.613012	0.609	0.378
TM4SF1	0.638	0.33227	0.276	0.33227	0.969	0.787
PNRC1	0.637	0.251305	0.274	0.251305	0.386	0.134
YBX3	0.636	0.296226	0.272	0.296226	0.99	0.73
DDIT4	0.629	0.365506	0.258	0.365506	0.484	0.256
TCEAL7	0.629	0.255407	0.258	0.255407	0.704	0.498
BTG1	0.626	0.254786	0.252	0.254786	0.528	0.342
YWHAH	0.625	0.393165	0.25	0.393165	0.924	0.689
BST2	0.623	0.411882	0.246	0.411882	0.8	0.629
LY6E	0.621	0.324054	0.242	0.324054	0.915	0.697
CLEC2B	0.618	0.263707	0.236	0.263707	0.805	0.617
ODC1	0.613	0.269092	0.226	0.269092	0.9	0.696
RARRES3	0.611	0.347239	0.222	0.347239	0.481	0.294
ISG20	0.609	0.280183	0.218	0.280183	0.367	0.165
DEPP1	0.606	0.383483	0.212	0.383483	0.273	0.065
MGP	0.605	0.335522	0.21	0.335522	0.883	0.736
HILPDA	0.601	0.374233	0.202	0.374233	0.681	0.554
IFI27	0.594	0.674057	0.188	0.674057	0.857	0.743
NPTX1	0.591	0.266685	0.182	0.266685	0.258	0.084
CRYAB	0.577	0.362627	0.154	0.362627	0.254	0.115
AKAP12	0.549	0.51278	0.098	0.51278	0.343	0.287
CXCL10	0.517	0.500794	0.034	0.500794	0.203	0.175
MSMP	0.501	0.268368	0.002	0.268368	0.798	0.756

## Sheet: DEG_ofCluster2_over3Clusters
id	myAUC	avg_diff	power	avg_logFC	pct.1	pct.2
MALAT1	0.78	2.13667	0.56	2.13667	0.94	0.999
MEG3	0.758	1.82492	0.516	1.82492	0.846	0.997
NEAT1	0.708	1.41233	0.416	1.41233	0.787	0.99
MT-ND3	0.689	1.84419	0.378	1.84419	0.735	0.995
DDX5	0.665	1.00245	0.33	1.00245	0.687	0.972
PTPRZ1	0.664	0.746255	0.328	0.746255	0.741	0.996
MT-ND2	0.642	1.37381	0.284	1.37381	0.783	0.999
SON	0.636	1.22428	0.272	1.22428	0.624	0.891
MT-ATP6	0.633	1.24925	0.266	1.24925	0.758	0.998
MEG8	0.626	1.37532	0.252	1.37532	0.625	0.895
MT-CO2	0.625	1.11906	0.25	1.11906	0.861	1
MT-CO1	0.621	1.07975	0.242	1.07975	0.854	0.999
MT-CO3	0.615	1.12607	0.23	1.12607	0.824	0.999
CLU	0.613	0.491689	0.226	0.491689	0.796	0.999
MT-ND4	0.609	0.981131	0.218	0.981131	0.803	0.999
XIST	0.608	1.44713	0.216	1.44713	0.552	0.721
LGALS3BP	0.604	0.810999	0.208	0.810999	0.668	0.99
MT-CYB	0.6	0.891212	0.2	0.891212	0.77	0.999
HLA-A	0.6	0.447904	0.2	0.447904	0.838	1
MT-ND5	0.598	1.04299	0.196	1.04299	0.646	0.995
POLR2J3.1	0.59	1.22419	0.18	1.22419	0.576	0.884
MT-ND1	0.59	0.78423	0.18	0.78423	0.714	0.998
WSB1	0.58	1.394	0.16	1.394	0.522	0.731
N4BP2L2	0.57	1.24808	0.14	1.24808	0.52	0.771
LUC7L3	0.567	1.11082	0.134	1.11082	0.549	0.875
FDPS	0.561	0.3309	0.122	0.3309	0.747	0.998
HSP90AA1	0.547	0.365162	0.094	0.365162	0.804	0.999
MT-ND6	0.543	1.28573	0.086	1.28573	0.4	0.52
HLA-B	0.54	0.357141	0.08	0.357141	0.741	0.998
IFI44L	0.534	1.21087	0.068	1.21087	0.507	0.796
FUS	0.52	0.599094	0.04	0.599094	0.54	0.95
PNISR	0.516	0.948156	0.032	0.948156	0.493	0.869
KAT2A	0.514	0.905505	0.028	0.905505	0.235	0.271
HSPA5	0.514	0.804235	0.028	0.804235	0.524	0.933
APLP2	0.513	0.433465	0.026	0.433465	0.556	0.991
IL13RA2	0.512	0.851806	0.024	0.851806	0.499	0.884
SRSF2	0.512	0.523831	0.024	0.523831	0.562	0.959
HSP90AB1	0.512	0.379267	0.024	0.379267	0.637	0.996
TNFRSF25	0.509	1.04357	0.018	1.04357	0.299	0.398
APP	0.508	0.664509	0.016	0.664509	0.517	0.946
PSAP	0.508	0.679889	0.016	0.679889	0.524	0.964
PPIB	0.508	0.348995	0.016	0.348995	0.631	0.996
CCNL2	0.507	1.00431	0.014	1.00431	0.303	0.414
HSF4	0.502	0.559836	0.004	0.559836	0.119	0.129
P4HB	0.502	0.307723	0.004	0.307723	0.597	0.995
ANKRD36C	0.5	0.372839	0	0.372839	0.092	0.101
THUMPD3-AS1	0.497	0.996645	0.006	0.996645	0.411	0.694
ARGLU1	0.495	0.716954	0.01	0.716954	0.494	0.903
PDIA3	0.495	0.661736	0.01	0.661736	0.508	0.956
PRKCSH	0.494	0.904777	0.012	0.904777	0.421	0.735
AL445623.2	0.491	0.617267	0.018	0.617267	0.14	0.184
PLOD3	0.491	0.739174	0.018	0.739174	0.478	0.909
OGT	0.49	0.473686	0.02	0.473686	0.126	0.167
PCOLCE	0.49	0.659546	0.02	0.659546	0.49	0.921
STARD4-AS1	0.487	0.415856	0.026	0.415856	0.072	0.106
PIF1	0.486	0.723891	0.028	0.723891	0.144	0.199
PILRB	0.485	0.477529	0.03	0.477529	0.123	0.175
CLEC2D	0.485	0.755353	0.03	0.755353	0.201	0.288
MEG9	0.484	0.469901	0.032	0.469901	0.112	0.161
FAM95B1	0.483	0.574576	0.034	0.574576	0.14	0.202
ACADVL	0.482	0.667861	0.036	0.667861	0.468	0.9
AL390728.6	0.481	0.309405	0.038	0.309405	0.08	0.129
AC005726.5	0.481	0.401278	0.038	0.401278	0.096	0.147
COL6A1	0.481	0.83997	0.038	0.83997	0.486	0.873
AC020916.1	0.48	0.39213	0.04	0.39213	0.084	0.136
COL7A1	0.478	0.400864	0.044	0.400864	0.095	0.154
STRADA	0.478	0.428289	0.044	0.428289	0.102	0.161
FBLN1	0.477	0.406979	0.046	0.406979	0.509	0.98
ZNF692	0.475	0.540607	0.05	0.540607	0.139	0.22
ABCA5	0.475	0.572009	0.05	0.572009	0.145	0.227
NKTR	0.475	0.894596	0.05	0.894596	0.321	0.543
HLA-C	0.475	0.27432	0.05	0.27432	0.606	0.989
SNHG12	0.474	0.252942	0.052	0.252942	0.058	0.116
ONECUT2	0.474	0.350738	0.052	0.350738	0.097	0.166
ANKZF1	0.473	0.302455	0.054	0.302455	0.073	0.137
CCDC14	0.473	0.737134	0.054	0.737134	0.221	0.351
HNRNPDL	0.473	0.43538	0.054	0.43538	0.508	0.963
TAF1C	0.472	0.302027	0.056	0.302027	0.071	0.135
ZNF331	0.471	0.418651	0.058	0.418651	0.108	0.186
HSP90B1	0.471	0.485185	0.058	0.485185	0.506	0.97
POLR2J2	0.47	0.312237	0.06	0.312237	0.078	0.15
IRF9	0.469	0.455748	0.062	0.455748	0.131	0.221
CD151	0.468	0.268759	0.064	0.268759	0.534	0.99
FIGN	0.467	0.327431	0.066	0.327431	0.082	0.161
MCM3AP-AS1	0.467	0.330153	0.066	0.330153	0.086	0.166
PDGFRB	0.467	0.424921	0.066	0.424921	0.11	0.196
LAMC1	0.467	0.449969	0.066	0.449969	0.492	0.978
AL359504.2	0.466	0.44759	0.068	0.44759	0.112	0.202
ANKRD28	0.466	0.547109	0.068	0.547109	0.16	0.272
THBS3	0.465	0.286038	0.07	0.286038	0.09	0.175
FTX	0.465	0.47693	0.07	0.47693	0.126	0.225
IFI44	0.465	0.7839	0.07	0.7839	0.379	0.698
FKBP10	0.465	0.779007	0.07	0.779007	0.397	0.759
PLXNA3	0.464	0.333718	0.072	0.333718	0.089	0.177
MDM4	0.464	0.715027	0.072	0.715027	0.236	0.403
AC103591.3	0.463	0.291409	0.074	0.291409	0.067	0.15
PHKG1	0.463	0.309148	0.074	0.309148	0.069	0.154
TMEM67	0.463	0.34635	0.074	0.34635	0.099	0.193
MLH3	0.462	0.293136	0.076	0.293136	0.079	0.169
DCLRE1C	0.462	0.305202	0.076	0.305202	0.084	0.174
AC004951.1	0.462	0.374851	0.076	0.374851	0.111	0.211
BRAF	0.461	0.269688	0.078	0.269688	0.069	0.157
SYNC	0.461	0.487053	0.078	0.487053	0.112	0.214
CCT8	0.461	0.267974	0.078	0.267974	0.531	0.978
POLM	0.46	0.257884	0.08	0.257884	0.064	0.154
XRRA1	0.459	0.31482	0.082	0.31482	0.08	0.175
PLEKHH2	0.459	0.285356	0.082	0.285356	0.081	0.177
TARBP1	0.458	0.266084	0.084	0.266084	0.067	0.162
TMEM63A	0.457	0.251268	0.086	0.251268	0.079	0.178
PIDD1	0.457	0.323146	0.086	0.323146	0.08	0.181
IFFO1	0.457	0.365372	0.086	0.365372	0.106	0.213
KCNQ1OT1	0.457	0.807777	0.086	0.807777	0.244	0.435
PNN	0.457	0.81198	0.086	0.81198	0.391	0.764
GRIA2	0.456	0.343029	0.088	0.343029	0.097	0.203
ZMYM2	0.456	0.490256	0.088	0.490256	0.154	0.285
IGSF10	0.455	0.313599	0.09	0.313599	0.081	0.185
C6orf141	0.455	0.460029	0.09	0.460029	0.122	0.24
XPO4	0.454	0.252084	0.092	0.252084	0.062	0.165
MIR181A1HG	0.454	0.292375	0.092	0.292375	0.08	0.188
ZFP14	0.453	0.308197	0.094	0.308197	0.076	0.183
PCDH9	0.453	0.341657	0.094	0.341657	0.082	0.191
ATAD5	0.453	0.271978	0.094	0.271978	0.084	0.194
BRCA2	0.453	0.282734	0.094	0.282734	0.094	0.208
DMTF1	0.453	0.343949	0.094	0.343949	0.108	0.226
TTC14	0.453	0.461933	0.094	0.461933	0.148	0.283
LENG8	0.453	0.512334	0.094	0.512334	0.16	0.301
AGRN	0.453	0.749284	0.094	0.749284	0.326	0.618
FLVCR1	0.452	0.34961	0.096	0.34961	0.101	0.218
COL16A1	0.452	0.50033	0.096	0.50033	0.158	0.301
RSRP1	0.452	0.633454	0.096	0.633454	0.208	0.383
SRSF11	0.452	0.509877	0.096	0.509877	0.454	0.928
PDIA4	0.452	0.447477	0.096	0.447477	0.475	0.967
TMEM175	0.451	0.250426	0.098	0.250426	0.078	0.191
ANKS3	0.451	0.332059	0.098	0.332059	0.084	0.198
RASA4	0.451	0.449369	0.098	0.449369	0.133	0.267
NAT9	0.451	0.62227	0.098	0.62227	0.194	0.361
SLC3A2	0.451	0.649294	0.098	0.649294	0.415	0.832
KIAA0895L	0.45	0.299386	0.1	0.299386	0.074	0.187
XRCC2	0.45	0.263357	0.1	0.263357	0.079	0.195
RAD9A	0.449	0.34506	0.102	0.34506	0.091	0.213
MOV10	0.449	0.311147	0.102	0.311147	0.098	0.22
SLC5A3	0.449	0.40302	0.102	0.40302	0.114	0.242
DST	0.449	0.66422	0.102	0.66422	0.233	0.435
HMGCS1	0.449	0.464326	0.102	0.464326	0.463	0.912
CHTF18	0.448	0.251304	0.104	0.251304	0.083	0.204
UBA6	0.448	0.414487	0.104	0.414487	0.118	0.251
TAZ	0.448	0.557062	0.104	0.557062	0.142	0.288
HOOK2	0.448	0.601335	0.104	0.601335	0.195	0.372
FAT3	0.447	0.395073	0.106	0.395073	0.138	0.284
P3H1	0.447	0.650883	0.106	0.650883	0.248	0.469
TRIM13	0.446	0.260754	0.108	0.260754	0.072	0.195
POLK	0.446	0.385835	0.108	0.385835	0.113	0.248
INTU	0.445	0.282573	0.11	0.282573	0.068	0.191
PROSER3	0.445	0.292844	0.11	0.292844	0.083	0.21
ELMOD3	0.445	0.410668	0.11	0.410668	0.108	0.244
NUP107	0.445	0.471555	0.11	0.471555	0.136	0.283
PGAP1	0.445	0.465884	0.11	0.465884	0.165	0.328
PRPF4B	0.445	0.628182	0.11	0.628182	0.205	0.394
CLASRP	0.444	0.462081	0.112	0.462081	0.129	0.277
ASPM	0.444	0.661546	0.112	0.661546	0.242	0.452
EIF4A1	0.444	0.258628	0.112	0.258628	0.499	0.965
RBM4	0.443	0.292528	0.114	0.292528	0.088	0.221
ATP6V0A1	0.443	0.33807	0.114	0.33807	0.094	0.229
SPEG	0.443	0.383069	0.114	0.383069	0.112	0.254
CA9	0.443	0.330088	0.114	0.330088	0.117	0.257
HDAC10	0.442	0.29299	0.116	0.29299	0.079	0.213
ARID1B	0.442	0.298492	0.116	0.298492	0.088	0.223
ZFYVE16	0.442	0.313649	0.116	0.313649	0.102	0.244
PKD1	0.442	0.411764	0.116	0.411764	0.135	0.291
KANSL1	0.442	0.567924	0.116	0.567924	0.178	0.358
TTC17	0.441	0.282117	0.118	0.282117	0.086	0.224
SPPL2B	0.441	0.258406	0.118	0.258406	0.088	0.224
EMC1	0.441	0.354189	0.118	0.354189	0.137	0.295
LAMA5	0.441	0.642673	0.118	0.642673	0.231	0.45
A2M	0.44	0.302535	0.12	0.302535	0.1	0.243
ZNF83	0.44	0.540197	0.12	0.540197	0.149	0.316
RNMT	0.44	0.502907	0.12	0.502907	0.151	0.318
FEZF1-AS1	0.44	0.775123	0.12	0.775123	0.236	0.464
RHOT2	0.44	0.765967	0.12	0.765967	0.278	0.55
Z97200.1	0.439	0.254479	0.122	0.254479	0.075	0.213
LINC01268	0.439	0.266957	0.122	0.266957	0.076	0.215
MRI1	0.439	0.33621	0.122	0.33621	0.087	0.229
CREBZF	0.439	0.315084	0.122	0.315084	0.092	0.235
DLG1	0.439	0.3948	0.122	0.3948	0.118	0.273
EFHC1	0.439	0.485125	0.122	0.485125	0.155	0.328
KIF20B	0.439	0.437068	0.122	0.437068	0.161	0.336
ANGPTL4	0.439	0.673371	0.122	0.673371	0.208	0.392
POSTN	0.439	0.732669	0.122	0.732669	0.302	0.586
DGCR8	0.438	0.255192	0.124	0.255192	0.082	0.224
INTS3	0.438	0.296289	0.124	0.296289	0.086	0.229
AUTS2	0.438	0.252211	0.124	0.252211	0.088	0.231
PTPRG	0.438	0.335857	0.124	0.335857	0.115	0.269
TRPM3	0.438	0.760763	0.124	0.760763	0.272	0.541
MT-ND4L	0.438	0.711877	0.124	0.711877	0.323	0.652
FRYL	0.437	0.269436	0.126	0.269436	0.101	0.253
RIMKLB	0.437	0.359554	0.126	0.359554	0.108	0.261
NHLRC3	0.437	0.504038	0.126	0.504038	0.151	0.327
HNRNPH1	0.437	0.714207	0.126	0.714207	0.385	0.784
SERPINH1	0.437	0.394272	0.126	0.394272	0.453	0.948
MFSD14C	0.436	0.258141	0.128	0.258141	0.076	0.221
PAXIP1-AS1	0.436	0.31745	0.128	0.31745	0.083	0.229
ZNF431	0.436	0.269861	0.128	0.269861	0.088	0.236
BIRC6	0.436	0.387424	0.128	0.387424	0.132	0.3
LINC00685	0.436	0.558502	0.128	0.558502	0.156	0.335
CDK5RAP3	0.436	0.735604	0.128	0.735604	0.297	0.601
STK4	0.435	0.291279	0.13	0.291279	0.081	0.23
CENPE	0.435	0.258613	0.13	0.258613	0.104	0.261
UPF2	0.435	0.411006	0.13	0.411006	0.122	0.286
MIRLET7BHG	0.435	0.564065	0.13	0.564065	0.186	0.389
REV3L	0.435	0.712445	0.13	0.712445	0.309	0.628
COL5A1	0.434	0.251644	0.132	0.251644	0.105	0.265
MICALL2	0.434	0.520741	0.132	0.520741	0.177	0.375
NAT16	0.433	0.281236	0.134	0.281236	0.088	0.242
PCNX4	0.433	0.302462	0.134	0.302462	0.11	0.274
WDR6	0.433	0.430876	0.134	0.430876	0.15	0.332
C21orf58	0.433	0.571365	0.134	0.571365	0.163	0.355
TLE4	0.433	0.689187	0.134	0.689187	0.206	0.427
RORA	0.432	0.290892	0.136	0.290892	0.087	0.245
TNK2	0.432	0.284444	0.136	0.284444	0.094	0.254
GCC2	0.432	0.304027	0.136	0.304027	0.097	0.256
ZBTB20	0.432	0.564118	0.136	0.564118	0.399	0.851
ATM	0.431	0.288315	0.138	0.288315	0.09	0.25
MICAL1	0.431	0.27006	0.138	0.27006	0.091	0.252
WASHC4	0.431	0.270219	0.138	0.270219	0.107	0.273
GPC2	0.431	0.327557	0.138	0.327557	0.108	0.274
ZNF638	0.431	0.435033	0.138	0.435033	0.157	0.348
TFPI	0.431	0.472199	0.138	0.472199	0.194	0.41
CCNL1	0.431	0.704228	0.138	0.704228	0.257	0.528
ATP1A1	0.431	0.592886	0.138	0.592886	0.382	0.819
LINC01089	0.43	0.300871	0.14	0.300871	0.083	0.244
HPS4	0.43	0.362219	0.14	0.362219	0.114	0.287
SPG7	0.43	0.388566	0.14	0.388566	0.124	0.301
MIR99AHG	0.43	0.463271	0.14	0.463271	0.126	0.302
CD46	0.43	0.379413	0.14	0.379413	0.13	0.309
PRH1	0.43	0.503697	0.14	0.503697	0.165	0.365
FREM2	0.43	0.432206	0.14	0.432206	0.176	0.382
ATF6B	0.43	0.570364	0.14	0.570364	0.215	0.45
FAM118A	0.43	0.649296	0.14	0.649296	0.216	0.453
ZNF397	0.429	0.268185	0.142	0.268185	0.076	0.235
ZNF75A	0.429	0.280225	0.142	0.280225	0.085	0.247
FRAS1	0.429	0.298961	0.142	0.298961	0.122	0.3
ESF1	0.429	0.517618	0.142	0.517618	0.173	0.379
POLR2B	0.429	0.547744	0.142	0.547744	0.174	0.38
CHD9	0.429	0.660896	0.142	0.660896	0.221	0.463
ZFHX4	0.428	0.301624	0.144	0.301624	0.103	0.277
DDX11	0.428	0.522459	0.144	0.522459	0.16	0.362
MMP16	0.428	0.609941	0.144	0.609941	0.327	0.691
SRFBP1	0.427	0.259621	0.146	0.259621	0.069	0.231
GPS2	0.427	0.270232	0.146	0.270232	0.081	0.248
CWC25	0.427	0.500693	0.146	0.500693	0.137	0.327
CDK10	0.427	0.532864	0.146	0.532864	0.156	0.358
VCP	0.427	0.374169	0.146	0.374169	0.442	0.956
GABPB1-AS1	0.426	0.647188	0.148	0.647188	0.238	0.501
DDX17	0.426	0.683481	0.148	0.683481	0.38	0.829
ANKFY1	0.425	0.254524	0.15	0.254524	0.082	0.253
HELLS	0.425	0.292661	0.15	0.292661	0.084	0.256
CAPRIN2	0.425	0.296719	0.15	0.296719	0.092	0.268
SRRM1	0.425	0.428931	0.15	0.428931	0.426	0.924
SLC35G2	0.424	0.272048	0.152	0.272048	0.092	0.268
AC097534.2	0.424	0.32031	0.152	0.32031	0.092	0.269
TTC37	0.424	0.292022	0.152	0.292022	0.098	0.277
IGSF8	0.424	0.299145	0.152	0.299145	0.112	0.298
CDCA7	0.424	0.490361	0.152	0.490361	0.124	0.315
MRC2	0.424	0.48088	0.152	0.48088	0.178	0.4
MAP1B	0.424	0.276359	0.152	0.276359	0.466	0.98
CC2D1A	0.423	0.31213	0.154	0.31213	0.106	0.292
ACAP3	0.423	0.33809	0.154	0.33809	0.116	0.306
GAA	0.423	0.312053	0.154	0.312053	0.122	0.314
OGA	0.423	0.364496	0.154	0.364496	0.129	0.325
SLC16A1-AS1	0.423	0.470344	0.154	0.470344	0.151	0.359
KHDC4	0.423	0.554217	0.154	0.554217	0.184	0.414
COL6A2	0.423	0.537065	0.154	0.537065	0.42	0.855
TRIM33	0.422	0.271952	0.156	0.271952	0.097	0.278
MUM1	0.422	0.379789	0.156	0.379789	0.131	0.33
PTAR1	0.422	0.413208	0.156	0.413208	0.144	0.35
QSOX1	0.422	0.516689	0.156	0.516689	0.223	0.487
LTBP4	0.422	0.659719	0.156	0.659719	0.294	0.631
PRRC2C	0.422	0.395945	0.156	0.395945	0.419	0.934
PTPN4	0.42	0.264826	0.16	0.264826	0.09	0.274
CHI3L1	0.42	0.562761	0.16	0.562761	0.258	0.508
C1R	0.419	0.51387	0.162	0.51387	0.212	0.471
THSD7A	0.418	0.267072	0.164	0.267072	0.093	0.284
CENPT	0.418	0.420915	0.164	0.420915	0.128	0.335
C1orf56	0.418	0.692997	0.164	0.692997	0.157	0.377
RBM5	0.418	0.458774	0.164	0.458774	0.166	0.394
TUT4	0.418	0.481478	0.164	0.481478	0.17	0.402
MAML2	0.417	0.27685	0.166	0.27685	0.099	0.295
INTS6	0.417	0.322995	0.166	0.322995	0.103	0.3
PTX3	0.417	0.377116	0.166	0.377116	0.146	0.363
CD109	0.417	0.321021	0.166	0.321021	0.145	0.363
GINS4	0.416	0.292388	0.168	0.292388	0.094	0.288
WDFY2	0.416	0.26204	0.168	0.26204	0.098	0.294
METTL3	0.416	0.326766	0.168	0.326766	0.103	0.301
GPATCH8	0.416	0.455093	0.168	0.455093	0.158	0.385
EXOG	0.415	0.254133	0.17	0.254133	0.099	0.297
TRIO	0.415	0.323979	0.17	0.323979	0.119	0.328
ZNF800	0.415	0.398904	0.17	0.398904	0.128	0.342
STX16	0.415	0.504095	0.17	0.504095	0.178	0.421
MUC20-OT1	0.415	0.551013	0.17	0.551013	0.21	0.48
EIF5B	0.415	0.572564	0.17	0.572564	0.376	0.851
PNPLA3	0.414	0.251559	0.172	0.251559	0.088	0.284
PDCD6IP	0.414	0.252144	0.172	0.252144	0.103	0.307
GPATCH2L	0.414	0.349636	0.172	0.349636	0.107	0.311
MTA1	0.414	0.323044	0.172	0.323044	0.108	0.313
NF1	0.414	0.346161	0.172	0.346161	0.129	0.344
SATB2	0.414	0.599027	0.172	0.599027	0.238	0.537
GUSB	0.413	0.284922	0.174	0.284922	0.108	0.316
TNRC18	0.413	0.265235	0.174	0.265235	0.114	0.324
AKAP9	0.413	0.557739	0.174	0.557739	0.21	0.484
CLN8	0.412	0.255213	0.176	0.255213	0.078	0.275
ARHGAP21	0.412	0.269226	0.176	0.269226	0.1	0.305
PGM2L1	0.412	0.273715	0.176	0.273715	0.104	0.311
LONP2	0.412	0.279772	0.176	0.279772	0.104	0.313
PLEKHG5	0.412	0.469898	0.176	0.469898	0.164	0.405
TTC19	0.412	0.535179	0.176	0.535179	0.172	0.419
NEMF	0.412	0.499239	0.176	0.499239	0.187	0.445
ODF2L	0.412	0.583503	0.176	0.583503	0.201	0.469
ZNF302	0.411	0.377298	0.178	0.377298	0.121	0.339
LOXL3	0.411	0.404854	0.178	0.404854	0.17	0.419
PCSK7	0.411	0.466592	0.178	0.466592	0.174	0.426
TRIM56	0.411	0.681805	0.178	0.681805	0.34	0.766
GTPBP3	0.41	0.385078	0.18	0.385078	0.124	0.345
ZNF680	0.41	0.320888	0.18	0.320888	0.123	0.345
OLIG1	0.41	0.376266	0.18	0.376266	0.15	0.387
TAF1D	0.41	0.52083	0.18	0.52083	0.177	0.433
WDR73	0.409	0.279935	0.182	0.279935	0.101	0.315
SPOCD1	0.409	0.318552	0.182	0.318552	0.108	0.323
PLXNB2	0.409	0.402432	0.182	0.402432	0.178	0.437
ADAMTS4	0.409	0.455808	0.182	0.455808	0.205	0.484
SLC4A7	0.409	0.561435	0.182	0.561435	0.249	0.569
ENO2	0.409	0.317939	0.182	0.317939	0.447	0.953
DPAGT1	0.408	0.341889	0.184	0.341889	0.131	0.36
GPC6	0.408	0.435769	0.184	0.435769	0.148	0.388
OS9	0.408	0.54812	0.184	0.54812	0.308	0.698
COL9A3	0.408	0.509518	0.184	0.509518	0.36	0.804
U2SURP	0.408	0.598204	0.184	0.598204	0.376	0.864
HELZ2	0.407	0.416076	0.186	0.416076	0.132	0.365
LRP6	0.407	0.369689	0.186	0.369689	0.145	0.388
AURKB	0.407	0.421339	0.186	0.421339	0.235	0.534
PRRT2	0.406	0.323762	0.188	0.323762	0.112	0.337
CDK13	0.406	0.401694	0.188	0.401694	0.153	0.403
BRAT1	0.406	0.387982	0.188	0.387982	0.161	0.414
PKN2	0.405	0.310136	0.19	0.310136	0.108	0.334
EXOSC10	0.405	0.313678	0.19	0.313678	0.122	0.356
SLC38A10	0.405	0.39176	0.19	0.39176	0.158	0.411
CPT1C	0.403	0.272175	0.194	0.272175	0.106	0.334
SAMD9	0.403	0.316923	0.194	0.316923	0.156	0.412
ZNF292	0.403	0.404254	0.194	0.404254	0.16	0.42
ERV3-1	0.403	0.4768	0.194	0.4768	0.174	0.443
LAMB2	0.403	0.417733	0.194	0.417733	0.184	0.462
SUGP2	0.403	0.537386	0.194	0.537386	0.219	0.526
CACNG8	0.403	0.581065	0.194	0.581065	0.244	0.574
THOC2	0.403	0.528904	0.194	0.528904	0.302	0.701
NOTCH3	0.402	0.32941	0.196	0.32941	0.142	0.392
LPIN1	0.402	0.459658	0.196	0.459658	0.167	0.435
CLSPN	0.402	0.495649	0.196	0.495649	0.224	0.534
RIF1	0.401	0.265356	0.198	0.265356	0.125	0.369
ABCD4	0.401	0.426415	0.198	0.426415	0.161	0.427
RBM6	0.4	0.512824	0.2	0.512824	0.187	0.475
APOLD1	0.4	0.589846	0.2	0.589846	0.26	0.612
ANXA2R	0.399	0.299377	0.202	0.299377	0.094	0.326
ATRX	0.399	0.538682	0.202	0.538682	0.297	0.702
MACF1	0.399	0.564258	0.202	0.564258	0.33	0.78
FAM219A	0.398	0.264384	0.204	0.264384	0.104	0.343
DNM1	0.398	0.309084	0.204	0.309084	0.11	0.352
GATD1	0.398	0.381797	0.204	0.381797	0.112	0.355
CENPF	0.398	0.334216	0.204	0.334216	0.415	0.863
TEAD1	0.397	0.267365	0.206	0.267365	0.115	0.362
AP4M1	0.397	0.462243	0.206	0.462243	0.145	0.41
2020-03-06	0.397	0.332934	0.206	0.332934	0.155	0.426
HEXA	0.397	0.384217	0.206	0.384217	0.178	0.466
SLC25A37	0.397	0.589165	0.206	0.589165	0.228	0.559
ADAMTS9	0.397	0.591376	0.206	0.591376	0.312	0.739
MCM7	0.397	0.416805	0.206	0.416805	0.333	0.765
RNF213	0.397	0.581363	0.206	0.581363	0.329	0.769
UGP2	0.397	0.37913	0.206	0.37913	0.397	0.925
LRP1	0.396	0.328127	0.208	0.328127	0.15	0.419
PDS5B	0.396	0.403697	0.208	0.403697	0.159	0.436
UBR4	0.395	0.266916	0.21	0.266916	0.112	0.362
FAM219B	0.395	0.307179	0.21	0.307179	0.119	0.373
ANKRD12	0.395	0.351568	0.21	0.351568	0.133	0.394
TRMT1	0.395	0.367714	0.21	0.367714	0.134	0.398
LMF2	0.395	0.462824	0.21	0.462824	0.194	0.501
ASH1L	0.395	0.519562	0.21	0.519562	0.199	0.509
DPH7	0.394	0.271719	0.212	0.271719	0.09	0.332
SIRT7	0.394	0.316271	0.212	0.316271	0.112	0.366
GGA1	0.394	0.335185	0.212	0.335185	0.125	0.385
DDR2	0.394	0.346129	0.212	0.346129	0.146	0.418
AHI1	0.394	0.494608	0.212	0.494608	0.17	0.46
PARP14	0.394	0.539006	0.212	0.539006	0.211	0.531
ARHGEF7	0.393	0.280162	0.214	0.280162	0.12	0.379
SRGAP2B	0.393	0.343581	0.214	0.343581	0.122	0.382
SPATA13	0.393	0.312688	0.214	0.312688	0.129	0.394
TRA2B	0.393	0.404134	0.214	0.404134	0.381	0.9
NECAP1	0.392	0.278532	0.216	0.278532	0.101	0.352
PAXBP1	0.392	0.31966	0.216	0.31966	0.11	0.367
ARHGEF12	0.392	0.26632	0.216	0.26632	0.116	0.374
ADGRB2	0.392	0.268212	0.216	0.268212	0.121	0.383
NPEPPS	0.392	0.261796	0.216	0.261796	0.124	0.389
HEPN1	0.392	0.288617	0.216	0.288617	0.13	0.396
TMUB2	0.392	0.395183	0.216	0.395183	0.139	0.411
TRPS1	0.392	0.356318	0.216	0.356318	0.166	0.456
FLNA	0.392	0.394248	0.216	0.394248	0.367	0.872
HMGXB3	0.391	0.291216	0.218	0.291216	0.1	0.352
PIAS2	0.391	0.393392	0.218	0.393392	0.135	0.408
CYHR1	0.39	0.385581	0.22	0.385581	0.152	0.437
PUM3	0.39	0.474939	0.22	0.474939	0.19	0.503
KPNA2	0.39	0.364557	0.22	0.364557	0.361	0.814
TPR	0.39	0.373918	0.22	0.373918	0.372	0.898
NT5C	0.39	0.478466	0.22	0.478466	0.378	0.908
NSD1	0.389	0.274033	0.222	0.274033	0.101	0.36
MKLN1	0.389	0.309011	0.222	0.309011	0.125	0.395
MMP14	0.389	0.461902	0.222	0.461902	0.244	0.609
COL5A2	0.389	0.491279	0.222	0.491279	0.274	0.673
RPN2	0.389	0.435498	0.222	0.435498	0.355	0.86
NDUFS2	0.389	0.314875	0.222	0.314875	0.399	0.944
MITD1	0.388	0.267263	0.224	0.267263	0.098	0.357
PRKD3	0.388	0.369637	0.224	0.369637	0.14	0.423
ZMYND8	0.388	0.381356	0.224	0.381356	0.158	0.453
ITGA3	0.388	0.488344	0.224	0.488344	0.301	0.729
ZNF791	0.387	0.250081	0.226	0.250081	0.107	0.372
SFXN5	0.387	0.34973	0.226	0.34973	0.128	0.405
NOVA1	0.387	0.627324	0.226	0.627324	0.307	0.756
GON4L	0.386	0.40544	0.228	0.40544	0.167	0.473
OFD1	0.386	0.405097	0.228	0.405097	0.167	0.473
CDH13	0.386	0.535944	0.228	0.535944	0.246	0.622
EXOC7	0.385	0.425907	0.23	0.425907	0.167	0.476
SRSF10	0.385	0.453156	0.23	0.453156	0.362	0.89
PSMA3-AS1	0.384	0.265041	0.232	0.265041	0.112	0.389
POGZ	0.384	0.317279	0.232	0.317279	0.132	0.419
TRA2A	0.384	0.341077	0.232	0.341077	0.151	0.449
C19orf25	0.384	0.528388	0.232	0.528388	0.204	0.546
LDLR	0.384	0.494578	0.232	0.494578	0.253	0.641
CSPG4	0.384	0.511661	0.232	0.511661	0.312	0.777
ATP1B3	0.384	0.288088	0.232	0.288088	0.382	0.926
CNTLN	0.383	0.266962	0.234	0.266962	0.106	0.38
CRYZL1	0.383	0.317953	0.234	0.317953	0.122	0.404
CCDC66	0.383	0.352796	0.234	0.352796	0.153	0.456
TTF1	0.383	0.460975	0.234	0.460975	0.167	0.48
PLAT	0.383	0.372452	0.234	0.372452	0.202	0.541
GRN	0.383	0.505289	0.234	0.505289	0.298	0.741
SNHG25	0.382	0.25203	0.236	0.25203	0.105	0.381
CCDC130	0.382	0.331068	0.236	0.331068	0.133	0.425
PNPT1	0.382	0.315094	0.236	0.315094	0.152	0.455
COMMD2	0.382	0.527101	0.236	0.527101	0.333	0.829
NOTCH1	0.381	0.320484	0.238	0.320484	0.173	0.494
CA14	0.381	0.357768	0.238	0.357768	0.185	0.518
TM9SF2	0.381	0.374975	0.238	0.374975	0.201	0.547
CDC37	0.381	0.464428	0.238	0.464428	0.354	0.879
MOGS	0.38	0.263541	0.24	0.263541	0.117	0.402
CLSTN1	0.38	0.270025	0.24	0.270025	0.154	0.465
NBEA	0.38	0.315439	0.24	0.315439	0.157	0.468
ASNS	0.38	0.326053	0.24	0.326053	0.17	0.487
NID1	0.38	0.386327	0.24	0.386327	0.204	0.554
NUCB1	0.38	0.425142	0.24	0.425142	0.338	0.844
QTRT1	0.379	0.501601	0.242	0.501601	0.207	0.564
CTNNB1	0.379	0.476352	0.242	0.476352	0.232	0.6
C19orf66	0.379	0.547482	0.242	0.547482	0.298	0.743
SPARCL1	0.379	0.406482	0.242	0.406482	0.318	0.782
MYO9B	0.378	0.26347	0.244	0.26347	0.131	0.431
SRPX	0.378	0.320175	0.244	0.320175	0.172	0.499
SNRNP200	0.378	0.426432	0.244	0.426432	0.22	0.592
ITGB8	0.377	0.279898	0.246	0.279898	0.156	0.472
GPATCH2	0.377	0.524383	0.246	0.524383	0.196	0.549
SNRNP70	0.377	0.324156	0.246	0.324156	0.362	0.896
KMT2C	0.376	0.305385	0.248	0.305385	0.153	0.47
MAMDC2	0.376	0.333032	0.248	0.333032	0.176	0.513
ARID4A	0.376	0.423957	0.248	0.423957	0.178	0.516
SLC1A3	0.376	0.483031	0.248	0.483031	0.206	0.566
TSHZ2	0.376	0.522722	0.248	0.522722	0.248	0.652
PRPF38B	0.376	0.482482	0.248	0.482482	0.25	0.657
NASP	0.376	0.357164	0.248	0.357164	0.345	0.863
RAB3GAP2	0.375	0.325473	0.25	0.325473	0.155	0.478
CCDC88A	0.375	0.458549	0.25	0.458549	0.242	0.644
SMC4	0.375	0.268944	0.25	0.268944	0.334	0.826
ALKBH6	0.374	0.325988	0.252	0.325988	0.113	0.411
STIM2	0.374	0.26761	0.252	0.26761	0.124	0.428
GOLGB1	0.374	0.256625	0.252	0.256625	0.131	0.439
IARS	0.374	0.321248	0.252	0.321248	0.147	0.467
WDR60	0.374	0.442664	0.252	0.442664	0.167	0.501
PHIP	0.374	0.335131	0.252	0.335131	0.194	0.551
ATG4B	0.374	0.474635	0.252	0.474635	0.198	0.557
VEGFA	0.374	0.359327	0.252	0.359327	0.225	0.589
TCF25	0.374	0.484667	0.252	0.484667	0.315	0.807
ROBO3	0.373	0.429967	0.254	0.429967	0.161	0.493
SUN1	0.373	0.422621	0.254	0.422621	0.206	0.574
GPC1	0.373	0.423891	0.254	0.423891	0.275	0.712
QARS	0.372	0.255674	0.256	0.255674	0.14	0.458
ANKRD10	0.372	0.362496	0.256	0.362496	0.161	0.495
HHIP	0.372	0.366665	0.256	0.366665	0.196	0.553
CCDC82	0.371	0.260859	0.258	0.260859	0.125	0.436
TTLL7	0.371	0.446006	0.258	0.446006	0.205	0.578
EIF4A2	0.371	0.4403	0.258	0.4403	0.288	0.746
DDX39A	0.371	0.324789	0.258	0.324789	0.333	0.844
USP34	0.37	0.28735	0.26	0.28735	0.141	0.465
PRKDC	0.37	0.400919	0.26	0.400919	0.253	0.681
KNOP1	0.37	0.547902	0.26	0.547902	0.307	0.799
DTX3	0.369	0.2881	0.262	0.2881	0.122	0.437
TNRC6B	0.368	0.392054	0.264	0.392054	0.177	0.534
TNFAIP6	0.368	0.281187	0.264	0.281187	0.187	0.549
SOX11	0.368	0.492221	0.264	0.492221	0.294	0.763
KLF6	0.368	0.44469	0.264	0.44469	0.322	0.827
DDX46	0.368	0.402605	0.264	0.402605	0.328	0.856
TRMU	0.367	0.264301	0.266	0.264301	0.114	0.428
VCAN	0.367	0.324887	0.266	0.324887	0.196	0.571
RBM26	0.367	0.440152	0.266	0.440152	0.243	0.667
PHF14	0.367	0.416566	0.266	0.416566	0.317	0.831
CAND1	0.366	0.288244	0.268	0.288244	0.14	0.472
GLG1	0.366	0.321814	0.268	0.321814	0.171	0.527
TRABD	0.366	0.423757	0.268	0.423757	0.189	0.559
MAT2A	0.366	0.422249	0.268	0.422249	0.21	0.601
MPHOSPH8	0.366	0.471614	0.268	0.471614	0.256	0.697
DYNC1H1	0.366	0.407122	0.268	0.407122	0.313	0.827
ARHGEF2	0.365	0.266132	0.27	0.266132	0.131	0.457
MFSD10	0.364	0.32415	0.272	0.32415	0.158	0.509
NCAM1	0.364	0.328211	0.272	0.328211	0.204	0.592
PLEC	0.364	0.372814	0.272	0.372814	0.215	0.616
PSRC1	0.364	0.410096	0.272	0.410096	0.228	0.632
PCM1	0.363	0.301658	0.274	0.301658	0.151	0.498
SERPINE1	0.363	0.335664	0.274	0.335664	0.201	0.584
NSRP1	0.363	0.390875	0.274	0.390875	0.312	0.82
CANX	0.363	0.306193	0.274	0.306193	0.344	0.905
KLHL42	0.362	0.283147	0.276	0.283147	0.139	0.481
NUFIP2	0.361	0.282119	0.278	0.282119	0.139	0.482
LPP	0.361	0.322736	0.278	0.322736	0.162	0.521
B4GAT1	0.361	0.268993	0.278	0.268993	0.179	0.552
ELAVL2	0.361	0.336786	0.278	0.336786	0.356	0.904
TIA1	0.36	0.271879	0.28	0.271879	0.119	0.453
SDCCAG8	0.36	0.317858	0.28	0.317858	0.14	0.487
PROX1	0.36	0.324628	0.28	0.324628	0.185	0.565
SLC27A3	0.36	0.387613	0.28	0.387613	0.212	0.619
HLA-F	0.359	0.250122	0.282	0.250122	0.141	0.489
NCK1	0.359	0.35231	0.282	0.35231	0.158	0.518
LGMN	0.359	0.271142	0.282	0.271142	0.158	0.522
DHX15	0.359	0.254202	0.282	0.254202	0.161	0.526
STARD3	0.358	0.255777	0.284	0.255777	0.103	0.432
GLS	0.358	0.270392	0.284	0.270392	0.147	0.504
SF3B1	0.358	0.330766	0.284	0.330766	0.257	0.719
DDX24	0.358	0.357813	0.284	0.357813	0.299	0.814
ADAR	0.358	0.448306	0.284	0.448306	0.303	0.819
IPO9	0.357	0.384073	0.286	0.384073	0.207	0.617
PNKP	0.357	0.473378	0.286	0.473378	0.217	0.638
AAK1	0.357	0.435861	0.286	0.435861	0.219	0.639
SF3B2	0.357	0.307845	0.286	0.307845	0.332	0.884
DDX3X	0.356	0.349365	0.288	0.349365	0.209	0.623
EWSR1	0.356	0.322743	0.288	0.322743	0.303	0.826
SSB	0.356	0.262284	0.288	0.262284	0.341	0.894
CCDC80	0.355	0.255704	0.29	0.255704	0.152	0.517
IGF2BP3	0.355	0.304382	0.29	0.304382	0.152	0.518
SUMF2	0.355	0.437295	0.29	0.437295	0.198	0.604
SOX4	0.355	0.26836	0.29	0.26836	0.34	0.869
USP14	0.354	0.266135	0.292	0.266135	0.139	0.498
ADAM12	0.354	0.270359	0.292	0.270359	0.169	0.55
GGNBP2	0.354	0.292239	0.292	0.292239	0.197	0.604
SPTBN1	0.354	0.307484	0.292	0.307484	0.222	0.651
POR	0.353	0.255379	0.294	0.255379	0.172	0.559
MAN1B1	0.353	0.322717	0.294	0.322717	0.219	0.651
LAMP1	0.353	0.313859	0.294	0.313859	0.253	0.724
IFI16	0.353	0.265681	0.294	0.265681	0.326	0.859
SYMPK	0.352	0.251343	0.296	0.251343	0.134	0.494
CTTN	0.352	0.327089	0.296	0.327089	0.171	0.56
MICA	0.352	0.329235	0.296	0.329235	0.178	0.573
CLTC	0.351	0.311994	0.298	0.311994	0.308	0.847
MSI2	0.351	0.350235	0.298	0.350235	0.328	0.892
ING4	0.349	0.268913	0.302	0.268913	0.136	0.505
CARS	0.349	0.310892	0.302	0.310892	0.176	0.577
FAM133B	0.349	0.422182	0.302	0.422182	0.224	0.672
JAG1	0.349	0.345762	0.302	0.345762	0.251	0.72
COL4A1	0.349	0.265768	0.302	0.265768	0.318	0.867
DGKZ	0.348	0.305248	0.304	0.305248	0.151	0.533
DDX18	0.348	0.363803	0.304	0.363803	0.297	0.832
FZD3	0.348	0.343243	0.304	0.343243	0.317	0.871
PLEKHA4	0.347	0.356958	0.306	0.356958	0.174	0.575
IGF2BP2	0.346	0.318537	0.308	0.318537	0.173	0.577
XPO1	0.346	0.333961	0.308	0.333961	0.207	0.645
RSBN1L	0.346	0.354574	0.308	0.354574	0.213	0.659
NOC2L	0.346	0.339056	0.308	0.339056	0.216	0.661
CDH2	0.346	0.322917	0.308	0.322917	0.262	0.756
PMPCB	0.345	0.250927	0.31	0.250927	0.16	0.558
VMP1	0.345	0.300308	0.31	0.300308	0.165	0.566
SETD5	0.345	0.356753	0.31	0.356753	0.207	0.645
LSS	0.345	0.361924	0.31	0.361924	0.212	0.653
BCAT2	0.345	0.259236	0.31	0.259236	0.315	0.86
DPP7	0.345	0.301024	0.31	0.301024	0.315	0.879
DNAJC1	0.344	0.272124	0.312	0.272124	0.191	0.614
AEBP1	0.344	0.263939	0.312	0.263939	0.217	0.664
EMILIN1	0.344	0.369578	0.312	0.369578	0.259	0.76
SRSF1	0.344	0.412244	0.312	0.412244	0.294	0.829
HOXB3	0.343	0.280715	0.314	0.280715	0.138	0.521
MRPS5	0.343	0.366959	0.314	0.366959	0.277	0.802
CTSD	0.343	0.299599	0.314	0.299599	0.301	0.85
COL4A2	0.343	0.256369	0.314	0.256369	0.324	0.892
ZC3HAV1	0.341	0.275325	0.318	0.275325	0.122	0.497
HGS	0.341	0.344719	0.318	0.344719	0.172	0.589
APMAP	0.34	0.250227	0.32	0.250227	0.163	0.574
CSTF3	0.34	0.279472	0.32	0.279472	0.167	0.583
ATP6AP2	0.339	0.296102	0.322	0.296102	0.225	0.697
PDGFRA	0.338	0.252152	0.324	0.252152	0.251	0.752
PRCP	0.338	0.288368	0.324	0.288368	0.285	0.824
CDC42BPA	0.337	0.272505	0.326	0.272505	0.16	0.577
INTS11	0.337	0.296157	0.326	0.296157	0.176	0.606
HES1	0.337	0.250239	0.326	0.250239	0.306	0.855
HAT1	0.336	0.25068	0.328	0.25068	0.206	0.663
SREK1	0.335	0.261131	0.33	0.261131	0.159	0.578
ASPSCR1	0.335	0.309786	0.33	0.309786	0.16	0.581
PYGL	0.335	0.267128	0.33	0.267128	0.173	0.601
TDG	0.335	0.333925	0.33	0.333925	0.188	0.632
ZRANB2	0.334	0.396054	0.332	0.396054	0.236	0.735
GTF2I	0.334	0.330689	0.332	0.330689	0.273	0.815
NELFCD	0.333	0.33771	0.334	0.33771	0.164	0.593
GPBP1	0.333	0.355681	0.334	0.355681	0.269	0.805
ATP6AP1	0.333	0.323908	0.334	0.323908	0.272	0.811
ZNF207	0.333	0.314042	0.334	0.314042	0.281	0.832
RBM39	0.332	0.311285	0.336	0.311285	0.276	0.824
NOP56	0.331	0.254366	0.338	0.254366	0.277	0.82
KTN1	0.331	0.319679	0.338	0.319679	0.278	0.833
SF1	0.33	0.2695	0.34	0.2695	0.269	0.815
FGFR1	0.329	0.279335	0.342	0.279335	0.265	0.8
RBM25	0.329	0.256959	0.342	0.256959	0.271	0.816
ABI2	0.327	0.295314	0.346	0.295314	0.272	0.829
TMEM165	0.326	0.250473	0.348	0.250473	0.156	0.592
PCOLCE2	0.326	0.262673	0.348	0.262673	0.226	0.731
TBL1XR1	0.324	0.2565	0.352	0.2565	0.149	0.585
RBBP4	0.322	0.25942	0.356	0.25942	0.274	0.848
PAXX	0.322	0.276614	0.356	0.276614	0.29	0.867
GPAA1	0.321	0.256081	0.358	0.256081	0.243	0.78
C1orf35	0.319	0.283784	0.362	0.283784	0.213	0.722
EPN2	0.316	0.25378	0.368	0.25378	0.154	0.613
SHC1	0.311	0.262874	0.378	0.262874	0.26	0.842
JPX	0.309	0.258918	0.382	0.258918	0.168	0.656
SAT2	0.293	0.276542	0.414	0.276542	0.216	0.792
